# Supplementary material for: Integrative Analysis of Fecal Metagenomics and Metabolomics in Colorectal Cancer
Source: Cancers (Basel). 2020 May 2;12(5):1142. doi: 10.3390/cancers12051142 (PMC7281174; doi:10.3390/cancers12051142)
Supplement: Supplementary file 1 [file cancers-12-01142-s001.zip]

Archive with 9 entries (9 files):
- SUPPLEMENTARY_TABLE1.xlsx
- SUPPLEMENTARY_TABLE2.xlsx
- SUPPLEMENTARY_TABLE3.xlsx
- SUPPLEMENTARY_TABLE4.xlsx
- SUPPLEMENTARY_FIGS1.tif
- SUPPLEMENTARY_FIGS3.tif
- SUPPLEMENTARY_FIGS5.tif
- SUPPLEMENTARY_FIGS2.tif
- SUPPLEMENTARY_FIGS4.tif
