# Supplementary material for: Integrative Analysis of Fecal Metagenomics and Metabolomics in Colorectal Cancer
Source: Cancers (Basel). 2020 May 2;12(5):1142. doi: 10.3390/cancers12051142 (PMC7281174; doi:10.3390/cancers12051142)
Supplement: Supplementary file 1 [file cancers-12-01142-s001.zip › SUPPLEMENTARY_TABLE1.xlsx]

## Sheet: Sheet1
	Código	Proyecto	Metabolomics	Microbiome	Diagnosis	Class	Sexo	Edad	AAS	CLOPIDOGREL	SINTROM	AINES (Total)	Antiagregantes	Antiagregantes anticoagulantes	AF (CCR)	SOH2	SOH2 (R)	Calproteina	Hemoglobina	VCM	CEA	Patología anorrectal benigna	Tacto masa rectal	Limpieza intestinal	Alcance colonoscopia	Colonoscopia normal	CCR	NA	LCS	CCRoLCS	Adenoma avanzado	Poliposis	Pólipo mayor (>10mm)	Colitis	Diverticulosis complicada	HDB angiodisplasia	Úlcera colónica	LCNS	Angiodisplasia	Diverticulosis no complicada	Adenoma no avanzado	Pólipi no adematoso	CCR (localización)	CCR (diferenciación)	CCR (histología)	T	N	M	TNM
	13000002	Batch 1	Yes	Yes	Control	C	Male	57	0	0	0	0	0	0	0	0	<100ng/ml	29	15.9	98.8	1.1	0	0	1	6	1	0	0	0	0	0	0	0	0	0	0	0	0	0	0	0	0
	13000005	Batch 1	Yes	Yes	Control	C	Male	61	0	0	0	0	0	0	0	0	<100ng/ml	29	16.2	92	0.8	1	0	2	6	1	0	0	0	0	0	0	0	0	0	0	0	0	0	0	0	0
	13000008	Batch 1	Yes	Yes	Control	C	Male	38	0	0	0	0	0	0	1	10	<100ng/ml	43	15.8	93.9	1	0	0	2	6	1	0	0	0	0	0	0	0	0	0	0	0	0	0	0	0	0
	13000009	Batch 1	Yes	Yes	Control	C	Female	52	0	0	0	0	0	0	0	0	<100ng/ml	29	13.7	95.5	3.1	1	0	2	6	1	0	0	0	0	0	0	0	0	0	0	0	0	0	0	0	0
	13000012	Batch 1	Yes	No	Control	C	Male	66	0	0	0	0	0	0	1	26	<100ng/ml	31	13.8	86.3	0.5	0	0	1	6	1	0	0	0	0	0	0	0	0	0	0	0	0	0	0	0	0
	13000013	Batch 1	Yes	No	Control	C	Male	36	0	0	0	0	0	0	0	0	<100ng/ml	29	16	90.4	0.5	1	0	1	6	1	0	0	0	0	0	0	0	0	0	0	0	0	0	0	0	0
	13000017	Batch 1	Yes	Yes	Control	C	Female	65	1	0	0	1	1	1	0	0	<100ng/ml	106	13	87.2	0.4	1	0	1	6	1	0	0	0	0	0	0	0	0	0	0	0	0	0	0	0	0
	13000018	Batch 1	Yes	Yes	Control	C	Female	51	0	0	0	0	0	0	0	1338	>100ng/ml	29	12.4	90	0.5	0	0	2	6	1	0	0	0	0	0	0	0	0	0	0	0	0	0	0	0	0
	13000021	Batch 1	Yes	Yes	Control	C	Female	53	0	0	0	0	0	0	0	0	<100ng/ml	29	13.9	89.3	2.3	0	0	1	6	1	0	0	0	0	0	0	0	0	0	0	0	0	0	0	0	0
	13000023	Batch 1	Yes	Yes	Control	C	Female	57	0	0	0	0	0	0	1	16	<100ng/ml	123	14.4	92.9	1.3	0	0	1	6	1	0	0	0	0	0	0	0	0	0	0	0	0	0	0	0	0
	13000030	Batch 1	Yes	Yes	Case	AD	Female	76	0	0	0	0	0	0	0	5	<100ng/ml	29	13.4	96	2.8	0	0	2	6	0	0	1	1	1	1	0	0	0	0	0	0	0	0	0	0	0
	13000082	Batch 1	Yes	Yes	Case	CRC	Male	80	0	0	0	0	0	0	0	1170	>100ng/ml	211	14.9	92.3	1.3	0	0	1	5	0	1	1	0	1	0	0	0	0	0	0	0	0	0	0	0	0	3	2	1	3	0	0	3
	13000094	Batch 1	Yes	Yes	Case	AD	Female	61	0	0	0	0	0	0	0	100	<100ng/ml	301	14	83.8	0.3	1	0	2	6	0	0	1	1	1	1	0	0	0	0	0	0	1	0	1	1	1
	13000097	Batch 1	Yes	Yes	Case	CRC	Female	70	0	0	0	0	0	0	0	489	>100ng/ml	29	12.7	95.9	1.1	0	0	1	6	0	1	1	0	1	0	0	0	0	0	0	0	1	0	1	0	0	1	1	1	0	0	0	1
	13000139	Batch 1	Yes	No	Case	CRC	Female	82	0	0	0	0	0	0	0	1732	>100ng/ml	301	11.4	87.1	2.4	0	0	5	6	0	1	1	0	1	0	0	0	0	0	0	0	1	0	1	0	0	1		1	4	2		4
	13000140	Batch 1	Yes	Yes	Case	CRC	Female	72	0	0	1	0	0	1	0	794	>100ng/ml	301	10.8	82.5	5	0	0	3	2	0	1	1	0	1	0	0	0	0	0	0	0	0	0	0	0	0	2	2	1	4	2	1	5
	13000141	Batch 1	Yes	Yes	Case	CRC	Male	71	1	0	0	1	1	1	0	63	<100ng/ml	199	12.5	87	35.6	0	0	3	2	0	1	1	0	1	0	0	0	0	0	0	0	0	0	0	0	0	2	1	1	4	0	0	3
	13000142	Batch 1	Yes	No	Case	CRC	Female	79	0	0	0	0	0	0	0	789	>100ng/ml	34	13.6	91.1	3.4	0	0	1	1	0	1	1	0	1	0	0	0	0	0	0	0	0	0	0	0	0	1	1	1	4	0	1	5
	13000149	Batch 1	Yes	Yes	Case	AD	Male	49	0	0	0	0	0	0	0	309	>100ng/ml	41	14.8	89.9	0.6	1	0	2	6	0	0	1	1	1	1	0	0	0	0	0	0	1	0	0	1	1
	13000150	Batch 1	Yes	Yes	Case	CRC	Female	51	0	0	0	0	0	0	0	76	<100ng/ml	29	15.8	90.2	5.3	0	1	5	6	0	1	1	0	1	0	0	0	0	0	0	0	0	0	0	0	0	1	2	1	4	0	0	3
	13000164	Batch 1	Yes	Yes	Case	CRC	Female	77	0	0	0	0	0	0	0	294	>100ng/ml	301	9.1	76.3	6.5	0	0	1	6	0	1	1	0	1	0	0	0	0	0	0	0	1	0	1	0	0	3	1	2	3	0	0	3
	13000210	Batch 1	Yes	Yes	Case	AD	Female	78	0	0	0	0	0	0	0	26	<100ng/ml	29	13.1	84.9	0.9	0	0	3	6	0	0	1	1	1	1	0	0	0	0	0	0	1	0	1	0	0
	13000220	Batch 1	Yes	Yes	Case	AD	Female	85	1	0	0	1	1	1	1	0	<100ng/ml	230	12.7	92.1	2.2	1	0	1	6	0	0	1	1	1	1	0	0	0	0	0	0	0	0	0	0	0
	13000230	Batch 1	Yes	Yes	Case	AD	Female	85	0	0	0	0	0	0	0	139	>100ng/ml	301	12.9	80.4	1	1	0	3	6	0	0	1	1	1	1	0	0	0	0	0	0	1	0	0	1	0
	13000265	Batch 1	Yes	Yes	Case	AD	Female	53	0	0	1	0	0	1	1	571	>100ng/ml	29	14	93.6	1.7	1	0	2	6	0	0	1	1	1	1	0	0	0	0	0	0	1	0	1	1	1
	13000271	Batch 1	Yes	Yes	Case	AD	Male	61	1	0	0	1	1	1	0	361	>100ng/ml	29	12.6	87.6	2.3	1	0	1	6	0	0	1	1	1	1	0	0	0	0	0	0	1	0	0	1	0
	13000295	Batch 1	Yes	Yes	Case	CRC	Male	85	0	1	0	0	1	1	0	1325	>100ng/ml	301	12.3	96.9	3.8	0	0	2	6	0	1	1	0	1	0	0	0	0	0	0	0	1	0	1	0	0	2	1	1	2	0	0	2
	13000310	Batch 1	Yes	Yes	Case	AD	Male	50	0	0	0	0	0	0	0	1459	>100ng/ml	83	15	96	1.3	0	0	1	6	0	0	1	1	1	1	0	0	0	0	0	0	0	0	0	0	0
	13000313	Batch 1	Yes	Yes	Case	AD	Male	63	0	1	1	0	1	1	0	148	>100ng/ml	62	11.6	87.7	2.8	1	0	2	6	0	0	1	1	1	1	0	0	0	0	0	0	1	0	0	1	0
	13000329	Batch 1	Yes	Yes	Case	CRC	Male	54	0	0	0	0	0	0	0	1259	>100ng/ml	41	12.6	93.3	10.1	0	0	1	5	0	1	1	0	1	0	0	0	0	0	0	0	1	0	0	1	0	2	2	2	3	1		4
	13000027	Batch 2	Yes	Yes	Control	C	Female	70	0	0	0	0	0	0	1	385	>100ng/ml	48	12.8	92.6	1.7	0	0	2	6	1	0	0	0	0	0	0	0	0	0	0	0	0	0	0	0	0
	13000031	Batch 2	Yes	Yes	Control	C	Female	59	0	0	0	0	0	0	0	130	>100ng/ml	62	13.4	96	3.4	0	0	1	6	1	0	0	0	0	0	0	0	0	0	0	0	0	0	0	0	0
	13000038	Batch 2	Yes	Yes	Control	C	Female	65	0	0	0	0	0	0	0	7	<100ng/ml	29	12.7	89	0.7	1	0	1	6	1	0	0	0	0	0	0	0	0	0	0	0	0	0	0	0	0
	13000044	Batch 2	Yes	Yes	Control	C	Male	43	0	0	0	0	0	0	0	0	<100ng/ml	29	15.8	89.4	2.2	0	0	1	6	1	0	0	0	0	0	0	0	0	0	0	0	0	0	0	0	0
	13000045	Batch 2	Yes	Yes	Control	C	Female	53	0	0	0	0	0	0	0	0	<100ng/ml	29	12.7	89.6	2.8	1	0	2	6	1	0	0	0	0	0	0	0	0	0	0	0	0	0	0	0	0
	13000057	Batch 2	Yes	Yes	Control	C	Female	58	0	0	0	0	0	0	1	61	<100ng/ml	59	13.3	89.2	2.8	0	0	1	6	1	0	0	0	0	0	0	0	0	0	0	0	0	0	0	0	0
	13000088	Batch 2	Yes	Yes	Control	C	Male	81	1	1	0	1	1	1	0	0	<100ng/ml	301	13.9	90.2	1.5	0	0	1	6	1	0	0	0	0	0	0	0	0	0	0	0	0	0	0	0	0
	13000089	Batch 2	Yes	Yes	Control	C	Female	39	0	0	0	0	0	0	0	0	<100ng/ml	29	14.8	85.4	1.2	0	0	1	6	1	0	0	0	0	0	0	0	0	0	0	0	0	0	0	0	0
	13000096	Batch 2	Yes	Yes	Control	C	Female	66	0	0	0	0	0	0	0	1220	>100ng/ml	301	13.9	90.9	2.4	1	0	2	6	1	0	0	0	0	0	0	0	0	0	0	0	0	0	0	0	0
	13000109	Batch 2	Yes	Yes	Control	C	Male	65	0	0	0	0	0	0	0	0	<100ng/ml	29	13.4	90.1	2.5	1	0	3	6	1	0	0	0	0	0	0	0	0	0	0	0	0	0	0	0	0
	13000116	Batch 2	Yes	Yes	Control	C	Female	90	0	0	0	0	0	0	0	0	<100ng/ml	29	14	84.1	5.9	0	0	2	6	1	0	0	0	0	0	0	0	0	0	0	0	0	0	0	0	0
	13000121	Batch 2	Yes	Yes	Control	C	Female	74	0	0	0	0	0	0	0	30	<100ng/ml	167	12.7	87.5	2.7	1	0	2	6	1	0	0	0	0	0	0	0	0	0	0	0	0	0	0	0	0
	13000125	Batch 2	Yes	Yes	Control	C	Male	77	1	0	0	1	1	1	0	67	<100ng/ml	83	8.5	67.4	2.5	0	0	2	6	1	0	0	0	0	0	0	0	0	0	0	0	0	0	0	0	0
	13000131	Batch 2	Yes	Yes	Control	C	Female	81	0	0	0	0	0	0	0	34	<100ng/ml	54	13.8	89.8	2.4	0	0	2	6	1	0	0	0	0	0	0	0	0	0	0	0	0	0	0	0	0
	13000132	Batch 2	Yes	Yes	Control	C	Female	55	0	0	0	0	0	0	0	0	<100ng/ml	29	12.3	89.1	2.6	1	0	2	6	1	0	0	0	0	0	0	0	0	0	0	0	0	0	0	0	0
	13000134	Batch 2	Yes	Yes	Control	C	Male	87	1	0	0	1	1	1	0	0	<100ng/ml	44	9.3	79.4	1.4	1	0	1	6	1	0	0	0	0	0	0	0	0	0	0	0	0	0	0	0	0
	13000135	Batch 2	Yes	Yes	Control	C	Female	88	0	0	0	0	0	0	0	0	<100ng/ml	77	7.5	77.3	2.3	1	0	2	6	1	0	0	0	0	0	0	0	0	0	0	0	0	0	0	0	0
	13000146	Batch 2	Yes	Yes	Control	C	Female	47	0	0	0	0	0	0	1	0	<100ng/ml	239	12	75.2	1	0	0	2	6	1	0	0	0	0	0	0	0	0	0	0	0	0	0	0	0	0
	13000159	Batch 2	Yes	No	Control	C	Male	49	0	0	0	0	0	0	0	0	<100ng/ml	29	15.3	89.7	0.9	1	0	1	6	1	0	0	0	0	0	0	0	0	0	0	0	0	0	0	0	0
	13000160	Batch 2	Yes	Yes	Control	C	Female	81	1	0	0	1	1	1	0	0	<100ng/ml	29	13.8	86	1	1	0	1	6	1	0	0	0	0	0	0	0	0	0	0	0	0	0	0	0	0
	13000167	Batch 2	Yes	Yes	Control	C	Female	68	0	0	0	0	0	0	0	0	<100ng/ml	29	14.7	92.2	1.4	1	0	2	6	1	0	0	0	0	0	0	0	0	0	0	0	0	0	0	0	0
	13000169	Batch 2	Yes	Yes	Control	C	Female	62	0	0	0	0	0	0	0	0	<100ng/ml	29	14.7	87.5	0.6	1	0	1	6	1	0	0	0	0	0	0	0	0	0	0	0	0	0	0	0	0
	13000172	Batch 2	Yes	Yes	Control	C	Male	67	0	0	0	0	0	0	0	64	<100ng/ml	29	13.7	93.4	1	0	0	2	3	0	0	0	0	0	0	0	0	0	0	0	0	1	0	1	0	0
	13000189	Batch 2	Yes	Yes	Control	C	Female	77	0	0	0	0	0	0	1	0	<100ng/ml	103	13.1	90.2	1.2	0	0	2	6	1	0	0	0	0	0	0	0	0	0	0	0	0	0	0	0	0
	13000191	Batch 2	Yes	Yes	Control	C	Female	49	0	0	0	0	0	0	1	0	<100ng/ml	121	12.6	88.4	1.2	0	0	2	6	1	0	0	0	0	0	0	0	0	0	0	0	0	0	0	0	0
	13000195	Batch 2	Yes	Yes	Control	C	Female	86	0	0	1	0	0	1	0	0	<100ng/ml	29	11.9	77	2.6	0	0	2	6	1	0	0	0	0	0	0	0	0	0	0	0	0	0	0	0	0
	13000196	Batch 2	Yes	Yes	Control	C	Female	51	0	0	0	0	0	0	0	0	<100ng/ml	178	11	93	3.1	1	0	2	5	0	0	0	0	0	0	0	0	0	0	0	0	1	0	1	0	0
	13000199	Batch 2	Yes	Yes	Control	C	Female	57	0	0	0	0	0	0	0	0	<100ng/ml	41	11.6	83.7	1.3	0	0	2	6	1	0	0	0	0	0	0	0	0	0	0	0	0	0	0	0	0
	13000204	Batch 2	Yes	Yes	Control	C	Female	46	0	0	0	0	0	0	1	0	<100ng/ml	30	12	86.3	1.8	1	0	2	6	1	0	0	0	0	0	0	0	0	0	0	0	0	0	0	0	0
	13000205	Batch 2	Yes	Yes	Control	C	Male	86	1	1	0	1	1	1	0	14	<100ng/ml	29	11.6	102.8	1.5	0	0	3	6	1	0	0	0	0	0	0	0	0	0	0	0	0	0	0	0	0
	13000213	Batch 2	Yes	Yes	Control	C	Female	70	0	0	0	0	0	0	1	39	<100ng/ml	172	12.5	87.1	1.3	0	0	2	6	1	0	0	0	0	0	0	0	0	0	0	0	0	0	0	0	0
	13000214	Batch 2	Yes	Yes	Control	C	Female	61	0	0	0	0	0	0	0	0	<100ng/ml	93	12.9	95.7	1.5	1	0	1	6	1	0	0	0	0	0	0	0	0	0	0	0	0	0	0	0	0
	13000217	Batch 2	Yes	Yes	Control	C	Male	55	0	0	0	0	0	0	0	98	<100ng/ml	29	14.5	89.7	0.4	1	0	1	6	1	0	0	0	0	0	0	0	0	0	0	0	0	0	0	0	0
	13000226	Batch 2	Yes	Yes	Control	C	Male	84	0	0	0	0	0	0	0	67	<100ng/ml	230	13.9	97.1	2	1	0	3	6	0	0	0	0	0	0	0	0	0	0	0	0	1	0	0	0	1
	13000228	Batch 2	Yes	Yes	Control	C	Male	64	0	0	0	0	0	0	0	173	>100ng/ml	29	14.9	91.4	1.1	0	0	3	6	0	0	0	0	0	0	0	0	0	0	0	0	1	0	1	0	0
	13000244	Batch 2	Yes	Yes	Control	C	Female	63	1	0	0	1	1	1	0	0	<100ng/ml	301	13.3	91.7	0.7	0	0	3	6	0	0	0	0	0	0	0	0	0	0	0	0	1	0	0	0	1
	13000261	Batch 2	Yes	Yes	Control	C	Female	39	0	0	0	0	0	0	1	284	>100ng/ml	29	15.8	88.8	7.9	0	0	3	6	1	0	0	0	0	0	0	0	0	0	0	0	0	0	0	0	0
	13000262	Batch 2	Yes	Yes	Control	C	Male	52	0	0	0	0	0	0	0	1411	>100ng/ml	29	15.7	90.5	5.2	0	0	3	6	0	0	0	0	0	0	0	0	0	0	0	0	1	0	0	1	0
	13000307	Batch 2	Yes	Yes	Case	AD	Male	69	0	1	0	0	1	1	0	23	<100ng/ml	29	14.5	92	2.7	0	0	4	3	0	0	1	1	1	1	0	0	0	0	0	0	0	0	0	0	0
	13000315	Batch 2	Yes	Yes	Case	AD	Male	46	0	0	0	0	0	0	1	0	<100ng/ml	37	14.9	86.7	2.8	0	0	2	6	0	0	1	1	1	1	0	0	0	0	0	0	0	0	0	0	0
	13000321	Batch 2	Yes	Yes	Case	AD	Female	80	1	0	0	1	1	1	1	1295	>100ng/ml	99	9.5	102.1	3.4	1	0	2	6	0	0	1	1	1	1	0	0	0	0	0	0	1	0	1	0	0
	13000332	Batch 2	Yes	Yes	Case	CRC	Male	87	1	0	0	1	1	1	0	1338	>100ng/ml	168	12.1	92.3	2.8	0	0	5	6	0	1	1	1	1	1	0	0	0	0	0	0	0	0	0	0	0	2	2	1	3	2		4
	13000344	Batch 2	Yes	Yes	Case	AD	Male	64	0	0	0	0	0	0	0	1567	>100ng/ml	36	14.3	101.1	4.9	1	0	1	6	0	0	1	1	1	1	0	0	0	0	0	0	1	0	1	1	0
	13000348	Batch 2	Yes	Yes	Case	AD	Male	92	0	0	0	0	0	0	0	4	<100ng/ml	246	15.6	96.7	1.2	0	0	2	6	0	0	1	1	1	1	1	0	0	0	0	0	1	0	0	1	1
	13000361	Batch 2	Yes	Yes	Case	AD	Female	75	0	0	0	0	0	0	0	227	>100ng/ml	29	13.3	91.8	1.7	0	0	2	6	0	0	1	1	1	1	0	0	0	0	0	0	1	0	1	1	0
	13000376	Batch 2	Yes	Yes	Case	AD	Male	64	0	0	0	0	0	0	0	13	<100ng/ml	29	14.4	97.8	0.6	0	0	1	6	0	0	1	1	1	1	0	0	0	0	0	0	1	0	0	1	0
	13000382	Batch 2	Yes	Yes	Case	AD	Male	73	1	0	0	1	1	1	0	0	<100ng/ml	29	8.5	59.1	2.2	0	0	2	5	0	0	1	1	1	1	0	0	0	0	0	0	1	0	0	1	1
	13000389	Batch 2	Yes	Yes	Case	AD	Female	57	0	0	0	0	0	0	0	0	<100ng/ml	98	14.3	91.1	2.5	1	0	2	6	0	0	1	1	1	1	0	0	0	0	0	0	1	0	0	1	1
	13000397	Batch 2	Yes	No	Case	CRC	Male	80	0	0	1	0	0	1	0	370	>100ng/ml	57	14.8	95.6	1	0	0	2	6	0	1	1	0	1	0	0	0	0	0	0	0	1	0	0	1	0	2	1		1	0	0	2
	13000398	Batch 2	Yes	Yes	Case	CRC	Female	70	1	0	0	1	1	1	1	1630	>100ng/ml	119	12.4	86.1	4.3	0	0	1	6	0	1	1	0	1	0	0	0	0	0	0	0	0	0	0	0	0	1	2	1	3	0	0	3
	13000401	Batch 2	Yes	Yes	Case	AD	Male	71	0	0	1	0	0	1	0	1667	>100ng/ml	29	11.1	78.5	1.3	0	0	1	6	0	0	1	1	1	1	0	0	0	0	0	0	1	0	0	1	0
	13000405	Batch 2	Yes	Yes	Case	AD	Male	76	1	0	0	1	1	1	1	336	>100ng/ml	98	15.5	92.5	1.6	0	0	3	6	0	0	1	1	1	1	0	0	0	0	0	0	0	0	0	0	0
	13000406	Batch 2	Yes	Yes	Case	AD	Female	70	0	1	1	0	1	1	0	0	<100ng/ml	29	11.2	81.9	1	1	0	2	6	0	0	1	1	1	1	0	0	0	0	0	0	1	0	0	1	0
	13000408	Batch 2	Yes	Yes	Case	CRC	Male	80	0	0	0	0	0	0	0	1213	>100ng/ml	301	12.5	91	1.8	0	0	2	6	0	1	1	1	1	1	0	0	0	0	0	0	1	0	0	0	1	1
	13000420	Batch 2	Yes	Yes	Case	AD	Female	89	0	0	0	0	0	0	0	20	<100ng/ml	66	11.4	84.1	2.8	1	0	2	6	0	0	1	1	1	1	0	0	0	0	0	0	1	0	0	1	0
	13000437	Batch 2	Yes	Yes	Case	AD	Female	53	0	0	0	0	0	0	0	1617	>100ng/ml	65	9.7	84	0.7	0	0	2	6	0	0	1	1	1	1	0	0	0	0	0	0	1	0	0	1	0
	13000446	Batch 2	Yes	Yes	Case	AD	Male	70	0	0	0	0	0	0	0	0	<100ng/ml	38	14.8	99.9	2	0	0	4	6	0	0	1	1	1	1	0	0	0	0	0	0	1	0	0	1	0
	13000463	Batch 2	Yes	Yes	Case	CRC	Male	83	0	0	0	0	0	0	0	1449	>100ng/ml	301	13	95.8	4.4	0	0	2	2	0	1	1	0	1	0	0	0	0	0	0	0	0	0	0	0	0	2	3	1
	13000467	Batch 2	Yes	Yes	Case	CRC	Female	72	0	0	0	0	0	0	0	1340	>100ng/ml	29	10	83.7	4.2	0	1	3	6	0	1	1	1	1	1	0	0	0	0	0	0	0	0	0	0	0	1	1	1	4	2		4
	13000474	Batch 2	Yes	Yes	Case	CRC	Male	62	0	0	0	0	0	0	1	0	<100ng/ml	223	16	87.6	1.4	0	0	3	6	0	1	1	0	1	0	0	0	0	0	0	0	1	0	0	1	1	1	1	1	1	0	0	2
	13000491	Batch 2	Yes	Yes	Case	AD	Female	69	1	0	0	1	1	1	0	297	>100ng/ml	29	10.2	76	2	0	0	2	6	0	0	1	1	1	1	0	0	0	0	0	0	1	0	0	1	0
	13000494	Batch 2	Yes	No	Case	CRC	Female	66	0	0	0	0	0	0	1	743	>100ng/ml	29	11	80.1	208.5	0	0	1	5	0	1	1	0	1	0	0	0	0	0	0	0	0	0	0	0	0	3	2	1	4	2	1	5
	13000508	Batch 2	Yes	Yes	Case	AD	Female	60	0	0	0	0	0	0	0	149	>100ng/ml	51	12.1	88.3	1.3	1	0	2	6	0	0	1	1	1	1	0	0	0	0	0	0	0	0	0	0	0
	13000512	Batch 2	Yes	Yes	Case	CRC	Female	86	1	1	0	1	1	1	0	1003	>100ng/ml	33	13.1	93.2	4	0	0	2	6	0	1	1	0	1	0	0	0	0	0	0	0	1	0	1	0	0	2	2	1	2	0	0	2
	13000513	Batch 2	Yes	Yes	Case	CRC	Male	77	0	0	0	0	0	0	0	1347	>100ng/ml	89	13.4	97	30.5	1	0	2	6	0	1	1	0	1	0	0	0	0	0	0	0	0	0	0	0	0	2	3	1	4	0	0	3
	13000514	Batch 2	Yes	Yes	Case	CRC	Male	90	0	0	0	0	0	0	0	208	>100ng/ml	301	9	77.9	22.7	0	0	2	2	0	1	1	1	1	1	0	0	0	0	0	0	0	0	0	0	0	2	1	1			1	5
	13000515	Batch 2	Yes	Yes	Case	CRC	Male	68	0	0	0	0	0	0	0	1705	>100ng/ml	218	10.3	78.2	1.8	0	0	2	6	0	1	1	0	1	0	0	0	0	0	0	0	1	0	0	1	0	1	1	1	2	0	0	2
	13000516	Batch 2	Yes	No	Case	CRC	Female	83	0	0	0	0	0	0	0	46	<100ng/ml	29	13.8	86.8	4	0	0	1	6	0	1	1	0	1	0	0	0	0	0	0	0	0	0	0	0	0	1	1	1	0			4
	13000517	Batch 2	Yes	Yes	Case	AD	Female	59	0	0	0	0	0	0	0	1720	<100ng/ml	29	13.6	93.5	1.6	0	0	4	6	0	0	1	1	1	1	0	0	0	0	0	0	1	0	1	0	0
	13000520	Batch 2	Yes	Yes	Case	CRC	Female	83	0	0	0	0	0	0	0	831	>100ng/ml	301	12	81.2	6.5	0	0	1	6	0	1	1	0	1	0	0	0	0	0	0	0	0	0	0	0	0	3	1	2	3	0	0	3
	13000528	Batch 2	Yes	Yes	Case	AD	Male	68	0	0	0	0	0	0	0	978	>100ng/ml	170	14.3	87.1	1.3	1	0	2	6	0	0	1	1	1	1	0	0	0	0	0	0	1	0	1	1	0
	13000534	Batch 2	Yes	Yes	Case	CRC	Male	88	0	0	0	0	0	0	0	0	<100ng/ml	29	12.2	93.5	3.7	1	0	2	3	0	1	1	0	1	0	0	0	0	0	0	0	0	0	0	0	0	2	1	1	3	1	0	4
	13000539	Batch 2	Yes	Yes	Case	CRC	Male	63	0	0	0	0	0	0	0	872	>100ng/ml	301	13.4	91.7	3.1	1	0	1	2	0	1	1	0	1	0	0	0	0	0	0	0	1	0	0	1	0	2	3	1	3	1		4
	13000555	Batch 2	Yes	Yes	Case	CRC	Female	79	0	0	0	0	0	0	0	2	<100ng/ml	29	13.5	92	2.1	0	0	2	6	0	1	1	0	1	0	0	0	0	0	0	0	1	0	0	1	0	1	1	1	2	0	0	2
	13000556	Batch 2	Yes	Yes	Case	CRC	Female	87	0	0	0	0	0	0	0	27	<100ng/ml	35	12.8	82.8	4.7	1	0	2	4	0	1	1	0	1	0	0	0	0	0	0	0	1	0	1	0	0	3	1	2	3	0	0	3
	13000562	Batch 2	Yes	Yes	Case	CRC	Male	70	0	0	0	0	0	0	0	1437	>100ng/ml	72	11.9	70.3	6.8	1	0	1	6	0	1	1	0	1	0	0	0	0	0	0	0	1	0	1	0	0	3	2	1	3	0	0	3
	13000573	Batch 2	Yes	Yes	Case	AD	Male	75	1	0	0	1	1	1	0	0	<100ng/ml	29	14.2	90.5	2	0	0	2	4	0	0	1	1	1	1	0	0	0	0	0	0	0	0	0	0	0
	13000595	Batch 2	Yes	Yes	Case	CRC	Male	60	0	0	0	0	0	0	1	0	<100ng/ml	112	10.8	73.8	116	1	0	1	6	0	1	1	0	1	0	0	0	0	0	0	0	1	0	1	0	0	3			4	2	1	5
	13000596	Batch 2	Yes	Yes	Case	CRC	Male	65	0	0	0	0	0	0	0	874	>100ng/ml	290	13	88.3	4.3	0	0	3		0	1	1	0	1	0	0	0	0	0	0	0	0	0	0	0	0	2	2	1	2	0	0	2
	13000598	Batch 2	Yes	Yes	Case	AD	Male	62	0	0	0	0	0	0	0	27	<100ng/ml	29	14.3	92.9	1	1	0	2	6	0	0	1	1	1	1	0	0	0	0	0	0	1	0	0	0	1
	13000607	Batch 2	Yes	Yes	Case	CRC	Male	61	0	0	0	0	0	0	0	1342	>100ng/ml	55	15.8	94.3	0.6	0	0	1	6	0	1	1	0	1	0	0	0	0	0	0	0	0	0	0	0	0	2	1	1	2	1	0	4
	13000619	Batch 2	Yes	Yes	Case	CRC	Male	67	1	0	0	1	1	1	0	681	>100ng/ml	137	13.8	92	4.3	0	0	2	6	0	1	1	0	1	0	0	0	0	0	0	0	1	0	0	1	0	2	2	1	3	1	0	4
	13000622	Batch 2	Yes	Yes	Case	CRC	Male	81	0	0	0	0	0	0	0	1323	>100ng/ml	301	15.2	99.8	29.6	0	0	2	3	0	1	1	1	1	1	0	0	0	0	0	0	1	0	1	1	1	2	2	1	4	0	0	3
	13000633	Batch 2	Yes	Yes	Case	CRC	Male	69	0	0	0	0	0	0	0	1660	>100ng/ml	301	10.8	81	1.7	1	0	3	6	0	1	1	1	1	1	0	0	0	0	0	0	1	0	0	1	0	3		1	2	0	0	2
	13000634	Batch 2	Yes	Yes	Case	CRC	Male	64	0	0	0	0	0	0	0	1129	>100ng/ml	301	14.1	95.7	19.5	0	1	3	6	0	1	1	0	1	0	0	0	0	0	0	0	0	0	0	0	0	1	2	1	3	2	0	4
	13000640	Batch 2	Yes	Yes	Case	CRC	Male	75	1	0	0	1	1	1	0	174	>100ng/ml	29	16.5	94.9	16.2	0	0	1	6	0	1	1	0	1	0	0	0	0	0	0	0	0	0	0	0	0	2	2
	13000641	Batch 2	Yes	Yes	Case	CRC	Female	77	0	0	0	0	0	0	0	1582	>100ng/ml	63	11.8	81.6	2.7	0	1	2	6	0	1	1	1	1	1	0	0	0	0	0	0	1	0	0	1	0	1	1	1	2	0	0	2
	13000643	Batch 2	Yes	Yes	Case	AD	Male	61	0	0	0	0	0	0	0	0	<100ng/ml	29	14	94.2	0.8	1	0	2	6	0	0	1	1	1	1	0	0	0	0	0	0	1	0	1	1	1
	13000645	Batch 2	Yes	Yes	Case	CRC	Male	78	0	0	1	0	0	1	0	0	<100ng/ml	29	13.5	92.1	5.6	1	0	2	6	0	1	1	1	1	1	0	0	0	0	0	0	1	0	0	1	0	2	2	1
	13000647	Batch 2	Yes	Yes	Case	AD	Male	60	0	0	0	0	0	0	0	0	<100ng/ml	29	15.8	91.2	2.3	0	0	3	6	0	0	1	1	1	1	0	0	0	0	0	0	1	0	1	1	0
	13000649	Batch 2	Yes	Yes	Case	AD	Male	78	0	0	0	0	0	0	0	0	<100ng/ml	29	13.1	88.3	0.7	0	0	2	6	0	0	1	1	1	1	0	0	0	0	0	0	0	0	0	0	0
	13000659	Batch 2	Yes	Yes	Case	CRC	Female	48	0	0	0	0	0	0	0	2000	>100ng/ml	37	10.5	89.6	0.5	0	0	1	6	0	1	1	0	1	0	0	0	0	0	0	0	0	0	0	0	0	3		1	3	1	0	4
	13000664	Batch 2	Yes	No	Case	AD	Female	85	1	0	0	1	1	1	0	49	<100ng/ml	301	12.8	76.4	1.3	0	0	2	6	0	0	1	1	1	1	0	0	0	0	0	0	1	0	1	0	0
	13000666	Batch 2	Yes	Yes	Case	AD	Female	77	0	0	0	0	0	0	0	33	<100ng/ml	133	10.7	87.7	0.5	0	0	2	6	0	0	1	1	1	1	0	0	0	0	0	0	1	0	0	1	0
	13000669	Batch 2	Yes	Yes	Case	AD	Male	73	0	0	0	0	0	0	0	11	<100ng/ml	29	12.8	82.6	1.6	0	0	1	6	0	0	1	1	1	1	0	0	0	0	0	0	1	0	1	0	0
	13000688	Batch 2	Yes	Yes	Case	AD	Male	77	1	0	0	1	1	1	0	648	>100ng/ml	29	11.8	84.3	3.1	1	0	2	6	0	0	1	1	1	1	0	0	0	0	0	0	1	0	0	1	0
	13000689	Batch 2	Yes	Yes	Case	AD	Male	63	0	0	0	0	0	0	1	371	>100ng/ml	29	16	94	0.4	1	0	3	6	0	0	1	1	1	1	0	0	0	0	0	0	0	0	0	0	0
	1128030	Batch 3	Yes	Yes	Case	CRC	Male	71								>1000	>100ng/ml
	1128030_2	Batch 3	Yes	Yes	Case	CRC	Male	71								>1000	>100ng/ml
	1198052	Batch 3	Yes	Yes	Case	AD	Male	81								250	>100ng/ml
	2158024	Batch 3	Yes	Yes	Case	CRC	Female	56								20	<100ng/ml
	2218047	Batch 3	Yes	No	Case	AD	Male	86								20	<100ng/ml
	2238030	Batch 3	Yes	Yes	Case	CRC	Male	83								362	>100ng/ml
	2268030	Batch 3	Yes	Yes	Case	CRC	Male	82								20	<100ng/ml
	3038047	Batch 3	Yes	Yes	Case	CRC	Female	80								>1000	>100ng/ml
	3038058	Batch 3	Yes	Yes	Case	AD	Male	57								22	<100ng/ml
	3045148	Batch 3	Yes	Yes	Case	CRC	Male	68								<20	<100ng/ml
	3078030	Batch 3	Yes	No	Case	AD	Male	61								>1000	>100ng/ml
	3108044	Batch 3	Yes	Yes	Control	C	Male	84								287	>100ng/ml
	3108054	Batch 3	Yes	Yes	Case	CRC	Male	72								>1000	>100ng/ml
	3178056	Batch 3	Yes	Yes	Case	AD	Male	72								>1000	>100ng/ml
	3218032	Batch 3	Yes	Yes	Case	CRC	Male	84								<20	<100ng/ml
	3228079	Batch 3	Yes	Yes	Case	CRC	Male	63								>1000	>100ng/ml
	3238038	Batch 3	Yes	No	Case	CRC	Female	68								202	>100ng/ml
	3278077	Batch 3	Yes	Yes	Case	CRC	Male	69								>1000	>100ng/ml
	3278079	Batch 3	Yes	Yes	Case	CRC	Male	66								>1000	>100ng/ml
	3298064	Batch 3	Yes	No	Case	AD	Male	72								>1000	>100ng/ml
	3308024	Batch 3	Yes	Yes	Case	CRC	Male	77								>1000	>100ng/ml
	4078033	Batch 3	Yes	No	Case	CRC	Female	66								100	>100ng/ml
	4108072	Batch 3	Yes	Yes	Case	CRC	Male	55								>1000	>100ng/ml
	4118052	Batch 3	Yes	Yes	Case	AD	Male	65								426	>100ng/ml
	4128060	Batch 3	Yes	Yes	Case	AD	Male	74								<20	<100ng/ml
	4148050	Batch 3	Yes	Yes	Case	CRC	Female	69								>1000	>100ng/ml
	4188048	Batch 3	Yes	Yes	Case	CRC	Male	64								>1000	>100ng/ml
	5048027	Batch 3	Yes	No	Case	CRC	Male	67								<20	<100ng/ml
	5048032	Batch 3	Yes	Yes	Control	C	Female	81								<20	<100ng/ml
	5048037	Batch 3	Yes	Yes	Case	CRC	Female	74								>1000	>100ng/ml
	5048058	Batch 3	Yes	Yes	Case	CRC	Female	80								363	>100ng/ml
	5088085	Batch 3	Yes	No	Control	C	Male	66								<20	<100ng/ml
	5108058	Batch 3	Yes	Yes	Case	CRC	Male	81								432	>100ng/ml
	5118062	Batch 3	Yes	Yes	Control	C	Male	84								>1000	>100ng/ml
	5188033	Batch 3	Yes	Yes	Control	C	Male	77								>1000	>100ng/ml
	5188040	Batch 3	Yes	Yes	Control	C	Female	60								<20	<100ng/ml
	5188042	Batch 3	Yes	Yes	Case	AD	Female	51								>1000	>100ng/ml
	5198050	Batch 3	Yes	Yes	Case	CRC	Female	66								<20	<100ng/ml
	5238056	Batch 3	Yes	Yes	Case	AD	Male	64								>1000	>100ng/ml
	5298014	Batch 3	Yes	Yes	Control	C	Female	54								>1000	>100ng/ml
	5298018	Batch 3	Yes	Yes	Control	C	Male	66								<20	<100ng/ml
	6058035	Batch 3	Yes	Yes	Control	C	Male	66								<20	<100ng/ml
	6068021	Batch 3	Yes	Yes	Control	C	Male	59								<20	<100ng/ml
	6078027	Batch 3	Yes	Yes	Control	C	Male	62								>1000	>100ng/ml
	6138068	Batch 3	Yes	No	Case	CRC	Female	60								118	>100ng/ml
	6158049	Batch 3	Yes	Yes	Case	AD	Male	54								>1000	>100ng/ml
	6178033	Batch 3	Yes	Yes	Case	CRC	Male	59								>1000	>100ng/ml
	6198049	Batch 3	Yes	Yes	Case	AD	Male	71								<20	<100ng/ml
	6238028	Batch 3	Yes	No	Case	CRC	Male	59								<20	<100ng/ml
	6278067	Batch 3	Yes	Yes	Case	CRC	Male	76								<20	<100ng/ml
	6298031	Batch 3	Yes	Yes	Case	CRC	Female	72								63	<100ng/ml
	6308042	Batch 3	Yes	Yes	Case	CRC	Male	64								<20	<100ng/ml
	7148037	Batch 3	Yes	Yes	Case	AD	Female	40								<20	<100ng/ml
	7188031	Batch 3	Yes	Yes	Case	CRC	Male	46								<20	<100ng/ml
	7218027	Batch 3	Yes	Yes	Case	CRC	Female	70								<20	<100ng/ml
	7268030	Batch 3	Yes	Yes	Case	CRC	Male	81								<20	<100ng/ml
	7278029	Batch 3	Yes	Yes	Case	AD	Female	70								<20	<100ng/ml
	7278031	Batch 3	Yes	Yes	Control	C	Male	85								95	<100ng/ml
	7298018	Batch 3	Yes	Yes	Control	C	Female	72								<20	<100ng/ml
	7318015	Batch 3	Yes	Yes	Case	AD	Male	70								>1000	>100ng/ml
	8018040	Batch 3	Yes	Yes	Case	CRC	Male	85								80	<100ng/ml
	8048022	Batch 3	Yes	Yes	Case	AD	Female	80								>1000	>100ng/ml
	8078036	Batch 3	Yes	Yes	Case	AD	Male	65								127	>100ng/ml
	8088036	Batch 3	Yes	No	Case	CRC	Female	62								>1000	>100ng/ml
	8118014	Batch 3	Yes	Yes	Control	C	Male	64								558	>100ng/ml
	8118022	Batch 3	Yes	Yes	Case	CRC	Male	44								<20	<100ng/ml
	8128012	Batch 3	Yes	No	Case	CRC	Female	65								<20	<100ng/ml
	8178023	Batch 3	Yes	Yes	Case	AD	Male	73								>1000	>100ng/ml
	8188018	Batch 3	Yes	Yes	Case	CRC	Female	71								26	<100ng/ml
	8188022	Batch 3	Yes	Yes	Case	AD	Male	57								799	>100ng/ml
	8188031	Batch 3	Yes	Yes	Case	CRC	Male	78								>1000	>100ng/ml
	8218024	Batch 3	Yes	Yes	Case	AD	Male	78								<20	<100ng/ml
	8248035	Batch 3	Yes	Yes	Case	CRC	Male	71								352	>100ng/ml
	9058040	Batch 3	Yes	Yes	Case	CRC	Male	55								<20	<100ng/ml
	9138025	Batch 3	Yes	Yes	Case	AD	Male	70								30	<100ng/ml
	9158045	Batch 3	Yes	Yes	Case	AD	Male	70								300	>100ng/ml
	9168022	Batch 3	Yes	Yes	Control	C	Female	56								<20	<100ng/ml
	9168034	Batch 3	Yes	Yes	Control	C	Male	74
	9193723	Batch 3	Yes	Yes	Control	C	Female	57								20	<100ng/ml
	9223706	Batch 3	Yes	Yes	Case	AD	Male	75								>1000	>100ng/ml
	9223714	Batch 3	Yes	Yes	Case	CRC	Female	87								>1000	>100ng/ml
	9223717	Batch 3	Yes	No	Case	AD	Female	67								234	>100ng/ml
	9268038	Batch 3	Yes	Yes	Control	C	Female	56								>1000	>100ng/ml
	9298011	Batch 3	Yes	Yes	Case	CRC	Female	68								>1000	>100ng/ml
	9298042	Batch 3	Yes	Yes	Case	CRC	Male	65								<20	<100ng/ml
	9298045	Batch 3	Yes	Yes	Case	CRC	Male	68								<20	<100ng/ml
	9298046	Batch 3	Yes	Yes	Case	CRC	Male	63								38	<100ng/ml
	10038064	Batch 3	Yes	Yes	Case	AD	Male	81								>1000	>100ng/ml
	10068053	Batch 3	Yes	Yes	Case	AD	Female	69								<20	<100ng/ml
	10078044	Batch 3	Yes	Yes	Case	AD	Female	68								<20	<100ng/ml
	10218051	Batch 3	Yes	Yes	Control	C	Female	51								24	<100ng/ml
	10258020	Batch 3	Yes	Yes	Case	AD	Female	47								<20	<100ng/ml
	10278042	Batch 3	Yes	Yes	Control	C	Female	66								>1000	>100ng/ml
	10318018	Batch 3	Yes	Yes	Control	C	Male	86								>1000	>100ng/ml
	10318021	Batch 3	Yes	Yes	Control	C	Male	65								<20	<100ng/ml
	11078049	Batch 3	Yes	Yes	Control	C	Female	64								<20	<100ng/ml
	11078051	Batch 3	Yes	Yes	Case	CRC	Female	72								172	>100ng/ml
	11108048	Batch 3	Yes	Yes	Control	C	Female	72								<20	<100ng/ml
	11108061	Batch 3	Yes	No	Case	CRC	Male	68								>1000	>100ng/ml
	11148050	Batch 3	Yes	Yes	Case	CRC	Female	53								<20	<100ng/ml
	11148066	Batch 3	Yes	Yes	Case	CRC	Male	67								>1000	>100ng/ml
	11158044	Batch 3	Yes	Yes	Control	C	Male	78								>1000	>100ng/ml
	11158044_2	Batch 3	Yes	Yes	Control	C	Male	78								>1000	>100ng/ml
	11178025	Batch 3	Yes	Yes	Case	CRC	Male	88								135	>100ng/ml
	11178050	Batch 3	Yes	Yes	Case	CRC	Male	68								>1000	>100ng/ml
	11178050_2	Batch 3	Yes	Yes	Case	CRC	Male	68								>1000	>100ng/ml
	11288055	Batch 3	Yes	Yes	Control	C	Male	66								<20	<100ng/ml
	12018054	Batch 3	Yes	Yes	Case	CRC	Female	69								>1000	>100ng/ml
	12018054_2	Batch 3	Yes	Yes	Case	CRC	Female	69								>1000	>100ng/ml
	12158035	Batch 3	Yes	Yes	Case	CRC	Female	49								31	<100ng/ml
	12158046	Batch 3	Yes	Yes	Case	CRC	Male	58								>1000	>100ng/ml
	20885487	Batch 3	Yes	No	Case	CRC	Female	86								>1000	>100ng/ml
	20943201	Batch 3	Yes	Yes	Case	CRC	Female	53								30	<100ng/ml
	20949771	Batch 3	Yes	Yes	Case	CRC	Male	68								>1000	>100ng/ml
	20962997	Batch 3	Yes	Yes	Case	CRC	Female	58								<20	<100ng/ml
	21006514	Batch 3	Yes	Yes	Case	CRC	Female	60								243	>100ng/ml
	21008347	Batch 3	Yes	Yes	Control	C	Male	69								593	>100ng/ml
	21008427	Batch 3	Yes	Yes	Control	C	Male	55								>1000	>100ng/ml
	33030908	Batch 3	Yes	Yes	Case	AD	Male	58								38	<100ng/ml
	44061983	Batch 3	Yes	Yes	Case	CRC	Male	59								>1000	>100ng/ml
	13000154	Batch 3	Yes	No	Control	C
	13000535	Batch 3	Yes	No	Case	AD
[truncated: 2 more columns]
