# Supplementary material for: Integrative Analysis of Fecal Metagenomics and Metabolomics in Colorectal Cancer
Source: Cancers (Basel). 2020 May 2;12(5):1142. doi: 10.3390/cancers12051142 (PMC7281174; doi:10.3390/cancers12051142)
Supplement: Supplementary file 1 [file cancers-12-01142-s001.zip › SUPPLEMENTARY_TABLE2.xlsx]

## Sheet: Control-case
family	name	log2FC	p value
Cer	Cer(d18:1/16:0)	-0.194448	0.0572572
Cer	Cer(d18:1/22:0)	0.157109	0.555705
Cer	Cer(d18:1/23:0)	0.234759	0.187715
Cer	Cer(d18:1/24:0)	0.279805	0.0688608
Cer	Cer(d18:1/24:1)+Cer(d18:2/24:0)	#N/A	0.00456163
Cer	Cer(d18:1/18:0)	-0.314071	0.27211
ChoE	ChoE(16:0)	0.390537	0.00303519
ChoE	ChoE(18:1)	0.284502	0.0275068
ChoE	ChoE(18:2)	0.390285	9.32005e-08
ChoE	ChoE(20:4)	0.630403	9.0447e-09
ChoE	ChoE(22:6)	0.319031	0.042736
PC	PC(16:0/16:0)	0.267933	0.00267309
PC	PC(32:1)	0.276717	0.000217817
PC	PC(16:0/18:0)	0.356733	0.000104436
PC	PC(16:0/18:1)	0.227086	0.000129568
PC	PC(16:0/18:2)	0.165636	0.000486467
PC	PC(18:0/18:1)	0.211333	0.000275008
PC	PC(18:0/18:2)	0.146354	0.0027854
PC	PC(18:2/18:2)	0.16024	0.0449717
PC	PC(16:0/20:4)	0.121069	0.0019437
PC	PC(38:5)	0.112039	0.0788145
PC	PC(16:0/22:6)	0.0420009	0.488193
PC	PC(36:3)	0.153245	0.00804357
PC	PC(30:0)	0.213628	0.159003
PE	PE(16:0/18:1)	-2.99232	0.0127457
PE	PE(16:0/18:2)	#N/A	0.00183578
DAG	DG(32:1)	1.03309	0.000445715
DAG	DG(34:0)	-0.14878	0.392847
DAG	DG(34:1)	0.797946	0.00698745
DAG	DG(36:2)	1.18725	0.156285
DAG	DG(36:3)	4.98924	0.158821
DAG	DG(36:4)	-0.0168746	0.940812
DAG	DG(36:1)	-0.517703	0.159459
FAA	16:0 amide	0.0633259	0.629147
FAA	18:0 amide	-0.0427076	0.863091
PC	PC(O-16:0/16:0)	0.74744	3.33623e-05
PC	PC(O-34:1)	0.461201	0.000445372
PC	PC(O-16:0/18:2)	0.272044	0.0121361
PC	PC(P-16:0/18:1)	0.269076	0.0182668
PC	PC(P-16:0/20:4)	0.346632	0.00763242
PE	PE(P-16:0/18:2)	0.748182	0.00457044
MAG	MG(16:0/0:0/0:0)	0.864044	0.323024
MAG	MG(18:1(9Z)/0:0/0:0)	1.13669	0.0579402
MAG	MG(18:2(9Z,12Z)/0:0/0:0)	0.802451	0.487496
SM	SM(d18:0/16:0)	0.225958	0.0891518
SM	SM(d18:1/16:0)	0.331634	5.67984e-06
SM	SM(d18:1/18:0)	0.288333	0.00448952
SM	SM(d18:1/22:0)	0.357488	0.000913253
SM	SM(d18:1/24:1) + SM(d18:2/24:0)	0.413489	6.13384e-08
SM	SM(42:3)	0.392864	1.90257e-07
SM	SM(42:1)	0.260878	0.000255865
TAG	TG(46:0)	0.232203	0.282583
TAG	TG(48:0)	0.140181	0.580238
TAG	TG(48:1)	0.255099	0.00590551
TAG	TG(55:2)	0.428877	0.171274
TAG	TG(48:2)	0.266673	0.0286472
TAG	TG(49:0)	0.688416	0.101577
TAG	TG(49:1)	0.446963	0.00449621
TAG	TG(49:2)	0.487722	0.00656613
TAG	TG(50:0)	-0.348761	0.156582
TAG	TG(50:1)	0.173056	0.144197
TAG	TG(50:2)	0.205318	0.0717592
TAG	TG(50:3)	0.328359	0.0135975
TAG	TG(51:1)	0.336693	0.0168478
TAG	TG(51:2)	0.280576	0.0361679
TAG	TG(52:0)	0.959582	0.0182779
TAG	TG(52:1)	0.0659702	0.656859
TAG	TG(52:2)	0.233038	0.10133
TAG	TG(52:3)	0.260294	0.0625631
TAG	TG(52:4)	0.245418	0.264352
TAG	TG(53:1)	0.458608	0.0337523
TAG	TG(53:2)	0.340946	0.0160507
TAG	TG(53:3)	0.222295	0.145667
TAG	TG(54:0)	1.71655	0.12792
TAG	TG(54:1)	-0.224513	0.500067
TAG	TG(54:2)	0.269034	0.164425
TAG	TG(54:3)	0.351509	0.240558
TAG	TG(54:4)	0.411154	0.154209
TAG	TG(54:5)	0.405903	0.20658
TAG	TG(54:6)	0.722978	0.466912
TAG	TG(54:7)	-0.80643	0.482201
TAG	TG(56:1)	0.787684	0.147502
TAG	TG(56:2)	0.934467	0.0802126
TAG	TG(56:3)	0.673952	0.0587972
TAG	TG(58:1)	-0.469247	0.449142
TAG	TG(58:2)	0.854498	0.165992
TAG	TG(58:3)	0.401393	0.24916
TAG	TG(58:4)	-0.00548392	0.991809
TAG	TG(60:1)	0.294084	0.649767
TAG	TG(53:4)	0.224558	0.2215

## Sheet: control-CRC
family	name	log2FC	p value
Cer	Cer(d18:1/16:0)	0.477795	2.78023e-05
Cer	Cer(d18:1/22:0)	-0.320955	0.185722
Cer	Cer(d18:1/23:0)	-0.403479	0.013664
Cer	Cer(d18:1/24:0)	-0.348284	0.00947684
Cer	Cer(d18:1/24:1)+Cer(d18:2/24:0)	#N/A	5.00927e-06
Cer	Cer(d18:1/18:0)	0.876699	0.00714637
ChoE	ChoE(16:0)	-0.494326	9.54271e-05
ChoE	ChoE(18:1)	-0.412044	0.000859851
ChoE	ChoE(18:2)	-0.504614	3.31669e-11
ChoE	ChoE(20:4)	-0.664232	5.90989e-11
ChoE	ChoE(22:6)	-0.50467	0.00204127
PC	PC(16:0/16:0)	-0.187129	0.0352725
PC	PC(32:1)	-0.298432	0.000174622
PC	PC(16:0/18:0)	-0.244697	0.00588371
PC	PC(16:0/18:1)	-0.158453	0.00698845
PC	PC(16:0/18:2)	-0.106151	0.0287523
PC	PC(18:0/18:1)	-0.144491	0.0125353
PC	PC(18:0/18:2)	-0.123787	0.0252907
PC	PC(18:2/18:2)	-0.068502	0.429676
PC	PC(16:0/20:4)	-0.14547	0.000451931
PC	PC(38:5)	-0.13143	0.0288876
PC	PC(16:0/22:6)	-0.224331	0.00190747
PC	PC(36:3)	-0.0327431	0.554972
PC	PC(30:0)	-0.238694	0.120544
PE	PE(16:0/18:1)	#N/A	8.0912e-05
PE	PE(16:0/18:2)	#N/A	0.000299314
DAG	DG(32:1)	-0.777128	0.00570223
DAG	DG(34:0)	0.280518	0.15463
DAG	DG(34:1)	-0.155954	0.653492
DAG	DG(36:2)	1.06467	0.573267
DAG	DG(36:3)	-3.07512	0.74527
DAG	DG(36:4)	-0.0715316	0.765943
DAG	DG(36:1)	-0.211204	0.454352
FAA	16:0 amide	0.178343	0.0977206
FAA	18:0 amide	0.194526	0.311984
PC	PC(O-16:0/16:0)	-0.68191	9.10317e-05
PC	PC(O-34:1)	-0.486807	0.000176945
PC	PC(O-16:0/18:2)	-0.226161	0.0272693
PC	PC(P-16:0/18:1)	-0.296879	0.00791686
PC	PC(P-16:0/20:4)	-0.212303	0.0782158
PE	PE(P-16:0/18:2)	-0.761973	0.002593
MAG	MG(16:0/0:0/0:0)	-0.82736	0.353076
MAG	MG(18:1(9Z)/0:0/0:0)	-0.310918	0.667844
MAG	MG(18:2(9Z,12Z)/0:0/0:0)	0.437208	0.821559
SM	SM(d18:0/16:0)	-0.202732	0.184216
SM	SM(d18:1/16:0)	-0.364564	3.24457e-07
SM	SM(d18:1/18:0)	-0.354242	0.000207517
SM	SM(d18:1/22:0)	-0.388838	0.000179995
SM	SM(d18:1/24:1) + SM(d18:2/24:0)	-0.544196	1.03079e-10
SM	SM(42:3)	-0.483807	3.67327e-11
SM	SM(42:1)	-0.348911	1.36947e-06
TAG	TG(46:0)	-0.441473	0.0454834
TAG	TG(48:0)	0.0311601	0.918558
TAG	TG(48:1)	-0.237986	0.00803747
TAG	TG(55:2)	-0.344876	0.268227
TAG	TG(48:2)	-0.191983	0.0902305
TAG	TG(49:0)	-0.764407	0.0264433
TAG	TG(49:1)	-0.299732	0.0178852
TAG	TG(49:2)	-0.298881	0.0598328
TAG	TG(50:0)	0.394743	0.103136
TAG	TG(50:1)	0.0566855	0.665671
TAG	TG(50:2)	-0.00723418	0.952509
TAG	TG(50:3)	-0.199391	0.155588
TAG	TG(51:1)	-0.216974	0.090723
TAG	TG(51:2)	-0.0853798	0.469581
TAG	TG(52:0)	-0.966447	0.00875848
TAG	TG(52:1)	0.231567	0.160652
TAG	TG(52:2)	0.0852741	0.590723
TAG	TG(52:3)	0.0642397	0.683775
TAG	TG(52:4)	0.107616	0.668043
TAG	TG(53:1)	-0.309153	0.128168
TAG	TG(53:2)	-0.143358	0.321844
TAG	TG(53:3)	-0.0305472	0.850911
TAG	TG(54:0)	-1.8854	0.0298023
TAG	TG(54:1)	0.983799	0.0183332
TAG	TG(54:2)	0.193962	0.411604
TAG	TG(54:3)	0.38271	0.335426
TAG	TG(54:4)	0.389484	0.324175
TAG	TG(54:5)	0.329694	0.441054
TAG	TG(54:6)	2.11253	0.405924
TAG	TG(54:7)	-0.461119	0.546912
TAG	TG(56:1)	-0.473967	0.408896
TAG	TG(56:2)	0.126715	0.853815
TAG	TG(56:3)	-0.0378602	0.921846
TAG	TG(58:1)	0.374214	0.495663
TAG	TG(58:2)	0.462302	0.585714
TAG	TG(58:3)	0.297999	0.451738
TAG	TG(58:4)	0.313496	0.587691
TAG	TG(60:1)	0.0229412	0.973154
TAG	TG(53:4)	0.129257	0.508812

## Sheet: control-AD
family	name	log2FC	p value
Cer	Cer(d18:1/16:0)	0.283347	0.0357584
Cer	Cer(d18:1/22:0)	-0.163846	0.537735
Cer	Cer(d18:1/23:0)	-0.16872	0.359563
Cer	Cer(d18:1/24:0)	-0.0684792	0.65881
Cer	Cer(d18:1/24:1)+Cer(d18:2/24:0)	-0.87346	0.0937064
Cer	Cer(d18:1/18:0)	0.562628	0.211441
ChoE	ChoE(16:0)	-0.103788	0.388787
ChoE	ChoE(18:1)	-0.127542	0.294613
ChoE	ChoE(18:2)	-0.114329	0.0517449
ChoE	ChoE(20:4)	-0.0338287	0.700058
ChoE	ChoE(22:6)	-0.185638	0.264227
PC	PC(16:0/16:0)	0.0808045	0.339334
PC	PC(32:1)	-0.0217154	0.781091
PC	PC(16:0/18:0)	0.112036	0.22268
PC	PC(16:0/18:1)	0.0686331	0.202394
PC	PC(16:0/18:2)	0.0594852	0.171708
PC	PC(18:0/18:1)	0.0668416	0.192006
PC	PC(18:0/18:2)	0.0225673	0.655496
PC	PC(18:2/18:2)	0.0917377	0.299754
PC	PC(16:0/20:4)	-0.0244015	0.506277
PC	PC(38:5)	-0.019391	0.750471
PC	PC(16:0/22:6)	-0.18233	0.0110757
PC	PC(36:3)	0.120502	0.0210167
PC	PC(30:0)	-0.0250664	0.871786
PE	PE(16:0/18:1)	#N/A	0.0966868
PE	PE(16:0/18:2)	0.0344784	0.964873
DAG	DG(32:1)	0.255958	0.321701
DAG	DG(34:0)	0.131738	0.543004
DAG	DG(34:1)	0.641992	0.0365539
DAG	DG(36:2)	2.25192	0.0733553
DAG	DG(36:3)	1.91412	0.343245
DAG	DG(36:4)	-0.0884063	0.714161
DAG	DG(36:1)	-0.728908	0.0465933
FAA	16:0 amide	0.241668	0.0825773
FAA	18:0 amide	0.151818	0.588951
PC	PC(O-16:0/16:0)	0.0655307	0.674916
PC	PC(O-34:1)	-0.0256053	0.82934
PC	PC(O-16:0/18:2)	0.0458829	0.659087
PC	PC(P-16:0/18:1)	-0.0278034	0.796997
PC	PC(P-16:0/20:4)	0.134329	0.279469
PE	PE(P-16:0/18:2)	-0.0137911	0.951648
MAG	MG(16:0/0:0/0:0)	0.0366837	0.962877
MAG	MG(18:1(9Z)/0:0/0:0)	0.825769	0.160066
MAG	MG(18:2(9Z,12Z)/0:0/0:0)	1.23966	0.392899
SM	SM(d18:0/16:0)	0.023226	0.881959
SM	SM(d18:1/16:0)	-0.0329299	0.600712
SM	SM(d18:1/18:0)	-0.0659084	0.530604
SM	SM(d18:1/22:0)	-0.0313497	0.766039
SM	SM(d18:1/24:1) + SM(d18:2/24:0)	-0.130707	0.0738663
SM	SM(42:3)	-0.0909422	0.183959
SM	SM(42:1)	-0.088033	0.230351
TAG	TG(46:0)	-0.20927	0.3088
TAG	TG(48:0)	0.171341	0.569125
TAG	TG(48:1)	0.0171132	0.855933
TAG	TG(55:2)	0.0840004	0.783108
TAG	TG(48:2)	0.0746895	0.55009
TAG	TG(49:0)	-0.0759913	0.829509
TAG	TG(49:1)	0.147231	0.319133
TAG	TG(49:2)	0.188842	0.260209
TAG	TG(50:0)	0.0459812	0.886548
TAG	TG(50:1)	0.229741	0.0864649
TAG	TG(50:2)	0.198084	0.110209
TAG	TG(50:3)	0.128969	0.377228
TAG	TG(51:1)	0.119719	0.406605
TAG	TG(51:2)	0.195196	0.141307
TAG	TG(52:0)	-0.0068649	0.983269
TAG	TG(52:1)	0.297537	0.0934871
TAG	TG(52:2)	0.318312	0.0486881
TAG	TG(52:3)	0.324533	0.035868
TAG	TG(52:4)	0.353034	0.138451
TAG	TG(53:1)	0.149455	0.48723
TAG	TG(53:2)	0.197589	0.19253
TAG	TG(53:3)	0.191748	0.243989
TAG	TG(54:0)	-0.168846	0.806237
TAG	TG(54:1)	0.759286	0.0835399
TAG	TG(54:2)	0.462995	0.0433852
TAG	TG(54:3)	0.734219	0.0525618
TAG	TG(54:4)	0.800639	0.02564
TAG	TG(54:5)	0.735597	0.0474617
TAG	TG(54:6)	2.83551	0.108495
TAG	TG(54:7)	-1.26755	0.193853
TAG	TG(56:1)	0.313717	0.56319
TAG	TG(56:2)	1.06118	0.0767351
TAG	TG(56:3)	0.636091	0.0903519
TAG	TG(58:1)	-0.0950329	0.903166
TAG	TG(58:2)	1.3168	0.0744688
TAG	TG(58:3)	0.699392	0.0787545
TAG	TG(58:4)	0.308012	0.618662
TAG	TG(60:1)	0.317025	0.647519
TAG	TG(53:4)	0.353814	0.0794138

## Sheet: AD-CRC
family	name	log2FC	p value
Cer	Cer(d18:1/16:0)	-0.194448	0.0572572
Cer	Cer(d18:1/22:0)	0.157109	0.555705
Cer	Cer(d18:1/23:0)	0.234759	0.187715
Cer	Cer(d18:1/24:0)	0.279805	0.0688608
Cer	Cer(d18:1/24:1)+Cer(d18:2/24:0)	#N/A	0.00456163
Cer	Cer(d18:1/18:0)	-0.314071	0.27211
ChoE	ChoE(16:0)	0.390537	0.00303519
ChoE	ChoE(18:1)	0.284502	0.0275068
ChoE	ChoE(18:2)	0.390285	9.32005e-08
ChoE	ChoE(20:4)	0.630403	9.0447e-09
ChoE	ChoE(22:6)	0.319031	0.042736
PC	PC(16:0/16:0)	0.267933	0.00267309
PC	PC(32:1)	0.276717	0.000217817
PC	PC(16:0/18:0)	0.356733	0.000104436
PC	PC(16:0/18:1)	0.227086	0.000129568
PC	PC(16:0/18:2)	0.165636	0.000486467
PC	PC(18:0/18:1)	0.211333	0.000275008
PC	PC(18:0/18:2)	0.146354	0.0027854
PC	PC(18:2/18:2)	0.16024	0.0449717
PC	PC(16:0/20:4)	0.121069	0.0019437
PC	PC(38:5)	0.112039	0.0788145
PC	PC(16:0/22:6)	0.0420009	0.488193
PC	PC(36:3)	0.153245	0.00804357
PC	PC(30:0)	0.213628	0.159003
PE	PE(16:0/18:1)	-2.99232	0.0127457
PE	PE(16:0/18:2)	#N/A	0.00183578
DAG	DG(32:1)	1.03309	0.000445715
DAG	DG(34:0)	-0.14878	0.392847
DAG	DG(34:1)	0.797946	0.00698745
DAG	DG(36:2)	1.18725	0.156285
DAG	DG(36:3)	4.98924	0.158821
DAG	DG(36:4)	-0.0168746	0.940812
DAG	DG(36:1)	-0.517703	0.159459
FAA	16:0 amide	0.0633259	0.629147
FAA	18:0 amide	-0.0427076	0.863091
PC	PC(O-16:0/16:0)	0.74744	3.33623e-05
PC	PC(O-34:1)	0.461201	0.000445372
PC	PC(O-16:0/18:2)	0.272044	0.0121361
PC	PC(P-16:0/18:1)	0.269076	0.0182668
PC	PC(P-16:0/20:4)	0.346632	0.00763242
PE	PE(P-16:0/18:2)	0.748182	0.00457044
MAG	MG(16:0/0:0/0:0)	0.864044	0.323024
MAG	MG(18:1(9Z)/0:0/0:0)	1.13669	0.0579402
MAG	MG(18:2(9Z,12Z)/0:0/0:0)	0.802451	0.487496
SM	SM(d18:0/16:0)	0.225958	0.0891518
SM	SM(d18:1/16:0)	0.331634	5.67984e-06
SM	SM(d18:1/18:0)	0.288333	0.00448952
SM	SM(d18:1/22:0)	0.357488	0.000913253
SM	SM(d18:1/24:1) + SM(d18:2/24:0)	0.413489	6.13384e-08
SM	SM(42:3)	0.392864	1.90257e-07
SM	SM(42:1)	0.260878	0.000255865
TAG	TG(46:0)	0.232203	0.282583
TAG	TG(48:0)	0.140181	0.580238
TAG	TG(48:1)	0.255099	0.00590551
TAG	TG(55:2)	0.428877	0.171274
TAG	TG(48:2)	0.266673	0.0286472
TAG	TG(49:0)	0.688416	0.101577
TAG	TG(49:1)	0.446963	0.00449621
TAG	TG(49:2)	0.487722	0.00656613
TAG	TG(50:0)	-0.348761	0.156582
TAG	TG(50:1)	0.173056	0.144197
TAG	TG(50:2)	0.205318	0.0717592
TAG	TG(50:3)	0.328359	0.0135975
TAG	TG(51:1)	0.336693	0.0168478
TAG	TG(51:2)	0.280576	0.0361679
TAG	TG(52:0)	0.959582	0.0182779
TAG	TG(52:1)	0.0659702	0.656859
TAG	TG(52:2)	0.233038	0.10133
TAG	TG(52:3)	0.260294	0.0625631
TAG	TG(52:4)	0.245418	0.264352
TAG	TG(53:1)	0.458608	0.0337523
TAG	TG(53:2)	0.340946	0.0160507
TAG	TG(53:3)	0.222295	0.145667
TAG	TG(54:0)	1.71655	0.12792
TAG	TG(54:1)	-0.224513	0.500067
TAG	TG(54:2)	0.269034	0.164425
TAG	TG(54:3)	0.351509	0.240558
TAG	TG(54:4)	0.411154	0.154209
TAG	TG(54:5)	0.405903	0.20658
TAG	TG(54:6)	0.722978	0.466912
TAG	TG(54:7)	-0.80643	0.482201
TAG	TG(56:1)	0.787684	0.147502
TAG	TG(56:2)	0.934467	0.0802126
TAG	TG(56:3)	0.673952	0.0587972
TAG	TG(58:1)	-0.469247	0.449142
TAG	TG(58:2)	0.854498	0.165992
TAG	TG(58:3)	0.401393	0.24916
TAG	TG(58:4)	-0.00548392	0.991809
TAG	TG(60:1)	0.294084	0.649767
TAG	TG(53:4)	0.224558	0.2215
