# Supplementary material for: Integrative Analysis of Fecal Metagenomics and Metabolomics in Colorectal Cancer
Source: Cancers (Basel). 2020 May 2;12(5):1142. doi: 10.3390/cancers12051142 (PMC7281174; doi:10.3390/cancers12051142)
Supplement: Supplementary file 1 [file cancers-12-01142-s001.zip › SUPPLEMENTARY_TABLE3.xlsx]

## Sheet: Sheet1
pathway_name	pathway_source	num_overlapping_metabolites	overlapping_metabolites	num_all_pathway_metabolites	P_metabolites	Q_metabolites
MTHFR deficiency	Wikipathways	4	HMDB04949#HMDB04950;HMDB10169#HMDB12103#HMDB01348;HMDB08928#HMDB08927;HMDB07991#HMDB07982	17 (20)	1e-08	4.29e-05
Sphingolipid de novo biosynthesis	Reactome	4	HMDB04949#HMDB04950;HMDB10169#HMDB12103#HMDB01348;HMDB08928#HMDB08927;HMDB07991#HMDB07982	29 (35)	9.98e-08	0.000213
Oligodendrocyte Specification and differentiation(including remyelination)_ leading to Myelin Components for CNS	Wikipathways	3	HMDB10169#HMDB12103#HMDB01348;HMDB08928#HMDB08927;HMDB07991#HMDB07982	8 (11)	2.73e-07	0.000388
Sphingolipid metabolism	Wikipathways	4	HMDB04949#HMDB04950;HMDB10169#HMDB12103#HMDB01348;HMDB08928#HMDB08927;HMDB07991#HMDB07982	51 (67)	1.04e-06	0.000964
Sphingolipid metabolism	Reactome	4	HMDB04949#HMDB04950;HMDB10169#HMDB12103#HMDB01348;HMDB08928#HMDB08927;HMDB07991#HMDB07982	52 (68)	1.13e-06	0.000964
Immune System	Reactome	4	HMDB04949#HMDB04950;HMDB06726#HMDB06733;HMDB08928#HMDB08927;HMDB07991#HMDB07982	56 (136)	1.53e-06	0.00109
ceramide signaling pathway	BioCarta	2	HMDB04949#HMDB04950;HMDB10169#HMDB12103#HMDB01348	2 (2)	3.76e-06	0.00203
Signal Transduction	Reactome	5	HMDB10169#HMDB12103#HMDB01348;HMDB04949#HMDB04950;HMDB06726#HMDB06733;HMDB08928#HMDB08927;HMDB07991#HMDB07982	192 (271)	3.8e-06	0.00203
Ceramide signalling	Reactome	2	HMDB04949#HMDB04950;HMDB10169#HMDB12103#HMDB01348	5 (5)	3.75e-05	0.0118
Synthesis of PS	Reactome	2	HMDB08928#HMDB08927;HMDB07991#HMDB07982	5 (6)	3.75e-05	0.0118
Acyl chain remodelling of PE	Reactome	2	HMDB08928#HMDB08927;HMDB07991#HMDB07982	5 (13)	3.75e-05	0.0118
Sphingolipid Metabolism	SMPDB	3	HMDB04949#HMDB04950;HMDB10169#HMDB12103#HMDB01348;HMDB07991#HMDB07982	40 (40)	4.71e-05	0.0118
Gaucher Disease	SMPDB	3	HMDB04949#HMDB04950;HMDB10169#HMDB12103#HMDB01348;HMDB07991#HMDB07982	40 (40)	4.71e-05	0.0118
Globoid Cell Leukodystrophy	SMPDB	3	HMDB04949#HMDB04950;HMDB10169#HMDB12103#HMDB01348;HMDB07991#HMDB07982	40 (40)	4.71e-05	0.0118
Metachromatic Leukodystrophy (MLD)	SMPDB	3	HMDB04949#HMDB04950;HMDB10169#HMDB12103#HMDB01348;HMDB07991#HMDB07982	40 (40)	4.71e-05	0.0118
Fabry disease	SMPDB	3	HMDB04949#HMDB04950;HMDB10169#HMDB12103#HMDB01348;HMDB07991#HMDB07982	40 (40)	4.71e-05	0.0118
Krabbe disease	SMPDB	3	HMDB04949#HMDB04950;HMDB10169#HMDB12103#HMDB01348;HMDB07991#HMDB07982	40 (40)	4.71e-05	0.0118
Immunoregulatory interactions between a Lymphoid and a non-Lymphoid cell	Reactome	2	HMDB04949#HMDB04950;HMDB08928#HMDB08927	6 (19)	5.61e-05	0.012
Acyl chain remodeling of CL	Reactome	2	HMDB08928#HMDB08927;HMDB07991#HMDB07982	6 (12)	5.61e-05	0.012
Immunoregulatory interactions between a Lymphoid and a non-Lymphoid cell	Wikipathways	2	HMDB04949#HMDB04950;HMDB08928#HMDB08927	6 (19)	5.61e-05	0.012
Metabolism of lipids	Reactome	5	HMDB04949#HMDB04950;HMDB10169#HMDB12103#HMDB01348;HMDB06726#HMDB06733;HMDB08928#HMDB08927;HMDB07991#HMDB07982	334 (620)	6.19e-05	0.0126
ABC transporters in lipid homeostasis	Reactome	2	HMDB10169#HMDB12103#HMDB01348;HMDB07991#HMDB07982	7 (11)	7.85e-05	0.0152
Necroptosis - Homo sapiens (human)	KEGG	2	HMDB04949#HMDB04950;HMDB10169#HMDB12103#HMDB01348	8 (10)	0.000105	0.0194
p75 NTR receptor-mediated signalling	Wikipathways	2	HMDB04949#HMDB04950;HMDB10169#HMDB12103#HMDB01348	9 (9)	0.000134	0.023
p75 NTR receptor-mediated signalling	Reactome	2	HMDB04949#HMDB04950;HMDB10169#HMDB12103#HMDB01348	9 (9)	0.000134	0.023
Transport of small molecules	Reactome	4	HMDB10169#HMDB12103#HMDB01348;HMDB06726#HMDB06733;HMDB08928#HMDB08927;HMDB07991#HMDB07982	177 (226)	0.000158	0.0241
HDL remodeling	Reactome	2	HMDB06726#HMDB06733;HMDB07991#HMDB07982	10 (17)	0.000168	0.0241
Plasma lipoprotein remodeling	Reactome	2	HMDB06726#HMDB06733;HMDB07991#HMDB07982	10 (20)	0.000168	0.0241
Death Receptor Signalling	Reactome	2	HMDB04949#HMDB04950;HMDB10169#HMDB12103#HMDB01348	10 (11)	0.000168	0.0241
Glycerophospholipid metabolism	EHMN	3	HMDB06726#HMDB06733;HMDB08928#HMDB08927;HMDB07991#HMDB07982	61 (96)	0.000169	0.0241
ABC-family proteins mediated transport	Wikipathways	2	HMDB10169#HMDB12103#HMDB01348;HMDB07991#HMDB07982	13 (22)	0.00029	0.0365
ABC-family proteins mediated transport	Reactome	2	HMDB10169#HMDB12103#HMDB01348;HMDB07991#HMDB07982	13 (21)	0.00029	0.0365
Plasma lipoprotein assembly_ remodeling_ and clearance	Reactome	2	HMDB06726#HMDB06733;HMDB07991#HMDB07982	13 (25)	0.00029	0.0365
Plasma lipoprotein assembly_ remodeling_ and clearance	Wikipathways	2	HMDB06726#HMDB06733;HMDB07991#HMDB07982	13 (21)	0.00029	0.0365
Sphingolipid pathway	Wikipathways	2	HMDB04949#HMDB04950;HMDB10169#HMDB12103#HMDB01348	15 (16)	0.00039	0.0476
Sphingolipid signaling pathway - Homo sapiens (human)	KEGG	2	HMDB04949#HMDB04950;HMDB10169#HMDB12103#HMDB01348	16 (16)	0.000445	0.0528
Retrograde endocannabinoid signaling - Homo sapiens (human)	KEGG	2	HMDB08928#HMDB08927;HMDB07991#HMDB07982	17 (19)	0.000504	0.0582
Membrane Trafficking	Reactome	2	HMDB06726#HMDB06733;HMDB07991#HMDB07982	20 (30)	0.000703	0.0769
Sphingolipid metabolism - Homo sapiens (human)	KEGG	2	HMDB04949#HMDB04950;HMDB10169#HMDB12103#HMDB01348	20 (25)	0.000703	0.0769
Synthesis of PC	Reactome	2	HMDB08928#HMDB08927;HMDB07991#HMDB07982	22 (28)	0.000853	0.091
Glycerophospholipid metabolism - Homo sapiens (human)	KEGG	2	HMDB08928#HMDB08927;HMDB07991#HMDB07982	23 (52)	0.000933	0.0949
Phospholipid Biosynthesis	SMPDB	2	HMDB08928#HMDB08927;HMDB07991#HMDB07982	23 (24)	0.000933	0.0949
G alpha (i) signalling events	Reactome	3	HMDB06726#HMDB06733;HMDB08928#HMDB08927;HMDB07991#HMDB07982	112 (159)	0.00104	0.103
Adaptive Immune System	Reactome	2	HMDB04949#HMDB04950;HMDB08928#HMDB08927	29 (54)	0.00149	0.145
Vesicle-mediated transport	Reactome	2	HMDB06726#HMDB06733;HMDB07991#HMDB07982	31 (66)	0.0017	0.158
Glycosphingolipid metabolism	Reactome	2	HMDB04949#HMDB04950;HMDB10169#HMDB12103#HMDB01348	31 (41)	0.0017	0.158
fas signaling pathway (cd95)	BioCarta	1	HMDB04949#HMDB04950	1 (1)	0.00217	0.189
Pathogenic Escherichia coli infection - Homo sapiens (human)	KEGG	1	HMDB08928#HMDB08927	1 (1)	0.00217	0.189
Pathogenic Escherichia coli infection	Wikipathways	1	HMDB08928#HMDB08927	1 (1)	0.00217	0.189
GPCR downstream signalling	Reactome	3	HMDB06726#HMDB06733;HMDB08928#HMDB08927;HMDB07991#HMDB07982	146 (209)	0.00226	0.193
Signaling by GPCR	Reactome	3	HMDB06726#HMDB06733;HMDB08928#HMDB08927;HMDB07991#HMDB07982	148 (213)	0.00235	0.197
One carbon metabolism and related pathways	Wikipathways	2	HMDB08928#HMDB08927;HMDB07991#HMDB07982	38 (42)	0.00256	0.21
Glycosphingolipid metabolism	EHMN	2	HMDB04949#HMDB04950;HMDB10169#HMDB12103#HMDB01348	40 (55)	0.00283	0.228
Glycerophospholipid biosynthesis	Wikipathways	2	HMDB08928#HMDB08927;HMDB07991#HMDB07982	44 (94)	0.00343	0.271
Visual phototransduction	Reactome	2	HMDB06726#HMDB06733;HMDB08928#HMDB08927	45 (65)	0.00358	0.278
Glycerophospholipid biosynthesis	Reactome	2	HMDB08928#HMDB08927;HMDB07991#HMDB07982	46 (93)	0.00374	0.285
Innate Immune System	Reactome	2	HMDB06726#HMDB06733;HMDB07991#HMDB07982	48 (99)	0.00407	0.289
inactivation of gsk3 by akt causes accumulation of b-catenin in alveolar macrophages	BioCarta	1	HMDB04949#HMDB04950	2 (3)	0.00433	0.289
multi-drug resistance factors	BioCarta	1	HMDB07991#HMDB07982	2 (2)	0.00433	0.289
ras signaling pathway	BioCarta	1	HMDB07991#HMDB07982	2 (2)	0.00433	0.289
PI and PC transport between ER and Golgi membranes	Reactome	1	HMDB07991#HMDB07982	2 (2)	0.00433	0.289
Lipid particle organization	Reactome	1	HMDB06726#HMDB06733	2 (3)	0.00433	0.289
TNF alpha Signaling Pathway	Wikipathways	1	HMDB04949#HMDB04950	2 (3)	0.00433	0.289
Lipid particle organization	Wikipathways	1	HMDB06726#HMDB06733	2 (3)	0.00433	0.289
Phospholipid metabolism	Reactome	2	HMDB08928#HMDB08927;HMDB07991#HMDB07982	50 (103)	0.00441	0.29
Metabolism	Reactome	5	HMDB04949#HMDB04950;HMDB06726#HMDB06733;HMDB10169#HMDB12103#HMDB01348;HMDB08928#HMDB08927;HMDB07991#HMDB07982	829 (1384)	0.00593	0.369
Chylomicron assembly	Reactome	1	HMDB06726#HMDB06733	3 (4)	0.00649	0.369
VLDL assembly	Reactome	1	HMDB06726#HMDB06733	3 (4)	0.00649	0.369
LDL remodeling	Reactome	1	HMDB06726#HMDB06733	3 (4)	0.00649	0.369
HDL clearance	Reactome	1	HMDB06726#HMDB06733	3 (4)	0.00649	0.369
Chylomicron clearance	Reactome	1	HMDB06726#HMDB06733	3 (4)	0.00649	0.369
VLDL clearance	Reactome	1	HMDB06726#HMDB06733	3 (4)	0.00649	0.369
Autophagy - other - Homo sapiens (human)	KEGG	1	HMDB08928#HMDB08927	3 (3)	0.00649	0.369
regulation of bad phosphorylation	BioCarta	1	HMDB04949#HMDB04950	3 (4)	0.00649	0.369
Fas Ligand (FasL) pathway and Stress induction of Heat Shock Proteins (HSP) regulation	Wikipathways	1	HMDB04949#HMDB04950	3 (3)	0.00649	0.369
Chylomicron remodeling	Reactome	1	HMDB06726#HMDB06733	4 (7)	0.00864	0.434
Scavenging of heme from plasma	Reactome	1	HMDB06726#HMDB06733	4 (10)	0.00864	0.434
Biosynthesis of A2E_ implicated in retinal degradation	Reactome	1	HMDB08928#HMDB08927	4 (7)	0.00864	0.434
Adipocytokine signaling pathway - Homo sapiens (human)	KEGG	1	HMDB04949#HMDB04950	4 (7)	0.00864	0.434
Autophagy - animal - Homo sapiens (human)	KEGG	1	HMDB08928#HMDB08927	4 (4)	0.00864	0.434
Retinoid cycle disease events	Reactome	1	HMDB08928#HMDB08927	4 (7)	0.00864	0.434
Diseases associated with visual transduction	Reactome	1	HMDB08928#HMDB08927	4 (7)	0.00864	0.434
Scavenging by Class F Receptors	Reactome	1	HMDB06726#HMDB06733	4 (9)	0.00864	0.434
Composition of Lipid Particles	Wikipathways	1	HMDB06726#HMDB06733	4 (10)	0.00864	0.434
Phosphatidylcholine catabolism	Wikipathways	1	HMDB10169#HMDB12103#HMDB01348	4 (7)	0.00864	0.434
LDL clearance	Reactome	1	HMDB06726#HMDB06733	5 (9)	0.0108	0.496
Plasma lipoprotein clearance	Reactome	1	HMDB06726#HMDB06733	5 (9)	0.0108	0.496
Neurotrophin signaling pathway - Homo sapiens (human)	KEGG	1	HMDB04949#HMDB04950	5 (5)	0.0108	0.496
Kaposi sarcoma-associated herpesvirus infection - Homo sapiens (human)	KEGG	1	HMDB08928#HMDB08927	5 (5)	0.0108	0.496
metabolism of anandamide an endogenous cannabinoid	BioCarta	1	HMDB08928#HMDB08927	5 (6)	0.0108	0.496
Platelet sensitization by LDL	Reactome	1	HMDB06726#HMDB06733	5 (6)	0.0108	0.496
Nanoparticle triggered regulated necrosis	Wikipathways	1	HMDB04949#HMDB04950	5 (7)	0.0108	0.496
Demo complete	Wikipathways	1	HMDB06726#HMDB06733	5 (5)	0.0108	0.496
Keratinization	Reactome	1	HMDB04949#HMDB04950	6 (9)	0.0129	0.517
Fc-epsilon receptor I signaling in mast cells	PID	1	HMDB07991#HMDB07982	6 (8)	0.0129	0.517
phospholipids as signalling intermediaries	BioCarta	1	HMDB10169#HMDB12103#HMDB01348	6 (7)	0.0129	0.517
Leishmaniasis - Homo sapiens (human)	KEGG	1	HMDB04949#HMDB04950	6 (6)	0.0129	0.517
AGE-RAGE signaling pathway in diabetic complications - Homo sapiens (human)	KEGG	1	HMDB04949#HMDB04950	6 (10)	0.0129	0.517
Glycosylphosphatidylinositol (GPI)-anchor biosynthesis - Homo sapiens (human)	KEGG	1	HMDB08928#HMDB08927	6 (16)	0.0129	0.517
Acyl chain remodelling of PC	Reactome	1	HMDB07991#HMDB07982	6 (13)	0.0129	0.517
Fat digestion and absorption - Homo sapiens (human)	KEGG	1	HMDB06726#HMDB06733	6 (13)	0.0129	0.517
Regulation of TLR by endogenous ligand	Reactome	1	HMDB06726#HMDB06733	6 (12)	0.0129	0.517
Scavenging by Class H Receptors	Reactome	1	HMDB06726#HMDB06733	6 (11)	0.0129	0.517
Glycosylphosphatidylinositol(GPI)-anchor biosynthesis	EHMN	1	HMDB08928#HMDB08927	6 (15)	0.0129	0.517
Formation of the cornified envelope	Reactome	1	HMDB04949#HMDB04950	6 (9)	0.0129	0.517
Regulation of TLR by endogenous ligand	Wikipathways	1	HMDB06726#HMDB06733	6 (12)	0.0129	0.517
Keratinization	Wikipathways	1	HMDB04949#HMDB04950	6 (9)	0.0129	0.517
phosphatidylcholine biosynthesis pathway	BioCarta	1	HMDB07991#HMDB07982	7 (8)	0.0151	0.57
Cholesterol metabolism - Homo sapiens (human)	KEGG	1	HMDB06726#HMDB06733	7 (10)	0.0151	0.57
COPI-independent Golgi-to-ER retrograde traffic	Reactome	1	HMDB07991#HMDB07982	7 (8)	0.0151	0.57
phospho-PLA2 pathway	Reactome	1	HMDB07991#HMDB07982	7 (7)	0.0151	0.57
Scavenging by Class B Receptors	Reactome	1	HMDB06726#HMDB06733	7 (15)	0.0151	0.57
Cargo recognition for clathrin-mediated endocytosis	Wikipathways	1	HMDB06726#HMDB06733	7 (9)	0.0151	0.57
Statin Pathway	Wikipathways	1	HMDB06726#HMDB06733	8 (17)	0.0172	0.634
Macroautophagy	Reactome	1	HMDB08928#HMDB08927	8 (10)	0.0172	0.634
Cargo recognition for clathrin-mediated endocytosis	Reactome	1	HMDB06726#HMDB06733	8 (10)	0.0172	0.634
Acetylcholine Synthesis	Wikipathways	1	HMDB07991#HMDB07982	9 (9)	0.0194	0.689
HDL assembly	Reactome	1	HMDB06726#HMDB06733	9 (10)	0.0194	0.689
Golgi-to-ER retrograde transport	Reactome	1	HMDB07991#HMDB07982	9 (10)	0.0194	0.689
Macroautophagy	Wikipathways	1	HMDB08928#HMDB08927	9 (11)	0.0194	0.689
Plasma lipoprotein assembly	Reactome	1	HMDB06726#HMDB06733	10 (11)	0.0215	0.723
Choline metabolism in cancer - Homo sapiens (human)	KEGG	1	HMDB07991#HMDB07982	10 (11)	0.0215	0.723
Cell surface interactions at the vascular wall	Reactome	1	HMDB06726#HMDB06733	10 (13)	0.0215	0.723
Synthesis of PG	Reactome	1	HMDB07991#HMDB07982	10 (13)	0.0215	0.723
Cell surface interactions at the vascular wall	Wikipathways	1	HMDB06726#HMDB06733	10 (11)	0.0215	0.723
Metabolism of Spingolipids in ER and Golgi apparatus	Wikipathways	1	HMDB04949#HMDB04950	10 (21)	0.0215	0.723
Degradation pathway of sphingolipids_ including diseases	Wikipathways	1	HMDB04949#HMDB04950	10 (13)	0.0215	0.723
Metabolism of proteins	Reactome	2	HMDB08928#HMDB08927;HMDB07991#HMDB07982	117 (269)	0.023	0.742
Synthesis of glycosylphosphatidylinositol (GPI)	Reactome	1	HMDB08928#HMDB08927	11 (18)	0.0236	0.742
Toll-Like Receptors Cascades	Reactome	1	HMDB06726#HMDB06733	11 (29)	0.0236	0.742
Visual signal transduction: Rods	PID	1	HMDB07991#HMDB07982	11 (13)	0.0236	0.742
Ca-dependent events	Reactome	1	HMDB07991#HMDB07982	11 (12)	0.0236	0.742
Intra-Golgi and retrograde Golgi-to-ER traffic	Reactome	1	HMDB07991#HMDB07982	11 (12)	0.0236	0.742
Scavenging by Class A Receptors	Reactome	1	HMDB06726#HMDB06733	11 (29)	0.0236	0.742
Intra-Golgi and retrograde Golgi-to-ER traffic	Wikipathways	1	HMDB07991#HMDB07982	11 (12)	0.0236	0.742
Clathrin-mediated endocytosis	Wikipathways	1	HMDB06726#HMDB06733	11 (15)	0.0236	0.742
Ion transport by P-type ATPases	Reactome	1	HMDB08928#HMDB08927	12 (17)	0.0257	0.78
Clathrin-mediated endocytosis	Reactome	1	HMDB06726#HMDB06733	12 (16)	0.0257	0.78
Role of phospholipids in phagocytosis	Reactome	1	HMDB07991#HMDB07982	12 (17)	0.0257	0.78
Visual signal transduction: Cones	PID	1	HMDB07991#HMDB07982	12 (14)	0.0257	0.78
Post-translational modification- synthesis of GPI-anchored proteins	Wikipathways	1	HMDB08928#HMDB08927	12 (21)	0.0257	0.78
Post-translational modification: synthesis of GPI-anchored proteins	Reactome	1	HMDB08928#HMDB08927	13 (21)	0.0279	0.832
Surfactant metabolism	Reactome	1	HMDB07991#HMDB07982	13 (14)	0.0279	0.832
Fcgamma receptor (FCGR) dependent phagocytosis	Reactome	1	HMDB07991#HMDB07982	14 (20)	0.03	0.889
Insulin resistance - Homo sapiens (human)	KEGG	1	HMDB04949#HMDB04950	15 (21)	0.0321	0.914
Digestion of dietary lipid	Reactome	1	HMDB06726#HMDB06733	15 (17)	0.0321	0.914
Synthesis of PA	Reactome	1	HMDB07991#HMDB07982	15 (26)	0.0321	0.914
Binding and Uptake of Ligands by Scavenger Receptors	Reactome	1	HMDB06726#HMDB06733	15 (41)	0.0321	0.914
Diseases of signal transduction	Reactome	1	HMDB08928#HMDB08927	15 (52)	0.0321	0.914
Binding and Uptake of Ligands by Scavenger Receptors	Wikipathways	1	HMDB06726#HMDB06733	15 (35)	0.0321	0.914
Triglyceride catabolism	Reactome	1	HMDB06726#HMDB06733	16 (19)	0.0342	0.949
Fcgamma receptor (FCGR) dependent phagocytosis	Wikipathways	1	HMDB07991#HMDB07982	16 (18)	0.0342	0.949
Surfactant metabolism	Wikipathways	1	HMDB07991#HMDB07982	16 (17)	0.0342	0.949
Kennedy pathway from Sphingolipids	Wikipathways	1	HMDB08928#HMDB08927	16 (18)	0.0342	0.949
Ion channel transport	Reactome	1	HMDB08928#HMDB08927	17 (24)	0.0363	0.964
PLC beta mediated events	Reactome	1	HMDB07991#HMDB07982	17 (19)	0.0363	0.964
PI Metabolism	Wikipathways	1	HMDB07991#HMDB07982	17 (29)	0.0363	0.964
G-protein mediated events	Reactome	1	HMDB07991#HMDB07982	17 (19)	0.0363	0.964
PI Metabolism	Reactome	1	HMDB07991#HMDB07982	17 (29)	0.0363	0.964
Alpha Linolenic Acid and Linoleic Acid Metabolism	SMPDB	1	HMDB07991#HMDB07982	17 (18)	0.0363	0.964
Ion channel transport	Wikipathways	1	HMDB08928#HMDB08927	17 (23)	0.0363	0.964
Triglyceride metabolism	Wikipathways	1	HMDB06726#HMDB06733	18 (30)	0.0384	1
Developmental Biology	Reactome	1	HMDB04949#HMDB04950	19 (26)	0.0405	1
Linoleic acid metabolism - Homo sapiens (human)	KEGG	1	HMDB07991#HMDB07982	19 (28)	0.0405	1
Synthesis of PE	Reactome	1	HMDB08928#HMDB08927	19 (21)	0.0405	1
alpha-Linolenic acid metabolism - Homo sapiens (human)	KEGG	1	HMDB07991#HMDB07982	20 (42)	0.0426	1
The canonical retinoid cycle in rods (twilight vision)	Reactome	1	HMDB08928#HMDB08927	20 (33)	0.0426	1
Linoleate metabolism	EHMN	1	HMDB07991#HMDB07982	20 (24)	0.0426	1
Triglyceride metabolism	Reactome	1	HMDB06726#HMDB06733	21 (28)	0.0447	1
Opioid Signalling	Reactome	1	HMDB07991#HMDB07982	21 (24)	0.0447	1
Opioid Signalling	Wikipathways	1	HMDB07991#HMDB07982	21 (22)	0.0447	1
Platelet homeostasis	Wikipathways	1	HMDB06726#HMDB06733	22 (28)	0.0468	1
Retinoid metabolism and transport	Wikipathways	1	HMDB06726#HMDB06733	22 (37)	0.0468	1
Ovarian steroidogenesis - Homo sapiens (human)	KEGG	1	HMDB06726#HMDB06733	23 (24)	0.0489	1
Retinoid metabolism and transport	Reactome	1	HMDB06726#HMDB06733	23 (35)	0.0489	1
Vitamin A (retinol) metabolism	EHMN	1	HMDB08928#HMDB08927	23 (28)	0.0489	1
Platelet homeostasis	Reactome	1	HMDB06726#HMDB06733	23 (28)	0.0489	1
Metabolism of fat-soluble vitamins	Reactome	1	HMDB06726#HMDB06733	26 (41)	0.0551	1
Steroids metabolism	INOH	1	HMDB06726#HMDB06733	28 (31)	0.0593	1
Digestion	Wikipathways	1	HMDB06726#HMDB06733	30 (43)	0.0634	1
Vitamin digestion and absorption - Homo sapiens (human)	KEGG	1	HMDB06726#HMDB06733	31 (39)	0.0654	1
Vitamin A Deficiency	SMPDB	1	HMDB07991#HMDB07982	31 (31)	0.0654	1
Retinol Metabolism	SMPDB	1	HMDB07991#HMDB07982	31 (31)	0.0654	1
Digestion	Reactome	1	HMDB06726#HMDB06733	33 (43)	0.0695	1
Digestion and absorption	Reactome	1	HMDB06726#HMDB06733	34 (46)	0.0716	1
Visual phototransduction	Wikipathways	1	HMDB08928#HMDB08927	35 (57)	0.0736	1
Phosphatidylinositol phosphate metabolism	EHMN	1	HMDB08928#HMDB08927	39 (49)	0.0817	1
Steroid biosynthesis - Homo sapiens (human)	KEGG	1	HMDB06726#HMDB06733	41 (50)	0.0858	1
Hemostasis	Reactome	1	HMDB06726#HMDB06733	43 (67)	0.0898	1
Cellular responses to external stimuli	Reactome	1	HMDB08928#HMDB08927	46 (57)	0.0958	1
Arachidonic acid metabolism	EHMN	1	HMDB07991#HMDB07982	46 (53)	0.0958	1
Disease	Reactome	1	HMDB08928#HMDB08927	48 (104)	0.0998	1
Bile acid biosynthesis	EHMN	1	HMDB06726#HMDB06733	50 (55)	0.104	1
Glycine Serine metabolism	INOH	1	HMDB08928#HMDB08927	51 (68)	0.106	1
Bile Acid Biosynthesis	SMPDB	1	HMDB06726#HMDB06733	61 (62)	0.125	1
27-Hydroxylase Deficiency	SMPDB	1	HMDB06726#HMDB06733	61 (62)	0.125	1
Congenital Bile Acid Synthesis Defect Type II	SMPDB	1	HMDB06726#HMDB06733	61 (62)	0.125	1
Cerebrotendinous Xanthomatosis (CTX)	SMPDB	1	HMDB06726#HMDB06733	61 (62)	0.125	1
Zellweger Syndrome	SMPDB	1	HMDB06726#HMDB06733	61 (62)	0.125	1
Familial Hypercholanemia (FHCA)	SMPDB	1	HMDB06726#HMDB06733	61 (62)	0.125	1
Congenital Bile Acid Synthesis Defect Type III	SMPDB	1	HMDB06726#HMDB06733	61 (62)	0.125	1
Arachidonic acid metabolism - Homo sapiens (human)	KEGG	1	HMDB07991#HMDB07982	65 (75)	0.133	1
Rofecoxib Action Pathway	SMPDB	1	HMDB07991#HMDB07982	65 (72)	0.133	1
Leukotriene C4 Synthesis Deficiency	SMPDB	1	HMDB07991#HMDB07982	65 (71)	0.133	1
Flurbiprofen Action Pathway	SMPDB	1	HMDB07991#HMDB07982	65 (72)	0.133	1
Antrafenine Action Pathway	SMPDB	1	HMDB07991#HMDB07982	65 (71)	0.133	1
Lumiracoxib Action Pathway	SMPDB	1	HMDB07991#HMDB07982	65 (72)	0.133	1
Trisalicylate-choline Action Pathway	SMPDB	1	HMDB07991#HMDB07982	65 (71)	0.133	1
Nepafenac Action Pathway	SMPDB	1	HMDB07991#HMDB07982	65 (72)	0.133	1
Lornoxicam Action Pathway	SMPDB	1	HMDB07991#HMDB07982	65 (71)	0.133	1
Salsalate Action Pathway	SMPDB	1	HMDB07991#HMDB07982	65 (72)	0.133	1
Tenoxicam Action Pathway	SMPDB	1	HMDB07991#HMDB07982	65 (71)	0.133	1
Tiaprofenic Acid Action Pathway	SMPDB	1	HMDB07991#HMDB07982	65 (72)	0.133	1
Valdecoxib Action Pathway	SMPDB	1	HMDB07991#HMDB07982	65 (72)	0.133	1
Nabumetone Action Pathway	SMPDB	1	HMDB07991#HMDB07982	65 (72)	0.133	1
Bromfenac Action Pathway	SMPDB	1	HMDB07991#HMDB07982	65 (72)	0.133	1
Arachidonic Acid Metabolism	SMPDB	1	HMDB07991#HMDB07982	65 (71)	0.133	1
Naproxen Action Pathway	SMPDB	1	HMDB07991#HMDB07982	66 (72)	0.135	1
Magnesium salicylate Action Pathway	SMPDB	1	HMDB07991#HMDB07982	66 (72)	0.135	1
Etodolac Action Pathway	SMPDB	1	HMDB07991#HMDB07982	66 (72)	0.135	1
Ketoprofen Action Pathway	SMPDB	1	HMDB07991#HMDB07982	66 (72)	0.135	1
Acetylsalicylic Acid Action Pathway	SMPDB	1	HMDB07991#HMDB07982	66 (72)	0.135	1
Diflunisal Action Pathway	SMPDB	1	HMDB07991#HMDB07982	66 (72)	0.135	1
Acetaminophen Action Pathway	SMPDB	1	HMDB07991#HMDB07982	66 (72)	0.135	1
Sulindac Action Pathway	SMPDB	1	HMDB07991#HMDB07982	66 (72)	0.135	1
Diclofenac Action Pathway	SMPDB	1	HMDB07991#HMDB07982	66 (72)	0.135	1
Ketorolac Action Pathway	SMPDB	1	HMDB07991#HMDB07982	66 (72)	0.135	1
Etoricoxib Action Pathway	SMPDB	1	HMDB07991#HMDB07982	66 (72)	0.135	1
Carprofen Action Pathway	SMPDB	1	HMDB07991#HMDB07982	66 (72)	0.135	1
Fenoprofen Action Pathway	SMPDB	1	HMDB07991#HMDB07982	66 (72)	0.135	1
Antipyrine Action Pathway	SMPDB	1	HMDB07991#HMDB07982	66 (72)	0.135	1
Phenylbutazone Action Pathway	SMPDB	1	HMDB07991#HMDB07982	66 (72)	0.135	1
Tolmetin Action Pathway	SMPDB	1	HMDB07991#HMDB07982	66 (72)	0.135	1
Salicylic Acid Action Pathway	SMPDB	1	HMDB07991#HMDB07982	66 (72)	0.135	1
Salicylate-sodium Action Pathway	SMPDB	1	HMDB07991#HMDB07982	66 (72)	0.135	1
Oxaprozin Action Pathway	SMPDB	1	HMDB07991#HMDB07982	66 (72)	0.135	1
Indomethacin Action Pathway	SMPDB	1	HMDB07991#HMDB07982	66 (72)	0.135	1
Meloxicam Action Pathway	SMPDB	1	HMDB07991#HMDB07982	66 (72)	0.135	1
Suprofen Action Pathway	SMPDB	1	HMDB07991#HMDB07982	66 (72)	0.135	1
Mefenamic Acid Action Pathway	SMPDB	1	HMDB07991#HMDB07982	66 (72)	0.135	1
Piroxicam Action Pathway	SMPDB	1	HMDB07991#HMDB07982	66 (72)	0.135	1
Celecoxib Action Pathway	SMPDB	1	HMDB07991#HMDB07982	69 (76)	0.141	1
Ibuprofen Action Pathway	SMPDB	1	HMDB07991#HMDB07982	70 (77)	0.143	1
Arachidonic acid metabolism	Reactome	1	HMDB07991#HMDB07982	83 (104)	0.167	1
Arachidonic acid metabolism	Wikipathways	1	HMDB07991#HMDB07982	83 (107)	0.167	1
Post-translational protein modification	Reactome	1	HMDB08928#HMDB08927	87 (176)	0.175	1
Bile secretion - Homo sapiens (human)	KEGG	1	HMDB06726#HMDB06733	112 (162)	0.22	1
Metabolism of vitamins and cofactors	Reactome	1	HMDB06726#HMDB06733	130 (180)	0.252	1
Phase I - Functionalization of compounds	Wikipathways	1	HMDB06726#HMDB06733	144 (195)	0.276	1
Phase I - Functionalization of compounds	Reactome	1	HMDB06726#HMDB06733	146 (193)	0.279	1
Fatty acid metabolism	Reactome	1	HMDB07991#HMDB07982	186 (367)	0.343	1
Biological oxidations	Reactome	1	HMDB06726#HMDB06733	224 (321)	0.4	1
