# Supplementary material for: Integrative Analysis of Fecal Metagenomics and Metabolomics in Colorectal Cancer
Source: Cancers (Basel). 2020 May 2;12(5):1142. doi: 10.3390/cancers12051142 (PMC7281174; doi:10.3390/cancers12051142)
Supplement: Supplementary file 1 [file cancers-12-01142-s001.zip › SUPPLEMENTARY_TABLE4.xlsx]

## Sheet: Counts
	H13503-L1	H13504-L1	H13505-L1	H13506-L1	H13508-L1	H13509-L1	H13510-L1	H13511-L1	H13512-L1	H13513-L1	H13515-L1	H13516-L1	H13517-L1	H13518-L1	H13519-L1	H13521-L1	H13522-L1	H13523-L1	H13524-L1	H13525-L1	H13526-L1	H13527-L1	H13528-L1	H13529-L1	H13530-L1	H13531-L1	H13532-L1	H13533-L1	H13534-L1	H13535-L1	H13536-L1	H13537-L1	H13538-L1	H13539-L1	H13540-L1	H13541-L1	H13542-L1	H13543-L1	H13544-L1	H13546-L1	H13547-L1	H13549-L1	H13550-L1	H13551-L1	H13552-L1	H13553-L1	H13554-L1	H13555-L1	H13556-L1
5.32988e+31	0	0	0	0	0	0	0	0	0	0	0	0	0	0	0	0	0	0	0	0	0	0	0	0	0	0	0	0	0	0	0	0	0	0	0	0	0	0	0	0	0	0	0	0	0	0	0	0	0
000087e906d0f75b89abddc4e81cddec	0	0	48	0	0	0	0	0	0	22	0	0	0	0	0	0	0	0	102	0	0	0	0	0	0	0	0	0	0	0	0	0	33	0	0	0	0	0	0	0	0	0	0	0	0	0	0	84	0
000195c6aaa6ae4be887b1b7ed0dca85	0	0	0	0	0	0	0	0	0	0	0	0	0	0	0	0	0	0	0	0	0	0	0	0	0	0	0	0	0	0	0	0	0	0	0	0	0	0	0	0	0	0	0	0	0	0	0	0	0
000f9a7fe98dccff257de0ea295f97a8	0	0	0	0	0	0	0	0	0	0	0	0	0	0	0	0	0	0	0	0	0	0	0	0	0	0	0	0	0	0	0	0	0	0	0	0	0	0	0	0	0	0	0	0	0	0	0	0	0
001232fa47175b388c9894f7d844ae4a	0	0	38	0	0	0	0	0	0	0	0	0	0	0	0	0	0	0	0	0	0	0	0	0	0	0	0	0	0	0	0	0	0	0	0	0	0	0	0	0	0	0	0	0	0	0	0	0	0
0015190d0713f87f77490f741319c1d3	0	0	0	0	0	0	0	0	0	0	0	0	0	0	0	0	0	0	0	0	0	0	0	0	0	0	0	0	0	0	0	0	0	0	0	0	0	0	0	0	0	0	0	0	0	0	0	0	0
001595a9fe1948ba9df75ff3f140a60a	0	0	0	0	0	0	0	0	0	0	0	0	0	0	0	0	0	0	0	0	0	0	0	0	0	0	0	0	0	0	0	0	0	0	0	0	0	0	0	0	0	0	0	0	0	0	0	0	0
001a3752979c52ca063873452f860c85	0	0	0	0	0	0	0	0	0	0	0	0	0	0	0	0	0	0	0	0	0	0	0	0	0	0	0	0	0	0	0	0	0	0	0	0	0	0	0	0	0	0	0	0	0	0	0	0	0
001ca417bf99cb27f57d60299c5f8176	0	0	0	0	0	0	0	0	0	0	0	0	0	0	0	0	0	0	0	0	0	0	0	0	0	0	0	0	0	0	0	0	0	0	0	0	0	0	0	0	0	0	0	0	0	0	0	0	0
001ce5393158fe4faecd4238ada106c0	0	0	0	0	0	0	0	0	0	0	0	0	0	0	0	0	0	0	0	0	0	0	0	0	0	0	0	0	0	0	0	0	0	0	0	0	0	0	0	0	0	0	0	0	0	0	0	0	0
0028fef631c3e78af330ccbedd8a42e2	12	0	0	0	0	0	0	0	0	0	0	0	0	0	0	0	0	0	0	0	0	0	0	0	0	0	0	0	0	0	0	0	0	0	0	0	0	0	0	0	0	0	5	0	0	0	0	0	0
00317af5d64662514c81001ac6871beb	0	0	0	0	0	0	0	0	0	0	0	0	0	0	0	0	0	0	0	0	0	0	0	0	0	0	0	0	0	0	0	0	0	0	0	0	0	0	0	0	0	0	0	0	0	0	0	0	0
0035661dc839aa25f17ff0b67681261e	0	0	0	0	0	0	0	0	0	0	0	0	0	0	0	0	0	0	0	0	0	0	0	0	0	0	0	0	0	0	0	0	0	18	0	0	0	0	0	0	0	0	0	0	0	0	0	0	0
003b0d813789f598ae7953fd9f7c0dd4	0	0	0	0	0	0	0	0	0	0	0	0	0	0	0	0	0	0	0	0	0	0	0	0	0	0	0	0	0	0	0	0	0	0	0	0	0	0	0	0	0	0	0	0	0	0	0	0	0
00451068910ae9bc6249866a2bf69b2a	0	0	0	0	0	0	0	0	0	0	0	0	0	0	0	0	0	0	0	0	0	0	0	0	0	0	0	0	0	0	0	0	0	0	0	0	0	0	0	0	0	0	0	0	0	0	0	0	0
00453bfb636e35f00b33783aff790d86	0	0	0	0	0	0	0	0	0	0	0	0	0	0	0	0	0	0	0	0	0	0	0	0	0	0	0	0	0	0	0	0	0	0	0	0	0	0	0	0	0	0	0	0	0	0	0	0	0
005472dd6b1627e4061836db8e0dc3b8	0	0	0	0	0	0	0	204	0	0	186	0	0	0	0	0	50	0	0	0	0	0	0	0	0	0	0	0	0	0	0	0	0	0	0	0	24	0	0	0	0	0	0	0	0	0	0	0	0
00665822583316050e96f7af574988cb	0	0	0	0	0	0	0	0	0	0	0	0	0	30	0	0	0	0	0	0	0	0	0	0	0	0	0	0	0	0	0	0	0	0	0	0	0	0	0	0	0	0	0	0	0	0	0	0	0
0066d74fb3c63f0f2b696d1f4526a2b8	0	0	0	0	0	0	0	0	0	0	0	0	0	0	0	0	0	0	0	0	0	0	0	0	0	0	0	0	0	0	0	0	0	0	77	0	0	0	0	0	0	0	0	0	0	0	0	0	0
006706e71c6aecafe3b9bb50254418fe	0	0	0	0	0	0	0	0	0	0	0	0	0	0	0	0	0	0	0	0	0	0	0	0	0	0	0	0	0	0	0	0	0	0	0	0	0	0	0	0	0	0	0	0	0	0	0	0	0
006b3507748d466d6201a9412b3382a0	0	0	0	0	0	0	0	0	0	0	0	0	0	0	0	0	0	0	0	0	0	0	0	0	0	0	0	0	0	0	0	0	0	0	0	0	0	0	0	0	0	0	0	0	0	0	0	0	0
0071b344f0124917d06de4f380dc427b	0	0	0	0	0	0	0	0	0	0	0	0	0	0	0	0	0	0	0	0	0	0	0	0	0	0	0	0	0	0	0	0	0	0	0	0	0	0	0	0	0	0	0	0	0	3	0	0	0
007362363c8988f615e8601e050ba31d	0	0	0	0	0	0	0	0	0	0	0	0	0	0	0	0	0	0	0	0	0	0	0	0	0	0	0	0	0	0	0	0	0	0	0	0	0	0	0	0	0	0	0	0	0	0	0	0	0
007444f6254d6e28e731ff9feb9ccdd0	0	0	0	0	0	0	0	0	0	0	0	0	0	0	0	0	0	0	0	0	0	0	0	0	0	0	0	0	0	0	0	0	0	0	0	0	0	0	0	0	0	0	0	0	0	0	0	0	0
00767ba02eb4c7981851cb4a889b4074	0	0	0	0	0	0	0	0	0	0	0	0	0	0	0	0	0	0	0	0	0	0	0	0	0	0	0	0	0	0	0	0	10	0	0	0	0	0	0	0	0	0	0	0	0	0	0	0	0
00782ed0d624f8c44b7cd72f963fa87e	0	0	0	0	0	0	0	0	0	0	0	0	0	0	0	0	0	0	0	0	0	0	0	0	0	0	0	0	0	0	0	0	0	0	0	0	0	0	0	0	0	0	0	0	0	0	0	0	0
0082b0498dcabe30bb0580dfd8d3a012	0	0	0	0	0	0	0	0	0	0	0	0	0	0	0	0	0	0	0	0	0	0	0	0	0	0	0	0	0	0	0	0	0	0	0	0	0	0	0	0	0	0	0	0	0	0	0	0	0
0082fe66fa8f860021407a8373083aae	0	0	0	0	0	0	0	0	0	0	0	0	0	0	0	0	0	0	0	0	0	0	0	0	0	0	0	0	0	0	0	0	0	0	0	0	0	0	0	0	0	0	0	0	0	0	0	0	0
0084d572e4c106bfdc334037620aa974	0	0	0	0	0	0	0	0	0	0	0	0	0	0	0	0	0	0	0	0	0	0	0	0	0	0	0	48	0	0	0	0	0	0	0	0	0	0	0	0	0	0	0	0	0	0	0	0	0
00872f4e0e018d08a33030eb2065175e	0	0	0	0	0	0	0	0	0	0	0	0	0	34	0	0	0	0	0	0	0	0	0	0	0	0	0	0	0	0	0	0	0	0	0	0	0	0	0	0	0	0	0	0	0	0	0	0	0
0087a5d94f06b3b83f38beb7adca8432	0	0	0	0	0	0	0	0	0	0	0	0	0	0	0	0	0	0	0	0	0	0	0	0	0	0	0	0	0	0	0	0	0	0	0	0	0	0	0	0	0	0	0	0	0	0	0	0	0
0089552d0f2ada2d8c31f667f87c562b	0	0	0	0	0	0	0	0	0	0	0	0	0	0	0	0	0	0	0	0	0	0	0	0	0	0	0	0	0	0	0	0	0	0	0	0	0	0	0	0	0	0	0	0	0	0	0	0	0
0089adc3634f84b43b4577464d61af74	0	0	0	0	0	0	0	0	0	0	0	0	0	0	0	0	0	0	0	0	0	0	0	0	0	0	0	0	0	0	0	0	0	0	0	0	0	0	0	0	0	0	0	0	0	0	0	0	0
008df63177a8365aac71cdc3e202cebb	0	0	0	0	0	0	0	0	0	0	0	0	0	0	0	0	0	0	0	0	0	0	0	21	0	0	0	0	0	0	0	0	0	0	0	0	0	0	0	0	0	0	0	0	0	0	0	0	0
0090e19cb155cb5b9027091b3a663007	0	0	0	0	0	0	0	0	0	0	0	0	0	0	0	0	0	0	0	0	0	0	0	0	0	0	0	0	0	0	0	0	0	0	0	0	0	0	0	8	0	0	0	0	0	0	0	0	0
009574a3b487e735cf09f7d3dd3f97ef	0	0	0	0	0	0	0	0	0	0	0	0	0	0	0	0	0	0	0	0	0	0	0	0	0	0	0	0	0	0	0	0	0	0	0	0	0	6	0	0	0	0	0	0	0	0	0	0	0
00964cd99c5f636e432667b2cdfc99ab	0	0	0	0	0	0	0	0	0	0	0	0	0	0	0	0	0	0	0	0	0	0	0	0	0	0	0	0	0	0	0	0	0	0	0	0	0	0	0	0	0	0	0	0	0	0	0	0	0
0099b86fce49c73b3118426909a8338a	0	0	0	0	0	0	0	0	0	0	0	0	0	0	0	0	0	0	0	0	0	0	0	0	0	0	0	0	0	0	0	0	0	0	0	0	0	0	0	0	0	0	0	0	0	0	0	0	0
009a3cf42c22d67a11b7759ab0ec2a04	0	0	0	0	0	0	0	0	0	0	0	0	0	0	0	0	0	0	0	0	0	0	0	0	0	0	0	0	0	0	0	0	0	0	0	0	0	0	0	0	0	0	0	0	0	0	0	0	0
009d98d8f58742f14bcf7c6d68c16cac	0	0	0	0	0	0	0	0	0	0	0	0	0	0	0	0	0	0	0	0	0	0	0	0	0	0	0	0	0	0	0	0	0	0	0	0	0	0	0	0	0	0	0	0	0	0	0	0	0
009f663af1e533b785f4336aa7885d50	0	0	0	0	0	0	0	0	0	0	0	0	0	0	0	0	0	0	0	0	0	0	0	0	0	0	0	0	0	0	0	0	0	0	0	0	0	0	0	0	0	0	0	0	0	0	0	0	0
009f6676ba2fdceefbba204f513c725b	0	0	0	0	0	0	0	0	0	0	0	0	0	0	0	0	0	0	0	0	0	0	0	0	0	0	0	0	0	0	0	0	0	0	0	0	0	0	0	0	0	0	0	0	0	0	0	0	0
00b0a977c680a9f0d0bdded85cc9932b	31	0	0	36	0	0	0	0	0	0	0	0	0	0	0	0	0	0	0	0	0	0	0	0	0	0	37	0	0	0	0	0	0	0	0	0	0	0	0	0	0	78	0	0	0	0	0	0	0
00b2063801153eaec7255d2c0ac8beed	0	0	0	0	0	0	0	0	0	0	0	0	0	0	0	0	0	0	0	0	0	0	0	0	0	0	0	0	0	0	0	0	0	0	0	0	0	0	0	0	0	0	0	0	0	0	0	0	0
00b82556cbc3cde2210574ef71c5714f	0	0	0	0	0	0	0	0	0	0	0	0	0	0	0	0	0	0	0	0	0	0	0	0	0	0	0	0	0	0	0	0	0	0	0	0	0	0	0	0	0	0	0	0	0	0	0	0	0
00bc67fbb2af7fbe1f5ba1115dc11aeb	0	0	0	0	0	0	0	0	0	0	0	0	0	0	0	0	0	0	0	0	0	0	0	0	0	0	0	0	0	253	0	0	0	0	0	0	0	0	0	0	0	0	0	0	0	0	0	0	0
00beb5657a813971ded9a944b2de0ccf	0	0	0	0	0	0	0	0	0	0	0	0	0	0	0	0	0	0	0	0	0	0	0	0	0	0	0	0	0	7	0	0	0	0	0	0	0	0	0	0	0	0	0	0	0	0	0	0	0
00c35cedf8cd4b11e733ae924705ca8b	0	0	0	0	0	0	0	0	0	0	0	0	0	0	0	0	0	0	0	0	0	0	0	0	0	0	0	0	0	0	0	0	0	0	0	0	0	0	0	0	0	0	0	0	0	0	0	0	0
00c82d4cf8f09915feb8919a17c21dc0	0	20	0	0	0	0	0	0	0	0	0	0	0	0	0	0	28	0	0	0	0	0	0	0	0	0	0	0	0	0	0	0	0	0	0	0	192	0	0	0	0	0	0	0	0	0	0	0	0
00ca1e7d093170e6015975347e7c1eec	0	0	0	0	0	0	0	0	0	0	0	0	0	0	0	0	0	0	0	0	0	0	0	0	0	0	0	0	0	0	0	0	0	0	0	0	0	0	0	0	0	0	0	0	0	0	0	0	0
00ccc315fd5b6bd2948dd35e1e5ebdfd	0	0	0	0	0	0	0	0	0	0	0	0	0	0	0	0	0	0	0	0	0	0	0	0	0	0	0	0	0	0	74	0	0	0	0	0	0	0	0	0	0	0	0	0	34	0	0	0	0
00d0354faa34ab2bd81513c1c3cc02eb	0	0	0	0	0	0	0	0	0	0	0	0	0	0	0	0	0	32	0	0	0	0	0	0	0	0	0	17	0	0	0	0	0	0	0	0	0	0	0	0	0	0	0	0	0	0	0	0	0
00d5f6daa67897b483bd9063a3174b9c	0	0	0	0	0	0	0	0	0	0	0	0	0	0	0	0	0	0	0	0	0	170	0	0	0	0	0	0	0	0	0	0	0	0	0	0	0	0	0	0	0	0	0	0	0	0	0	0	0
00e2dd8c6e8b47ef83d12a7dbe141ed7	0	0	0	0	0	0	0	0	0	0	0	0	0	0	0	0	0	0	0	0	0	0	0	0	0	0	0	0	0	0	0	0	0	0	0	0	0	0	0	0	0	0	0	0	0	0	0	0	0
00e41393bf84981c2707479c2860cde2	0	0	0	0	0	0	0	0	0	0	0	0	0	0	0	0	0	0	0	0	0	0	0	0	0	0	0	0	0	0	0	0	0	0	0	0	0	0	0	0	0	0	0	0	0	0	0	0	0
00e7bc78bf8ca4c917855b9a3968be96	0	0	0	0	0	0	0	0	0	0	0	0	573	0	0	0	0	0	0	0	0	0	0	0	6	0	0	0	0	0	0	0	0	0	0	0	0	0	0	0	0	0	0	0	0	0	0	0	0
00e9e80b73135ced409f3b84b53b56ba	0	0	0	0	0	0	0	0	0	0	0	0	0	0	0	0	0	0	0	0	0	0	0	0	0	0	0	0	0	0	0	0	0	0	0	0	0	0	0	0	0	0	0	0	0	0	0	0	0
00eb71ddf3606d5dfec1b7c34c84ae6a	0	0	0	0	0	0	0	0	0	0	0	0	0	0	0	0	0	0	0	0	0	0	0	0	0	0	0	0	0	0	0	0	0	0	0	0	0	0	0	0	0	0	0	0	0	0	0	0	0
00ed2f7cf45c938a42218fadeb9e11d5	0	0	0	0	0	0	0	0	0	0	0	0	0	0	0	0	0	0	0	0	0	0	0	0	0	0	0	0	0	0	0	0	0	0	0	0	0	0	0	0	0	0	0	0	0	0	0	0	0
00ef97cb7cf096340715575129761c71	0	0	0	0	0	0	0	0	0	0	0	0	13	0	0	0	0	0	0	0	0	0	0	0	0	0	0	0	0	0	0	0	0	0	0	0	0	0	0	0	0	0	0	0	0	0	0	0	0
00f191abcd9e65e8485c965c16e9dfc9	0	0	0	0	0	0	0	0	0	0	0	0	0	0	0	0	0	0	0	0	0	0	0	0	0	0	0	0	0	0	0	0	0	0	0	0	0	0	0	0	0	0	0	0	0	0	0	0	0
00f3414cae20dd00ae754aca6dfdf6ff	0	0	0	0	0	0	0	0	0	0	0	0	0	0	0	0	0	0	0	0	0	0	0	0	0	0	0	0	0	0	0	0	0	0	0	0	0	0	0	0	0	0	0	0	0	0	0	0	0
00f6fac02a08e74378f61aefb6392ee6	0	0	0	0	0	0	0	0	0	0	0	0	0	0	0	0	0	0	0	0	0	0	0	0	0	0	0	0	0	0	0	0	0	0	0	0	0	0	0	0	0	0	0	0	0	0	0	0	0
00f75d3e663bee8e814f3c70cd71c751	0	0	0	0	0	0	0	0	0	0	0	0	0	0	0	0	0	0	0	0	0	0	0	0	0	0	0	0	0	0	0	0	0	0	0	0	0	0	0	0	0	0	0	0	0	0	0	0	0
00f8a507f657442682d43bd8b770d508	0	0	0	0	0	0	0	0	0	0	0	0	0	0	0	0	0	0	0	0	0	0	0	0	0	0	0	0	0	0	0	0	0	0	0	0	0	0	0	0	0	0	0	0	0	0	0	0	0
00faa39c715fc50891c6c7106a35c8dc	0	0	0	0	0	0	0	0	0	0	0	0	0	0	0	0	0	0	0	0	0	0	0	0	0	0	0	0	0	0	0	0	0	0	0	0	0	0	0	0	0	0	0	0	0	0	0	0	0
00fdd78f8e0fb21b1259850f5e562603	0	0	0	0	0	0	0	0	0	0	0	0	0	0	0	0	0	0	0	0	9	0	0	0	0	0	0	0	0	0	0	7	0	0	0	0	0	0	0	0	0	0	0	0	0	0	0	0	0
0109b6f6b19673fcb2edf6372f4f9c12	0	0	92	0	0	0	0	0	0	0	0	0	0	0	0	0	0	0	0	0	0	0	0	0	0	0	0	0	0	0	0	0	0	0	0	0	0	0	0	0	0	0	0	0	0	0	0	0	0
01111b2e090ce6e474337ecf3f1a5a16	0	0	0	0	0	0	0	0	0	0	0	0	0	0	0	0	0	0	0	0	0	0	0	0	0	0	0	0	0	0	0	0	0	0	0	0	0	0	0	0	0	0	0	0	0	0	0	0	0
011363dcec03be7a6eb753571b3c61e0	0	0	0	0	0	0	0	0	0	0	0	0	0	0	0	0	0	0	0	0	0	0	0	0	0	0	0	0	0	0	0	0	0	0	0	0	0	0	0	0	0	0	0	0	0	0	0	0	0
01148e44299d95da3eb93f19ecf52b7b	0	0	0	0	0	0	0	0	0	0	0	0	0	0	0	0	0	0	0	0	0	0	0	0	0	0	0	0	0	0	0	0	0	0	0	0	0	0	0	0	0	0	0	0	2	0	0	0	0
0114927eadb14ed5fe1faeef1f5ab2b0	0	0	0	0	0	0	0	0	0	0	0	0	0	0	0	0	0	0	0	0	0	0	0	0	0	0	0	0	0	0	0	0	0	0	0	0	0	0	0	0	0	0	0	0	0	0	0	0	0
01159e163401bb9e2a191438b6268db3	0	0	0	0	0	0	0	0	0	0	0	0	0	0	0	0	0	0	0	0	0	0	0	0	0	0	0	0	0	0	0	0	0	0	0	0	0	0	0	0	0	0	0	0	0	0	0	0	0
01246ffce381f10d1db10e9fc99df7e2	0	0	0	0	0	0	0	0	0	0	0	0	0	0	0	0	0	0	0	0	0	0	0	0	0	0	0	0	0	0	0	0	0	0	0	0	0	0	0	0	0	0	0	0	0	0	0	0	0
0124a6ccc23719a847cfcb68b604830a	0	0	0	0	0	0	0	0	0	0	0	0	0	0	0	0	0	0	0	0	0	0	0	0	0	0	0	0	0	0	0	0	0	0	0	0	0	0	0	0	0	0	0	0	0	0	0	0	0
0124c7eaf343c6f9381817e4d5f43527	0	0	0	0	0	0	0	0	0	0	0	0	0	0	0	0	0	0	0	0	0	0	0	0	0	0	0	0	0	0	0	0	0	0	0	0	0	0	0	0	0	0	0	0	0	44	0	0	0
0127684a1be9751cd42773e5b6c46ced	0	0	0	0	0	0	0	0	0	0	0	0	0	0	0	0	0	0	0	0	0	0	0	0	0	0	0	0	0	0	0	0	0	0	0	0	0	0	0	0	0	0	13	0	0	0	0	0	0
012baf631b877eae3a072702e5ade180	0	0	0	0	0	0	0	0	23	0	0	0	0	0	0	0	0	0	0	0	0	0	0	0	0	0	0	0	0	0	0	0	0	0	0	0	0	0	0	0	0	0	0	0	0	0	0	0	0
012d3a82a8189841ac388f5423721905	0	0	0	0	0	0	0	0	0	0	0	0	0	0	0	0	0	0	0	0	0	0	0	0	0	0	0	0	0	0	0	0	0	0	0	0	0	0	0	0	0	0	0	0	0	0	0	0	0
01397c4cbb4b0d7215988ab54ad50fb3	0	0	0	0	0	0	0	0	0	0	0	0	0	0	0	0	0	0	0	0	0	0	0	0	0	0	0	0	0	0	0	0	0	0	0	0	0	0	0	0	0	0	0	0	0	0	0	0	0
0139fd32e4f5262f9d0a1ec4bcde43a8	0	0	0	0	0	0	0	0	0	0	0	0	0	0	0	0	0	0	0	0	0	0	0	0	0	0	0	0	0	0	0	0	0	0	0	0	0	0	0	0	0	0	0	0	0	0	0	0	0
013b5a0ffe15e6f54cf1b96b2650ed2e	0	0	0	0	0	0	28	0	0	0	0	0	0	0	0	0	0	0	0	0	0	0	0	0	0	0	0	0	0	0	0	0	0	0	0	0	0	0	0	20	0	0	0	0	0	0	0	0	0
013ce5dbeb5e9f59167b865c6c008839	0	0	0	0	0	0	0	0	0	0	0	0	0	0	0	0	0	0	0	0	0	0	0	0	0	0	0	0	0	0	0	0	0	0	0	0	0	0	0	0	0	0	0	0	0	0	0	0	0
0142f672fbe31a230e38d942a81770af	0	0	0	0	0	0	0	0	0	0	0	279	0	0	0	0	0	0	0	0	0	0	319	0	0	0	0	0	717	0	0	0	0	0	104	0	0	0	0	0	0	0	0	0	0	0	0	0	0
014b0fe31c3f64a8429ffd258b43f904	0	0	0	0	0	0	0	0	0	0	0	0	0	0	0	0	0	0	0	0	0	0	0	0	0	0	0	0	0	0	0	0	0	0	0	0	0	0	0	0	0	0	0	0	0	0	0	0	0
01501251328e73200fe06d9235b6e6f0	0	0	0	0	0	0	0	0	0	0	0	0	0	0	0	0	0	0	0	0	0	0	0	0	0	0	0	0	0	0	0	0	0	0	0	0	0	0	0	0	0	0	0	0	0	0	0	0	0
01537eed242fcbc7c394d19932d617ee	0	0	0	0	0	0	0	0	0	0	0	0	0	0	0	0	0	0	0	0	43	0	22	0	0	0	0	27	0	158	0	0	0	0	0	0	0	0	0	0	0	0	0	75	51	0	0	0	0
0153c7a9f5b804a3fdc2c61bedf41c05	0	0	0	0	0	0	0	0	0	0	0	0	0	0	0	0	0	0	0	0	0	0	0	0	0	0	0	0	0	0	269	0	0	0	0	0	0	0	0	0	0	0	0	0	0	0	0	0	0
01582f3db71050c42448ec4e05c77fe0	0	0	0	0	0	0	0	0	0	0	0	0	0	0	0	0	0	0	0	0	0	0	0	0	0	0	0	0	0	0	0	0	0	0	0	0	0	0	0	0	0	0	0	0	0	0	0	0	0
01598dec1c6071ea0a06384191293f27	0	0	0	0	0	0	0	0	0	0	0	0	0	0	0	0	0	0	0	0	0	0	0	0	0	0	0	0	0	0	0	0	0	0	0	0	0	0	0	0	0	0	0	0	0	0	0	0	0
015de722cc862547bfff29c0d793c088	0	0	0	0	0	0	0	0	0	0	0	0	0	0	0	0	0	0	0	0	0	0	0	0	0	0	0	0	0	0	0	0	0	0	0	0	0	0	0	0	0	0	0	0	0	0	0	0	0
015e3186590e321aa3def367127ceccd	0	185	0	0	0	0	0	0	0	0	0	0	0	0	0	0	0	0	0	0	0	0	0	0	0	0	0	0	0	0	0	0	0	0	0	0	0	0	0	0	0	0	0	0	0	0	0	0	0
015fb3af575307c9d8d69133b10a5794	0	0	0	0	0	0	0	0	0	30	0	0	0	0	0	0	0	0	0	0	0	0	0	0	0	0	0	0	0	0	0	0	0	0	0	0	0	0	0	0	0	0	0	0	0	0	0	0	0
0160e6f5a9f2f67423b553cb1df6bc60	0	0	0	0	0	0	0	0	0	0	0	0	0	0	0	0	0	0	0	0	0	0	0	0	0	0	0	0	0	0	0	0	0	0	0	0	0	0	0	0	0	0	0	0	0	0	0	0	0
016229eb6a8baba09d8f5ee4e7bc13d6	0	0	0	0	0	0	0	0	0	0	0	0	0	0	0	0	0	0	0	0	0	0	0	0	0	0	0	0	0	0	0	0	0	0	0	0	0	0	0	0	0	0	0	0	0	0	0	0	0
016aea78f8413f5149407aa0ad3e061a	0	0	0	0	0	0	0	0	0	0	0	0	0	0	0	0	0	0	0	0	0	0	0	0	0	0	0	0	0	0	0	0	0	0	0	0	0	0	0	0	0	0	0	0	0	0	0	0	0
016d08bda20355a03bd07be45cec67df	0	0	0	0	0	0	0	0	0	0	0	0	0	0	0	0	0	0	0	0	0	0	0	14	0	0	0	0	0	0	0	0	0	0	0	0	0	0	0	0	0	0	0	0	0	0	0	0	0
016d40e1ce994904452e66d482d2f1c5	0	0	0	0	0	0	0	0	0	0	0	0	0	0	0	0	0	0	0	0	0	0	0	0	0	0	0	0	0	0	0	0	0	0	0	0	0	0	0	0	0	0	0	0	0	0	0	0	0
01725a028ffb58eda045aa1eb9265a8c	0	0	0	0	0	0	0	0	0	0	0	0	0	0	0	0	0	0	0	0	0	0	0	0	0	0	0	0	0	0	0	0	0	0	0	0	0	0	0	0	0	0	0	0	0	0	0	0	0
0173c0777c9f24fb53754b659b5c11c6	0	0	0	0	0	0	0	0	0	0	0	0	0	0	0	0	0	0	0	0	0	0	0	0	0	0	0	0	0	0	0	0	0	0	0	0	0	0	0	0	0	0	0	0	0	0	0	0	0
017c0e44a6cfb06c69a40e0ff38526d5	0	0	0	0	0	0	0	0	0	0	0	36	0	0	0	0	0	0	0	0	0	0	0	0	0	0	0	0	0	4	0	0	0	0	0	0	0	0	0	0	0	0	0	0	0	0	0	0	0
017ebb8e8dd91495ccca40d86c4162aa	0	0	0	0	0	0	0	0	0	0	0	0	0	0	0	0	0	0	0	0	0	0	0	0	0	0	0	0	0	0	0	0	0	0	0	0	0	0	0	0	0	0	0	0	0	0	0	0	0
0183a243ab397964deb8c9a60698a463	0	0	0	0	0	0	0	0	0	0	0	0	0	0	0	0	0	0	0	0	0	0	0	0	0	0	0	0	0	0	0	0	0	0	0	0	0	0	0	0	0	0	0	0	0	0	0	0	0
01867bc3a2d285aec7550d988ab6d4ee	0	0	0	0	0	0	0	0	0	0	0	0	0	0	0	0	0	0	0	0	0	0	0	0	0	0	0	0	0	0	0	0	0	0	0	0	0	0	0	0	0	0	0	0	0	0	0	0	0
01925d28c8b6a734e01db28cfa8ac9ca	0	0	0	0	0	0	0	0	0	0	0	0	0	0	0	0	0	0	0	0	0	0	0	0	0	0	0	0	0	0	0	0	0	0	0	0	0	0	0	0	0	0	0	0	0	0	0	0	0
01949ba0fc93d6406d16345b79363463	0	0	0	0	0	0	0	0	0	0	0	0	0	0	0	0	0	0	0	0	0	0	0	0	0	0	0	0	0	0	0	0	0	0	0	0	0	0	0	0	0	0	0	0	0	0	0	0	0
01973824b00c83046c8a909a3f913c38	0	0	0	0	0	0	0	0	0	0	0	0	0	0	0	0	0	0	0	0	0	14	0	0	0	0	0	0	0	0	0	0	0	0	0	0	0	0	0	0	0	0	0	0	0	0	0	0	0
0197c8f6949d6e358cb66cc9f280d520	0	0	0	0	0	0	0	0	0	0	0	0	0	0	0	0	0	0	0	0	0	0	0	0	0	0	0	0	0	0	0	0	0	0	0	0	0	0	0	0	0	0	0	0	0	0	0	0	0
01993b0dfadc55acd290e9845615c501	9	0	0	0	0	0	0	0	0	0	0	0	0	0	0	0	0	0	0	0	0	0	0	0	0	0	0	0	0	0	0	0	0	0	9	0	0	0	0	0	0	0	0	0	0	0	0	0	0
019af8d7d4d38ff0d594b30bd5a73f96	0	0	0	0	0	0	0	0	0	0	0	0	0	0	0	0	0	0	0	0	0	0	0	0	0	0	0	0	0	0	0	0	0	0	0	0	0	0	0	0	0	0	0	0	0	0	0	0	0
01a01526a180f85a733f2431eaf2960c	0	0	0	0	0	0	0	0	0	0	0	0	0	0	0	0	0	0	0	0	0	0	0	0	0	0	0	0	0	0	0	0	0	0	0	0	0	0	0	0	0	0	0	0	0	0	0	0	0
01ab981da122a6919222d38908464949	0	0	0	0	0	0	0	0	0	0	0	0	0	0	0	0	0	0	0	0	0	0	0	0	0	0	0	0	0	0	0	0	0	0	0	0	0	0	0	0	0	0	0	0	0	0	0	0	0
01aba4289749b7d91df1ed88c89c455c	0	0	0	98	0	0	0	28	0	0	45	0	19	64	0	0	227	90	539	0	0	0	0	31	0	32	45	7	0	0	0	0	14	129	0	0	0	26	17	0	123	45	0	0	43	0	0	0	0
01ae9675e46f08cc9c471b50ade12a8b	0	0	0	0	0	0	0	0	0	0	0	0	0	0	0	0	0	0	0	0	0	0	0	0	0	0	0	0	0	0	0	0	0	0	0	0	0	0	0	0	0	0	0	0	0	0	0	0	0
01afc6abee77cda2b3402194a4b53a19	0	0	0	0	0	0	0	22	0	0	0	0	0	0	0	0	0	0	0	0	0	0	0	0	0	0	0	0	0	0	0	0	0	0	0	0	0	0	0	0	0	0	0	0	0	0	0	0	0
01b15022253735f8de5d67a77635e757	0	0	0	0	0	0	0	0	0	0	0	0	0	0	0	0	0	0	0	0	0	0	0	0	0	0	0	0	0	0	0	0	0	0	0	0	0	0	0	0	0	0	0	0	0	0	0	0	0
01b4e134b9d9d7e6fcc21c4af92dcda2	0	0	0	0	0	0	0	0	0	0	0	0	0	0	0	0	0	0	0	0	0	0	0	0	0	0	0	0	0	0	0	0	0	0	0	0	0	0	0	0	0	0	0	0	0	0	0	0	0
01b56b5d2175849882ce9b30f26a04dd	0	0	0	0	0	0	0	0	0	0	0	0	0	0	0	0	0	0	0	0	0	0	0	0	0	0	0	0	0	0	0	0	0	0	0	0	0	0	0	0	0	0	0	0	0	0	0	0	0
01bdc4bf45ade001c7cce1a86e0acd5a	0	0	0	0	0	0	0	0	0	0	0	0	0	0	0	0	0	0	0	0	0	0	0	0	0	0	0	0	0	0	0	0	0	0	0	0	0	0	0	0	0	0	0	0	0	0	0	0	0
01c620865ac802f395b96301775845f8	0	0	0	0	0	0	0	0	0	0	0	0	0	0	0	0	13	0	0	0	0	0	0	0	0	0	0	0	0	0	0	0	0	0	0	0	0	0	0	0	0	0	0	0	0	0	0	0	0
01c9adca7b55630018d894cd2a0bcfeb	0	0	0	0	0	0	0	0	0	0	0	0	0	0	0	0	0	0	0	0	0	0	0	0	0	0	0	0	0	0	0	0	0	0	0	0	0	0	0	0	0	0	0	0	0	0	0	0	0
01cbc4e4141d25c33eaf93d0cb8423c2	0	0	0	0	0	0	0	0	0	0	0	0	0	0	0	0	0	0	0	0	0	0	0	0	0	0	0	0	0	0	0	0	0	0	0	0	0	0	0	0	0	0	0	0	0	0	0	0	0
01cc93db8c286ae587d9a851ee747241	0	0	0	0	0	0	0	0	0	0	0	0	0	0	0	0	0	0	0	0	0	0	0	0	0	0	0	0	0	0	0	0	0	0	0	0	0	0	0	0	0	0	0	0	0	0	0	0	0
01d28ad008a1ed3f951191467e43659f	0	0	0	0	0	0	0	0	0	0	0	0	0	0	0	0	0	0	0	0	0	0	0	0	0	0	0	0	0	0	0	0	0	0	0	0	0	0	0	0	0	0	0	0	0	0	0	0	0
01d3a81801bc6b224e4cbc7ad947589d	0	0	0	0	0	0	0	0	0	0	0	0	0	0	0	0	0	0	0	0	0	0	0	0	0	0	0	0	0	0	0	0	0	0	0	0	0	0	0	26	0	0	0	0	0	0	0	0	0
01d5c4bb6c837eba793674f4fce02b6b	0	0	0	0	0	0	0	0	0	0	0	0	0	0	0	0	0	0	0	0	0	0	0	0	0	0	0	0	0	0	0	0	0	0	0	0	0	0	0	0	0	0	0	0	0	0	0	0	0
01d700a3a67cfb1ae662509b752772d0	0	0	0	0	0	0	0	0	0	0	0	0	0	0	0	0	0	0	0	0	0	0	27	0	0	0	0	0	0	0	0	0	0	0	0	0	0	0	0	0	0	0	0	0	0	0	0	0	0
01d850d1d69afb70f3303f260c2ef439	0	0	0	0	0	0	0	0	0	0	0	0	0	0	0	0	0	0	0	0	0	0	0	0	0	0	0	0	0	0	0	0	0	0	0	0	0	0	0	0	0	0	0	0	0	0	0	0	0
01d9e2be8cd7d12d62d3b988cfb7da30	0	0	0	0	0	70	0	0	0	0	46	0	0	0	0	0	0	0	0	0	0	0	0	0	0	0	0	0	0	0	0	0	33	0	0	0	0	0	0	0	0	0	0	0	0	0	0	0	0
01de6c4fba781a92035c003b4bc196a3	0	0	0	0	0	0	0	0	0	0	0	0	0	0	0	0	0	0	0	0	0	0	0	0	0	15	0	0	0	0	0	0	0	0	0	0	0	0	0	0	0	0	0	0	0	0	0	0	0
01e980a753a955251e8780812d80f55d	0	0	0	0	0	0	0	0	0	0	0	0	0	0	0	0	0	0	0	0	0	0	0	0	0	0	0	0	0	0	0	0	0	0	75	0	0	0	0	0	0	0	0	0	0	0	0	0	0
01eac5a4d8dd2953d39f05ac14470239	0	0	0	0	0	0	0	0	0	0	0	0	0	0	0	0	0	0	0	0	0	0	0	0	0	0	0	0	0	0	0	0	0	0	0	0	0	0	0	0	0	0	0	0	0	0	0	0	0
01eeb534bac39b991333ab3cd8a4df1a	0	0	0	0	0	0	0	0	0	0	0	0	0	0	0	0	0	0	0	0	0	0	0	0	0	0	0	0	0	0	0	0	0	0	0	0	0	0	0	0	0	0	0	0	0	0	0	0	0
01f22ff90e76a70ece237236cfa5158b	0	0	0	0	0	0	0	0	0	0	0	0	0	0	0	0	0	0	0	0	0	0	0	0	0	0	0	0	0	0	0	0	0	0	0	0	0	0	0	0	0	0	0	0	0	0	0	0	0
01f4379fabc527ce20feff7c4a32ac80	0	0	0	0	0	0	0	0	0	0	0	0	0	0	0	0	0	0	0	0	7	0	0	0	0	0	0	0	0	0	0	0	0	0	0	0	0	0	0	0	0	0	0	0	0	0	0	0	0
01f56a46ccbf466b7daff10974cb9f3a	0	0	0	0	0	0	0	0	0	0	0	0	0	0	0	0	0	0	0	0	0	0	0	0	0	0	0	0	0	0	0	0	0	0	0	0	0	0	0	0	0	34	0	0	0	0	0	0	0
01f8cfdbdfe05b2a729a3b941fa67be7	0	0	0	0	0	0	0	0	0	0	0	0	0	0	0	0	0	0	0	0	0	0	0	0	0	0	0	0	0	0	0	0	0	0	0	0	0	0	0	0	0	0	0	0	0	0	0	0	0
01f93de18943be197c05afbbe3d408fb	0	0	0	0	0	0	0	0	0	0	0	0	0	0	0	0	0	0	0	0	0	0	0	0	0	0	0	0	0	0	0	0	0	0	0	0	0	0	0	0	0	0	0	0	0	0	0	0	0
01fc548bcbbfafdbf0735746241422c1	0	0	0	0	0	0	0	0	0	0	0	0	0	0	0	0	0	0	0	0	0	0	0	0	0	0	0	0	0	0	0	0	0	0	0	0	0	0	0	0	0	0	0	0	0	0	0	0	0
0203deeb7b2635d5f21e90acff02a561	0	0	0	0	0	0	0	0	0	0	0	19	0	0	0	0	0	0	0	0	0	0	0	12	0	0	0	0	0	0	0	0	69	0	0	0	0	0	0	0	0	0	0	0	0	0	0	0	9
020465ead034e78894d1a87779c99955	0	0	0	0	0	0	0	0	0	0	0	0	0	0	0	0	0	0	0	0	0	0	0	0	0	0	0	0	0	0	0	0	0	0	0	0	0	0	0	0	0	0	0	0	0	0	17	0	0
020c59961bdd3111621a17ffbbdc134a	0	0	0	0	0	0	0	0	0	0	0	0	0	0	0	0	0	0	0	65	0	0	0	0	0	0	0	0	0	0	0	0	0	0	0	0	0	0	0	0	0	0	0	0	0	0	0	0	0
020c6acb968571e8c5bb6467b5853a4f	33	13	0	0	144	0	0	0	79	157	33	0	0	0	0	167	0	0	0	34	0	0	0	45	0	46	28	0	49	129	95	0	0	0	0	0	0	0	28	0	109	0	69	0	0	0	0	45	18
020f0552ee9d5ef7dcde9488a8c86d54	0	0	0	0	0	0	0	0	0	0	0	0	0	0	0	0	0	0	0	0	0	0	0	0	0	0	0	0	0	0	0	0	0	0	0	0	0	0	0	0	0	0	0	0	0	0	0	0	0
02120cd06e40ad773b9244f6eccd68c6	0	0	0	0	0	0	0	0	0	0	0	0	0	0	0	0	0	0	0	0	0	0	347	0	0	0	0	0	0	0	0	0	0	0	0	0	0	0	0	0	0	0	0	0	0	0	0	0	0
021c8b6dc636a33fc4b35f997dc6b956	0	0	0	0	0	0	0	0	0	0	0	0	0	0	0	0	0	0	0	0	0	0	0	0	0	0	0	0	0	0	0	0	0	0	0	0	0	0	0	0	0	0	0	0	0	0	0	0	0
021de37dc0c74d3b01ec75abbb718722	0	0	0	0	0	0	0	0	0	0	0	0	0	0	0	0	0	0	0	0	0	0	0	0	0	0	0	0	0	0	0	0	0	0	0	0	38	0	0	0	0	0	0	0	0	0	0	0	0
0220fd17a17ba60716dbff257c60db56	0	0	0	0	0	0	0	0	0	0	0	0	0	0	0	0	0	0	0	0	0	0	0	0	0	0	0	0	0	0	0	0	0	0	0	0	0	0	0	0	0	0	0	0	0	0	0	0	0
0223fd6c6c41580376592c33b869ecf7	0	0	0	0	0	0	0	0	0	0	0	0	0	0	0	0	0	0	0	0	0	0	0	0	0	0	0	0	0	0	0	0	0	0	0	0	0	0	0	0	0	0	0	0	0	0	0	0	0
022884ea939f617d97863bcf62f4d88f	0	0	0	0	0	0	0	0	0	0	0	0	0	0	0	0	0	0	0	0	0	0	0	0	0	0	0	0	0	0	0	0	0	0	0	0	0	0	0	0	0	0	0	0	0	0	0	0	0
022c803c092f8335ff5fa3185eb2d99a	0	0	0	0	0	0	0	0	0	0	0	0	0	0	0	0	0	0	0	0	0	0	0	0	0	0	0	0	0	0	0	0	0	0	0	0	0	0	0	0	0	0	0	0	0	0	0	0	0
023200c6e94ba0716696f7c128c7f8e6	0	0	0	0	3	0	0	0	0	0	0	0	0	0	0	0	0	0	0	0	0	0	0	0	0	0	0	0	0	0	0	0	0	0	0	0	0	0	0	0	0	0	0	0	0	0	0	0	0
023732d857afce607d7ebd583a463a51	0	0	0	0	0	0	0	0	0	0	0	0	0	0	0	0	0	0	0	0	0	0	0	0	0	0	0	0	0	0	0	0	0	0	0	0	0	0	0	0	0	0	0	0	0	0	0	0	0
02388eff91caef0537ea83f7588aa7ac	0	0	0	0	0	0	0	0	0	0	0	0	0	0	0	0	0	0	0	0	0	0	0	0	0	0	0	0	0	0	0	0	0	0	0	0	0	0	0	0	0	0	0	0	0	0	0	0	0
023ad83de9d9acd9402a8ea35a07b8e4	0	0	0	0	0	0	0	0	0	0	0	0	0	0	0	0	0	0	0	0	0	0	0	0	0	0	0	0	0	0	0	0	0	0	0	0	0	0	0	0	0	0	0	0	0	0	0	0	0
023ef16e602bee0a768f04913d3cb122	0	0	0	0	0	0	0	0	0	0	0	0	0	0	0	0	0	0	0	0	0	0	0	0	0	0	0	0	0	0	0	0	0	0	0	0	0	0	0	0	0	0	0	0	0	0	0	0	0
0243e75b0ce94b5b9c379af47893c038	0	0	0	0	0	0	0	0	0	0	0	0	0	0	0	0	0	0	0	0	0	0	0	0	0	0	0	0	0	0	0	0	0	0	0	0	0	0	0	0	0	0	0	0	0	0	0	0	0
02478e3e3665a4444b5db4183991d17b	0	0	0	0	0	0	0	0	0	0	0	0	0	0	0	0	0	0	0	0	0	36	0	0	0	0	0	0	0	0	0	0	0	0	0	0	0	0	0	0	0	0	0	0	0	0	0	0	0
024ff52af5b5e152f4bc2e8afc782d8a	0	0	0	0	96	0	0	0	0	0	0	0	0	0	0	0	0	0	0	0	0	0	0	0	0	0	0	0	0	0	0	0	0	0	0	0	0	0	0	0	0	0	0	0	0	0	0	0	0
02516710f4ed754bd8a5ba6290355e64	0	0	0	0	0	0	0	0	0	0	0	0	0	0	0	0	0	0	0	0	0	0	0	0	0	0	0	0	0	0	0	0	0	0	0	0	0	0	0	0	0	0	0	0	0	0	0	0	0
0256754fd1602f1f134a5068ad56cca6	0	0	0	0	0	0	0	0	0	0	0	0	0	0	0	0	0	0	0	0	0	0	0	0	0	0	0	0	0	0	0	0	0	0	0	0	0	0	0	0	0	0	0	0	0	0	0	0	0
0258b1549ea5656f0e76c4f9a40d13c4	0	0	0	0	0	0	0	0	0	0	0	0	0	0	0	0	0	0	0	0	0	0	0	0	0	0	0	0	0	0	0	0	0	0	0	0	0	0	0	0	0	0	0	0	0	0	0	0	0
0261479f5adafe51f55d548e49a1a9ca	0	0	0	0	0	0	0	0	0	0	0	0	0	0	0	0	0	0	0	0	0	0	0	0	0	0	0	0	0	0	0	0	0	0	0	0	0	0	0	0	0	0	0	0	0	0	0	0	0
026849c750a3ef05be85aa48a461d301	0	0	0	0	0	0	0	0	0	0	0	0	0	0	0	0	0	0	0	0	0	0	0	0	0	0	0	0	0	0	0	0	0	0	0	0	0	0	0	0	0	0	0	0	0	0	0	0	0
0268782d98bbd3894bfd63d142e73010	0	0	0	0	0	0	0	0	0	0	0	0	0	0	0	0	0	0	0	0	0	0	0	0	0	0	0	0	0	0	0	0	0	0	0	0	0	0	0	0	0	0	0	0	0	0	0	0	0
0268ad68fc1b39b7906ceca37639d647	0	0	0	0	0	0	0	0	0	0	0	0	0	0	0	0	0	0	0	0	0	0	0	0	0	0	0	0	0	0	0	0	0	0	0	0	0	0	0	0	0	0	0	0	0	0	0	0	0
026f3cfe44e53ff51f0ab0a54331c562	0	0	0	0	0	0	0	0	0	0	0	0	0	0	0	0	0	0	0	0	0	0	0	0	0	0	0	0	0	0	0	0	0	0	0	0	0	0	0	0	0	0	0	0	0	0	0	0	0
026f9d64dc62528b3f5b57a4c590b465	0	0	0	0	0	0	0	0	0	0	0	0	0	0	0	0	0	0	0	0	0	0	0	0	0	0	0	0	0	0	0	0	0	0	0	27	0	0	0	0	0	0	0	0	0	0	0	0	0
0272e1229eb6eec79c73d80150f610e8	0	0	0	0	0	0	0	0	0	0	0	0	0	0	0	0	0	0	0	0	0	0	0	0	0	0	0	0	0	0	0	0	0	0	0	0	0	0	0	0	0	0	0	0	0	0	0	0	0
0272f2e11356ad6e29347763d5466dc1	0	0	0	0	0	0	0	0	0	0	0	0	0	0	0	0	0	0	0	0	0	0	0	0	0	0	0	0	0	0	0	0	0	0	0	0	0	0	0	0	0	0	0	0	0	0	0	0	0
0277b23b64623aac501b0fc5ebef0b39	0	0	0	0	0	0	0	0	0	42	0	0	0	0	0	0	0	0	0	0	0	0	0	0	0	0	0	0	0	0	0	0	0	0	0	0	0	0	0	7	0	112	0	0	0	0	0	0	0
028e3df649618c308ba8f2f7227349d8	0	441	0	0	0	0	0	0	0	0	0	0	0	0	0	0	0	0	0	1189	0	0	0	127	0	0	0	0	0	14	0	0	0	0	25	0	0	0	0	0	0	0	0	0	0	0	0	0	0
0292a3cd5794f8af59e7cecae535af17	0	0	0	0	0	0	0	0	0	0	0	0	0	0	0	0	0	0	0	0	0	0	0	0	0	0	0	0	0	0	0	0	0	0	0	0	0	0	0	0	0	0	0	0	0	0	0	0	0
02998e7317ec2b0e8d7b862883f70ea6	0	0	0	0	0	0	0	0	0	0	0	0	0	0	0	0	0	0	0	0	0	0	0	0	0	0	0	0	0	0	0	0	0	0	0	0	0	0	0	0	0	0	0	0	0	0	0	0	0
02a2836b8fa80ac2f5131156c7d2b452	0	0	0	0	0	0	0	0	0	0	0	0	0	0	0	0	0	0	0	0	0	0	0	0	0	0	0	0	0	0	0	0	0	0	0	0	0	0	0	0	0	0	0	0	0	0	0	0	0
02a35a8db48f8d4d3e106c54b5130947	0	0	0	0	0	0	0	0	0	0	0	0	0	0	0	0	85	0	0	0	0	0	0	0	0	0	0	0	0	0	0	0	0	0	0	0	0	0	0	0	0	0	0	0	0	0	0	0	0
02a50086aae9ea6c631de22f15200ed8	0	0	0	0	0	0	0	0	0	0	0	0	0	0	0	0	0	0	0	0	0	0	0	0	0	0	0	0	0	0	0	0	0	0	0	0	0	0	0	0	0	0	0	0	0	0	0	0	0
02a9c2886f03ff2676b80de07a5c06c8	0	0	0	0	0	0	0	0	0	0	0	0	0	0	0	0	0	24	0	0	0	0	0	0	0	0	0	0	0	0	0	0	0	0	0	0	0	0	0	0	0	0	0	0	0	0	0	0	0
02b3824b80eaae0877c133dd2230be06	0	0	0	0	0	0	0	0	0	0	0	0	0	0	0	0	0	0	0	0	0	0	0	0	0	0	0	0	0	0	0	0	0	0	0	0	0	0	0	0	0	0	0	0	0	0	0	0	0
02b47ed95dfebc5042896a127570b2c2	0	0	0	0	0	0	0	0	0	0	0	0	0	0	0	0	0	0	0	0	0	0	0	0	0	0	0	0	0	0	0	0	0	0	0	0	0	0	0	0	0	0	0	0	0	0	0	0	0
02b4c77184761d156edb3f9df5796549	0	0	0	0	0	0	0	0	0	0	0	0	0	0	0	0	0	0	0	55	0	0	0	0	0	49	0	0	0	0	0	29	0	0	0	0	0	0	0	0	0	0	0	0	0	0	0	0	0
02b729a93b3bd02a6b7c57734b5385c2	0	0	0	0	0	0	0	0	0	0	0	0	0	0	0	0	0	0	0	0	0	0	0	18	0	0	0	0	0	0	0	0	0	0	0	0	0	0	0	0	0	0	0	0	0	0	0	0	0
02bc5ae96b76c9282dc044ff2a60fae7	0	0	0	0	0	0	0	0	0	0	0	0	0	0	0	0	0	0	0	0	0	0	0	0	0	0	0	0	0	0	0	0	0	0	0	0	0	0	0	0	0	0	0	0	0	0	0	0	0
02bca407e81250ee9841c0584ddf9a44	79	0	0	0	0	0	0	0	0	0	0	0	0	0	0	0	0	0	0	0	0	0	0	0	0	0	0	0	0	0	0	0	0	0	0	0	0	0	0	0	0	0	0	0	0	0	0	0	0
02c3f5a3844138a10e6e13f8a96f0a24	0	0	0	0	0	0	0	0	0	0	0	0	0	0	0	0	0	0	0	0	0	0	0	0	0	0	0	0	0	0	0	0	0	0	0	0	0	0	0	0	0	0	0	0	0	0	0	0	0
02c5bb2665f2b57e78cee74a2598ce5f	0	0	0	0	0	0	0	0	0	0	0	0	0	0	0	0	0	0	0	0	0	0	0	0	0	0	0	0	0	0	0	0	0	0	0	0	0	0	0	0	0	0	0	0	0	0	0	0	0
02c6005250a3a7fd1a905902b92f8473	0	0	0	0	0	0	0	0	0	0	0	0	0	0	0	0	0	0	0	0	0	0	0	0	0	0	0	0	0	0	0	0	0	0	0	0	0	0	0	0	0	0	0	0	0	0	0	0	0
02c7e684220be477e2b0c352e7477209	0	0	0	0	0	0	0	0	0	0	0	0	0	0	0	0	0	0	0	0	0	0	0	0	0	0	0	0	0	0	0	0	0	0	0	0	0	0	0	0	0	0	0	0	0	0	0	0	0
02c900a189b9cc224351149dace4dc14	0	0	0	0	0	0	0	0	0	0	0	0	0	0	0	0	0	0	0	0	0	0	0	0	0	0	0	0	0	0	0	0	0	0	0	0	0	0	0	0	0	0	0	0	0	0	0	0	0
02ca223c9e1bb54ed11937cc474478af	0	0	0	0	0	0	0	0	0	0	0	0	0	0	0	0	0	0	0	0	0	0	0	0	0	0	0	0	0	0	0	0	0	0	0	0	0	0	0	0	0	0	0	0	0	0	0	0	0
02cabaa626b4448075c8d55552dcc939	0	0	0	0	0	0	0	0	0	0	0	0	0	0	0	0	0	0	0	0	0	0	0	0	0	0	0	0	0	0	0	0	0	0	0	0	0	0	0	0	0	0	0	0	0	0	0	0	0
02cadc0dd94e4fd9976e55ffd4dea634	0	0	0	0	0	0	0	0	0	0	0	0	0	0	0	0	0	0	0	0	0	0	0	0	0	0	0	0	0	0	0	0	0	0	0	0	0	0	0	0	0	0	0	0	0	0	0	0	0
02ccc4dd0c50bccc09555c226b94b056	0	0	0	0	0	0	0	0	0	0	0	0	14	0	0	0	0	0	0	0	0	0	0	0	0	0	0	0	0	0	0	0	0	0	0	0	0	0	0	12	0	0	0	0	0	0	0	0	0
02cefd9019ee1867d254fdd19507f180	0	0	0	0	0	0	0	0	0	0	0	0	0	0	0	0	0	0	0	0	0	0	0	0	0	0	0	0	0	0	0	0	0	0	0	0	0	0	0	0	0	0	0	0	0	0	0	0	0
02d20ae8c51a456c45bab16ef1885f7d	0	0	0	0	0	0	0	0	0	0	0	0	0	0	0	0	0	0	0	0	0	0	0	0	0	0	0	0	0	0	0	0	0	0	0	0	0	0	0	0	0	0	0	0	0	0	0	0	0
02d92ac8d27b405e73d16fac68c9adea	63	0	0	0	0	21	0	0	0	0	0	0	0	0	0	0	0	0	0	0	0	0	0	0	0	29	0	0	0	0	0	0	0	0	0	0	0	0	0	0	0	0	0	0	0	0	0	0	0
02de0765c5de4b4b1c4df9da833e3857	0	0	0	0	0	0	0	0	0	12	0	0	0	0	0	0	0	0	0	0	0	0	0	0	0	0	0	0	0	0	0	0	0	0	0	0	0	0	0	0	0	0	0	0	0	0	0	0	0
02de3ccade20825c4933fc113dc6329d	0	0	0	0	0	0	0	0	0	0	0	0	0	0	0	0	0	0	0	0	0	0	0	0	0	0	0	0	0	0	0	0	0	0	0	0	0	0	0	0	0	0	0	0	0	0	0	0	0
02dfea2aa327e3612c970af8c27c2dd1	0	0	0	0	0	0	0	0	0	0	0	0	0	0	0	0	0	0	0	0	0	0	0	0	0	0	0	0	0	0	0	0	0	0	0	0	0	0	0	0	0	0	0	0	0	0	0	0	0
02e0d457b880a45c0cbaf5ec3dcf1da1	0	0	0	0	0	0	0	0	0	0	0	0	0	0	0	0	0	0	0	0	0	0	0	0	0	0	0	0	0	0	0	0	0	0	0	0	0	0	0	0	0	0	0	0	0	72	0	0	0
02e19bccb9498873969393ebaebf3ffd	0	0	0	0	0	0	0	0	0	0	0	0	0	0	0	0	0	0	0	0	0	0	0	0	0	0	0	0	0	0	0	0	0	0	0	0	0	0	0	0	0	0	0	0	0	0	0	0	0
02e2a6800c1c00171d0e52075b0afdde	0	0	0	0	0	0	0	0	0	0	0	0	0	0	0	0	0	0	0	0	0	0	0	0	0	0	0	0	0	0	0	0	0	0	0	0	0	0	0	0	0	0	0	0	0	0	0	0	0
02e4782ae6b76f92f33434d7183fae11	0	0	0	0	0	0	0	0	0	0	0	0	0	0	0	0	0	0	0	0	0	0	0	0	0	0	0	0	0	0	0	0	0	0	0	0	0	0	0	0	0	0	0	0	0	0	0	0	0
02e90711d4226c94b77e1f4057f96184	0	0	0	0	0	0	0	0	0	0	0	0	0	0	0	0	0	0	0	0	0	0	0	0	0	0	0	0	0	0	0	0	0	0	0	0	0	0	0	0	0	0	0	0	0	0	0	0	0
02eb86419889c8487a990a373e085120	0	0	0	0	0	0	0	0	0	0	0	0	0	0	0	0	0	0	0	0	0	0	0	0	0	0	0	0	0	0	0	0	0	0	0	0	0	0	0	0	0	0	0	0	0	0	0	0	0
02ebad9f4788eb21a497539b593a9c42	0	0	0	0	0	0	0	0	0	0	0	0	0	0	0	0	0	0	0	0	0	0	0	0	0	5	0	0	0	0	0	0	0	0	0	0	0	0	0	0	0	0	0	0	0	0	0	0	0
02f3f97ee0a36a52da045ac9ab80ff1b	0	0	0	0	0	0	0	0	0	0	0	0	0	0	0	0	0	0	0	0	0	0	0	0	0	0	0	0	0	0	0	0	0	0	0	0	0	0	0	0	0	0	0	0	0	0	0	0	0
02f66806ac4609bfad6f68f7ffd08223	0	0	0	0	0	0	0	0	0	0	0	0	0	0	0	0	0	0	0	0	0	0	0	0	0	0	0	0	0	0	0	0	0	0	0	0	0	0	0	0	0	0	0	0	0	0	0	0	0
02fa7d9fe4aec919747cb7c04552a571	0	0	0	0	0	0	0	0	0	0	0	0	0	0	0	0	0	0	0	0	0	0	0	0	0	0	0	0	0	0	0	0	0	0	0	0	0	0	0	0	0	0	0	0	0	0	0	0	0
02faf04400d5b8771058e7d10c0c1486	0	0	0	0	0	0	0	0	0	0	0	0	0	0	0	0	0	0	0	0	0	0	0	0	0	0	0	0	0	0	0	0	0	0	0	0	0	0	0	0	0	0	0	0	0	0	0	0	0
02fb736b05a83a3e69bda70aaa2fc322	0	0	0	0	0	0	0	0	0	0	0	0	0	0	0	0	0	0	0	0	0	0	0	0	0	0	0	0	0	0	0	0	0	0	0	0	0	0	0	0	0	0	0	0	0	0	0	0	0
02fead671a3b663950215798061b4180	0	0	0	0	0	0	0	0	0	0	0	0	0	0	0	0	0	0	0	0	0	0	0	0	0	0	0	0	0	0	0	0	0	0	0	0	0	0	0	0	0	0	0	0	0	0	0	48	0
0301e8c80d7f7c673e019b30dd5bc0c8	0	0	0	0	0	0	0	0	0	0	0	0	0	0	0	0	0	0	0	0	0	0	0	0	0	0	0	0	0	0	0	0	0	0	0	0	0	0	0	0	0	0	0	0	0	0	0	0	0
030305e0af30bc042a2c07f7483ef01b	0	0	0	0	0	0	0	0	0	0	0	0	0	0	0	0	0	0	0	0	0	0	0	0	0	0	0	0	0	0	0	0	0	0	0	0	0	0	0	0	0	0	0	0	0	0	0	0	0
0303c387242b1bf60390e1d7e95364d7	0	0	0	0	0	0	0	0	0	0	0	0	0	0	0	0	0	0	0	0	0	0	0	0	0	0	0	0	0	0	3	0	0	0	0	0	0	0	0	0	0	0	0	0	0	0	0	0	0
03073aa798fae98b1e29e799508369f7	0	0	0	0	0	0	0	0	0	0	0	0	0	0	0	25	0	0	0	0	0	0	0	0	0	0	0	0	0	0	0	0	0	0	0	0	0	0	0	0	0	0	0	0	0	0	0	0	0
030a83f857174ee1a793ad1d9f89d48d	0	0	0	0	0	0	0	0	0	0	0	0	0	0	0	0	0	0	0	0	0	0	0	0	0	0	0	0	0	0	0	0	0	0	0	0	0	0	0	0	0	0	0	0	0	0	0	0	0
030c7d8986adda35624539dd180ebfb6	0	0	0	0	0	0	0	0	0	0	0	0	0	0	0	0	0	0	0	0	0	0	0	0	0	0	0	0	0	0	0	0	0	0	0	0	0	0	0	0	0	0	0	0	0	0	0	0	0
030da3c1a2d5e42b199f710691e2e853	0	0	0	0	0	0	0	0	0	0	0	0	0	0	0	0	0	0	0	12	0	0	0	0	0	0	0	0	0	0	0	0	0	0	0	0	0	0	0	0	0	0	0	0	0	0	0	0	0
03126ff4bae5e6bf449979ceb749eb5d	0	0	0	0	0	0	0	0	0	0	0	0	0	0	0	0	0	0	0	0	0	0	0	0	0	0	0	0	2	0	0	0	0	0	0	0	0	0	0	0	0	0	0	0	0	0	0	0	0
0312a7c2e753ed334a898ebf82fb4e87	0	0	0	0	0	0	0	0	0	0	0	0	0	0	0	0	0	0	0	0	0	0	0	36	0	0	0	0	0	0	0	0	0	0	0	0	0	0	0	0	0	0	0	0	0	0	0	0	0
031477f50f5306a1d7f18e3e0c01e3af	0	0	0	0	0	0	0	0	0	0	0	0	0	0	0	0	0	0	0	0	0	0	0	0	0	0	0	0	0	0	0	0	0	0	22	0	0	0	0	0	0	0	0	0	3	0	0	0	0
031f11a1fcf970d277bb9451b01dbffd	0	0	0	0	0	0	0	0	0	0	0	0	0	0	0	0	0	0	0	0	0	0	0	0	0	0	0	0	0	0	0	0	19	0	0	0	0	0	0	0	0	0	0	0	0	0	0	0	0
0322a474462af6663eb03c1003e3137f	0	0	0	0	0	0	0	0	0	0	0	0	0	0	0	0	0	0	0	0	0	0	0	0	0	0	0	0	0	0	0	0	0	0	0	0	0	0	0	0	0	0	0	0	0	11	0	0	0
032f187f86bee1f22b113d3eb4d3a42b	0	0	0	0	0	0	0	0	0	0	0	0	0	0	0	0	0	0	0	0	0	0	0	0	0	0	0	0	0	0	0	0	0	0	0	0	0	0	0	0	0	0	0	0	0	0	0	0	0
032f56fc888bd43ff87d3009f7f9c8e6	0	0	0	0	0	0	0	0	0	0	0	0	0	0	0	0	0	0	0	0	0	0	0	0	0	0	0	0	0	0	0	0	0	0	0	0	0	0	0	0	0	0	0	0	0	0	0	0	0
033185a3e9a355efe80956d3e16a9d09	0	0	0	0	0	0	0	0	0	0	0	0	0	0	0	0	0	0	0	0	0	0	0	0	0	0	0	0	0	0	0	0	0	0	0	0	0	0	0	0	0	0	0	0	0	0	0	0	0
0338c0e66b5fc1f3de087906aa34c3aa	0	192	0	0	0	0	0	0	0	0	0	0	0	0	0	0	0	0	0	0	0	0	0	0	0	0	0	0	0	0	0	0	0	0	0	0	0	0	0	0	0	0	0	0	0	0	0	0	0
033dc84d854046f832a1e6eb0763dd4a	0	0	0	0	0	0	0	0	0	0	0	0	0	0	0	0	0	0	0	0	0	0	0	0	0	0	0	0	0	0	0	0	0	0	0	0	0	0	0	0	0	0	0	0	0	0	0	0	0
034158276c09f767baff7c923af5457c	0	0	0	0	0	0	0	0	0	0	0	0	0	0	0	0	0	0	0	0	0	0	0	0	0	0	0	0	0	0	0	0	0	0	0	0	0	0	0	0	0	0	0	0	0	0	0	0	0
03477c337fb3134058c3e587fa8d6797	0	0	0	0	0	0	0	0	0	0	0	0	0	0	0	0	0	0	0	0	0	0	0	0	0	0	0	0	0	0	0	0	0	0	0	0	0	0	0	0	0	0	0	0	0	0	0	0	0
03499885dff0232dad33b1baa0fa7670	0	0	0	0	0	0	0	0	0	0	0	0	0	0	0	0	0	0	0	0	0	0	0	0	0	0	0	0	0	0	0	0	0	0	0	0	0	0	0	0	0	0	0	0	0	0	0	0	0
034a9a65eb2bd9d3524d85b7fa6d6797	0	0	0	0	0	0	0	0	0	0	0	0	0	0	0	0	0	0	0	0	0	0	0	0	0	0	0	0	0	0	0	0	0	0	0	0	0	0	0	0	0	0	0	0	0	0	0	0	0
034aeeb595917c3d1a22362095cda4df	0	0	0	0	0	0	0	0	0	0	0	0	0	0	0	0	0	0	0	0	0	0	0	0	0	0	0	0	0	0	0	0	0	0	0	0	0	0	0	0	0	0	0	0	0	0	0	0	0
0354c84d7be6514b5e01049e8de43ae5	0	0	0	0	0	0	0	0	0	0	0	0	0	0	0	0	0	0	0	0	0	0	0	0	0	0	0	0	0	0	0	0	0	0	0	0	0	0	0	0	0	0	0	0	0	0	0	0	0
0368020aa3efa20f673c769670671dd5	124	0	0	0	0	0	0	0	0	0	0	0	0	0	0	0	0	0	0	0	0	0	0	0	0	0	0	0	0	0	0	0	0	0	0	0	0	0	0	0	0	0	0	0	0	0	0	0	0
036a165caef159f91efb94dab24bb3dc	0	0	0	0	0	0	0	0	0	0	0	0	0	0	0	0	0	0	0	0	0	0	10	0	0	0	0	0	0	0	0	0	0	0	0	0	0	0	0	0	0	0	0	0	0	0	0	0	0
036cb0ac276678daa3855fe724bbd935	0	0	0	0	0	0	0	0	0	0	0	0	0	0	0	0	0	0	0	0	0	0	0	0	0	0	0	0	0	0	0	0	0	0	0	0	0	0	0	0	0	0	0	0	0	0	0	0	0
03733b364ce5d62f424cfad7ab59e8bc	0	0	0	0	0	0	0	0	0	0	0	0	0	0	0	0	0	0	0	0	0	0	0	0	0	0	0	0	0	0	0	0	0	0	0	0	0	0	0	0	0	0	0	0	0	0	0	0	0
0374e4d4eac18e8b5358f4f70ccf993b	0	0	0	0	0	0	0	0	0	0	0	0	0	0	0	0	0	0	0	10	0	0	0	0	0	0	0	0	0	0	0	0	0	0	0	0	0	0	0	0	0	0	0	0	0	0	0	0	0
0376a9387b88c2ab86548ce294bf9604	0	0	0	0	0	0	0	0	0	0	0	0	0	0	0	0	0	0	0	0	0	0	0	0	0	0	0	0	0	0	0	0	0	0	0	0	0	0	0	0	0	0	0	0	0	0	0	0	0
0377dec6d9a7f6fe417efaed814160fc	0	0	0	0	0	0	0	0	0	0	0	0	0	0	0	0	0	0	0	0	0	0	0	0	0	0	0	0	0	0	0	0	0	0	0	0	0	0	0	0	0	0	0	0	37	0	0	0	0
03785f09893ddb3674e575c6eef7c08e	0	0	0	0	0	0	0	0	0	0	0	0	0	0	0	0	0	0	0	0	0	0	0	0	0	0	0	0	0	0	0	0	0	0	0	0	0	0	0	0	0	0	0	0	0	0	0	0	0
037934b78b39f4d215e200b3cc2cfde5	0	0	0	0	0	0	0	0	0	0	0	0	0	0	0	0	0	0	0	0	0	0	0	0	0	0	0	0	0	0	0	0	0	0	0	0	0	0	0	0	0	0	0	0	0	0	0	0	0
037a5d64100e9ea1a0e8f7586d2bd23e	0	0	0	0	0	0	0	0	0	0	0	0	0	0	0	0	0	0	0	0	0	0	0	0	0	0	0	0	0	0	0	0	0	0	0	0	0	0	0	0	0	0	0	0	0	0	0	0	0
037b372afe5275dafbea0cc51bf3bc8d	0	0	0	0	0	0	0	0	0	0	0	0	0	0	0	0	0	0	0	0	0	0	0	0	0	0	0	0	0	0	0	0	0	0	0	0	0	0	0	0	0	0	0	0	0	0	0	0	0
037e14f48964f96bcb2c859805598fc1	0	0	0	0	0	0	3	0	0	0	0	0	0	0	0	0	0	0	0	0	0	0	0	0	0	0	0	0	0	0	0	0	0	0	0	0	0	0	0	0	0	0	0	0	0	0	0	0	0
03857ae2a9f24f0e821d51c07596d12e	0	0	0	0	0	0	0	0	0	0	0	0	0	0	0	0	0	0	0	0	0	0	0	0	0	0	0	0	0	0	0	0	0	0	0	0	0	0	0	0	0	0	0	0	0	0	0	0	0
038a049bb674090b1396170f5e4c37dc	0	0	0	10	109	0	0	0	0	0	0	0	0	0	0	3	0	0	0	0	0	5	0	0	0	0	0	0	0	0	0	0	0	0	0	0	0	0	0	0	0	0	0	0	0	0	0	0	0
038b7105b6eb0513ea840ce1efdddf59	0	0	0	0	0	0	0	0	0	0	0	0	0	0	0	0	0	0	0	0	0	0	0	0	0	0	0	0	0	0	0	0	0	0	0	0	0	0	0	0	0	0	0	0	0	0	0	0	0
038dc9bd8989042e45c92efb1dfd346d	0	0	0	0	0	0	0	0	0	0	0	0	0	0	0	0	0	0	0	0	0	0	0	0	0	0	0	0	0	0	0	0	0	0	0	0	0	0	0	0	0	0	0	0	0	0	0	0	0
038fd5661795287231430a5395ee9fd7	0	0	0	0	0	0	0	0	0	0	0	0	0	0	0	0	0	0	0	0	0	0	0	0	0	0	0	0	0	0	0	0	0	0	0	0	0	0	0	0	0	0	0	0	0	0	0	0	0
03926b23be248cc7a45c2f25d204e64e	0	0	0	0	0	0	0	0	0	0	0	0	0	0	0	0	0	0	0	0	0	0	0	0	0	0	0	0	0	0	0	0	0	0	0	0	0	0	0	0	0	0	0	0	0	0	0	0	0
0395b70bf8b901ea9100741567002887	0	0	0	0	0	0	0	0	0	0	0	0	0	0	0	0	0	0	0	0	0	0	0	0	0	0	0	0	0	0	0	0	0	0	0	0	0	0	0	0	0	0	0	0	0	18	0	0	0
03977f6cf91ba34e58355136b3ba05fa	0	0	0	0	0	0	0	0	0	0	0	0	0	0	0	0	0	0	0	0	0	0	0	0	0	0	0	0	0	0	0	0	0	0	0	0	0	0	0	0	0	0	0	0	0	0	0	0	0
039ff44cf255466244114f2ea232ec2b	0	0	0	0	0	0	0	0	0	0	0	0	0	0	0	0	0	0	0	0	0	0	0	0	0	0	0	0	43	0	0	0	0	0	0	0	0	0	0	0	0	0	0	0	0	0	0	0	0
03a0181a16968fa3d86bd5cd3102ac74	0	0	0	0	0	0	0	0	0	0	0	0	0	0	0	0	0	0	0	0	0	0	0	0	0	0	0	0	0	0	0	0	0	0	0	0	0	0	0	0	0	0	0	0	0	0	0	0	0
03a25e901008e4b06e39b29e645b524d	0	0	0	0	0	0	0	0	0	0	0	0	0	0	0	0	0	0	0	0	0	0	0	0	0	0	0	0	0	0	0	0	0	0	0	0	0	0	0	0	0	0	0	0	0	0	0	0	0
03a5706fad6d8d4c043816cc6e60ffd4	0	0	0	0	0	0	0	0	0	0	0	0	0	0	0	0	0	0	0	0	0	0	0	0	0	0	0	0	0	0	0	0	0	0	0	0	0	0	0	0	0	0	0	0	0	0	0	0	0
03a75bb7c01f747dd9cb649172914d30	0	0	0	0	0	0	0	0	0	0	0	0	0	0	0	0	0	0	0	0	0	0	0	0	0	0	0	0	0	0	0	0	0	0	0	0	0	0	0	0	0	0	0	0	0	0	0	0	0
03a9e74a93e59a153670f7b73c46134f	0	0	0	0	0	0	0	0	0	0	0	0	0	0	0	0	0	0	0	0	0	0	0	0	0	0	0	0	0	0	0	0	0	0	0	0	0	0	0	0	0	14	0	0	0	0	0	0	0
03b663e51a0f69d15725f751d00b85fc	0	0	0	0	0	0	0	0	0	0	0	0	0	0	0	0	0	0	0	0	0	0	0	0	0	0	0	0	0	0	0	0	0	0	0	0	0	0	0	0	0	0	0	0	0	0	0	0	0
03b6f5ae4914a474381d7d7e507f4c56	0	0	0	0	0	0	0	0	0	0	0	0	0	0	0	0	0	0	0	0	0	0	0	0	0	0	0	0	0	0	0	0	0	0	0	0	0	0	0	0	0	0	0	0	0	0	0	0	0
03babfb90493c49e6b151db76038e0ac	0	0	0	0	0	0	0	0	0	0	0	0	0	0	0	0	0	0	0	0	0	0	0	0	0	0	0	0	0	0	0	0	0	0	0	0	0	0	0	0	0	0	0	0	0	0	0	0	0
03bb0bf24aac2f44d431f4355073e95e	0	0	0	0	0	0	0	0	0	0	0	0	0	0	0	0	0	0	0	0	0	0	0	0	0	0	0	0	0	0	0	0	0	0	0	0	0	0	0	0	0	0	0	0	0	0	0	0	0
03bc2d4378acbce657d6afd3dfb4f24e	0	0	0	0	0	0	0	0	0	0	0	0	0	0	0	0	0	0	0	0	0	0	0	0	0	0	0	0	0	0	0	0	0	0	0	0	0	0	0	0	0	0	0	0	0	0	0	0	0
03c1f12b7847a4bb8a5082a29e1a672f	0	0	0	0	0	0	0	0	0	0	0	0	0	0	0	0	0	0	0	0	0	0	0	0	0	0	0	0	0	0	0	0	0	0	0	0	0	0	0	0	0	0	0	0	0	0	0	0	0
03c20d09a226edd0e1c9856c9dc3d266	0	0	0	0	0	0	0	0	0	0	0	0	0	0	0	0	0	0	0	0	0	0	0	0	0	0	0	0	0	0	0	0	0	0	0	0	0	0	0	0	0	0	0	0	0	0	0	0	0
03c88bdee69301214205928724d823d8	0	0	0	0	0	0	0	0	0	0	0	0	0	0	0	0	0	0	0	0	0	0	0	0	0	0	0	0	0	0	0	0	0	0	0	0	0	0	0	0	0	0	0	0	0	0	0	0	0
03ca297a77bae84890c308fcd28b4f48	0	0	0	0	0	0	0	0	0	0	0	0	0	0	0	0	0	0	0	0	0	0	0	0	0	0	0	0	0	0	0	0	0	0	0	0	0	0	0	0	0	0	0	0	0	13	0	0	0
03cfa6b8382648ce15d6d86be6c3f851	0	0	0	0	0	0	0	0	0	0	0	0	0	0	0	0	0	0	0	0	0	0	0	0	0	0	0	0	0	0	0	0	0	0	0	0	0	0	0	0	0	0	0	20	0	0	0	0	0
03d0817121d63b4c1f26e55d104e55c1	0	0	0	0	0	0	0	0	0	0	0	0	0	0	0	0	172	0	48	0	0	0	0	0	0	0	0	0	0	0	0	0	0	119	0	0	0	0	0	0	0	0	0	0	0	0	0	0	0
03d8150c937f6dc43a91cce0ba8d2abe	0	0	0	0	0	0	0	0	0	0	0	0	0	0	0	0	0	0	0	0	0	0	0	0	0	0	0	0	0	0	0	0	0	0	0	0	0	0	0	0	0	0	0	0	0	0	0	0	0
03d908e6124b909bd0ebec8c6860861e	0	0	0	0	0	0	0	0	0	0	0	0	0	0	0	0	0	0	0	0	0	0	0	0	0	0	0	0	0	0	0	0	0	0	0	0	0	0	0	0	0	0	0	0	0	0	0	0	0
03dbf7435d7d054a99ea5bd3dd58af2c	0	0	0	0	0	0	0	0	0	0	0	0	0	0	0	0	0	0	0	0	0	0	0	0	0	0	0	0	0	0	0	0	0	0	0	0	0	0	0	0	0	0	0	0	0	0	0	0	0
03dc7150b1c5eca70dddfb4d9e426b5d	0	0	0	0	0	0	0	0	0	0	0	0	0	0	0	0	0	0	0	0	0	0	0	0	0	0	0	0	0	0	0	0	0	0	0	0	0	0	0	0	0	0	0	0	0	0	0	0	0
03dfdac9ab4e0890f557290ecf256819	0	0	0	0	0	0	0	0	0	0	0	0	0	0	0	0	0	0	0	0	0	0	0	0	0	0	0	0	0	0	0	0	0	0	0	0	0	0	0	0	0	0	0	0	0	0	0	0	0
03e0c087bb5970300eee1364401e2410	0	0	0	0	0	0	0	0	0	0	0	0	0	0	0	0	0	0	0	0	0	0	0	0	0	0	0	0	0	0	0	0	0	0	0	0	0	0	0	0	0	0	0	0	0	0	0	0	27
03e3a121404f436bb3f162827ded6959	0	0	0	0	0	0	0	0	0	0	0	0	0	0	0	0	0	0	0	0	0	0	0	0	0	0	0	0	0	0	0	0	0	0	0	0	0	0	0	0	0	0	0	0	0	0	0	0	0
03e70d76cc06aa0eb90e50f88479d851	29	18	0	4	0	0	0	314	0	0	0	0	0	0	18	0	5	0	0	0	0	0	0	0	0	0	14	26	14	0	0	0	0	0	0	0	0	0	0	39	15	23	0	0	41	14	0	0	0
03e7e37bb943e74d44170c3ba29e90cf	0	0	0	0	0	0	0	0	0	0	0	0	0	0	0	0	0	0	0	0	0	0	0	0	0	0	0	0	0	0	0	0	0	0	0	0	0	0	0	0	0	0	0	0	0	0	0	0	0
03eaee98ca2bb9cf205ca7f9c5643a9d	0	0	0	0	0	0	0	0	0	0	0	0	0	0	0	0	0	0	0	0	0	0	0	0	0	0	0	0	0	0	0	0	0	0	0	0	0	0	0	0	0	0	0	0	0	0	0	0	0
03f3611be0b126d7492339c435672164	0	0	0	0	0	0	0	0	0	0	0	0	0	0	0	0	0	0	0	0	0	0	0	0	0	0	0	0	0	0	0	0	0	0	0	0	0	0	0	0	0	0	0	0	0	0	0	0	0
03f4b3d9ee1e18eb125483c4bed0a09e	0	0	0	0	0	0	0	0	0	151	0	0	0	0	0	0	0	0	0	0	0	0	0	0	16	0	0	0	0	100	0	0	0	0	32	0	0	0	0	0	0	0	0	0	0	0	0	0	0
03f5d6cd5e0603be5a01a42a8f086a77	0	0	0	0	0	0	0	0	0	0	0	0	0	0	0	0	0	0	0	0	0	0	0	0	0	0	0	0	0	0	0	0	0	0	0	0	0	0	0	0	0	0	0	0	0	0	0	0	0
03f745d0576608acac19ba37081b1586	0	0	0	0	0	0	0	0	0	0	0	0	0	0	0	0	0	0	0	0	0	0	0	0	0	0	0	0	0	0	0	0	0	0	0	0	0	0	0	0	0	0	0	0	0	0	0	0	0
03fa94da124df5144a80f98e0e58f5d3	0	0	28	0	0	0	0	0	0	0	0	0	0	0	0	0	0	0	0	0	0	0	0	0	0	0	0	0	0	0	0	0	0	0	0	0	0	0	0	0	0	0	0	0	0	0	0	0	0
03fce7211f78f1f893473a78f8e238a3	0	0	0	0	0	0	0	0	0	0	0	0	0	0	0	0	0	0	0	0	0	0	0	0	0	0	0	14	0	0	0	0	0	0	0	0	0	0	0	0	0	0	0	0	0	0	0	0	0
0400aa373670d2f1ae5d56746039e764	0	0	0	0	0	0	0	0	0	0	0	0	0	0	0	0	0	0	0	0	0	0	0	0	0	0	0	0	0	0	0	0	0	0	0	0	0	0	0	0	0	0	0	0	0	0	0	0	0
04016c96e1fe573d1da708862dde9bd2	0	0	0	0	0	0	0	0	0	0	0	0	0	0	0	0	0	0	0	0	0	0	0	0	0	0	0	0	0	0	0	0	0	0	0	0	0	0	0	0	0	0	0	0	0	0	0	0	0
04034cee7c9f11de2cda4e85125b468e	0	0	0	0	0	0	0	0	0	0	0	0	0	0	0	0	0	0	0	0	0	0	0	0	0	0	0	0	0	0	0	0	0	0	0	0	0	0	0	0	0	0	0	0	0	0	0	0	0
04074c504bad47fc1f1424f6440eadf9	0	0	0	0	0	0	0	0	0	0	0	0	0	0	0	0	0	0	0	0	0	0	0	0	0	0	0	0	0	0	0	0	0	0	0	0	0	0	0	0	0	0	0	0	0	0	0	0	0
0407cf238d1e5cdb0e059c60b94c9f7e	0	0	0	0	0	0	0	0	0	0	0	0	0	0	0	0	0	0	0	0	0	0	0	0	0	0	0	0	0	0	0	0	0	0	0	0	0	0	0	0	0	0	0	0	0	0	0	0	0
0408217ffa94434f0bf9a28fb33df792	0	0	0	0	0	0	0	0	0	0	0	0	0	0	0	0	0	0	0	0	0	0	0	0	0	0	0	0	0	0	0	0	0	0	0	0	0	0	0	0	0	0	0	0	0	0	0	0	0
04096ae4a06d31ebe11c88ceeebbfc3b	0	0	0	0	0	0	0	0	0	0	0	0	0	0	0	0	0	0	0	0	0	0	0	0	0	0	0	0	0	0	0	0	0	0	0	0	0	0	0	0	0	0	0	0	0	0	0	0	0
040fcdd2a47ba3245cfab4568cae16f1	0	0	0	0	0	0	0	0	0	0	0	0	0	0	0	0	0	0	0	0	0	0	0	0	0	0	0	0	0	0	0	0	0	0	0	0	0	0	0	0	0	0	0	0	0	0	0	0	0
04144d45f67cec973da8b104f4f0a7ee	0	0	0	0	0	0	0	0	0	0	0	0	0	0	0	0	0	0	0	0	0	0	0	20	0	0	0	0	0	0	0	0	0	0	0	0	0	0	0	0	0	0	0	0	0	0	0	0	0
04164b27d360ad2ef555f93b81ff12e1	0	0	0	0	0	0	0	0	0	0	0	0	0	0	0	0	0	0	0	0	0	0	0	0	0	0	0	0	0	0	0	0	0	0	0	0	0	0	0	0	0	0	0	0	0	0	0	0	0
04237b0d4e97884dbef1b45b627d102f	0	0	0	0	0	0	0	0	0	0	0	0	0	0	0	0	0	0	0	0	0	0	0	0	0	0	0	0	0	0	0	0	0	0	0	0	0	0	0	0	0	0	0	0	0	0	0	0	0
0424175aaf4a2081104f466f61298a9e	0	0	0	0	0	0	0	0	0	0	0	0	0	0	0	0	0	0	0	0	0	0	0	0	0	0	0	0	0	0	0	0	0	0	0	0	0	0	0	0	0	0	0	0	0	0	0	0	0
04248bbe36e23b54d48f2737cc50aa98	0	29	0	18	0	0	0	319	16	0	48	0	0	24	0	7	16	0	0	0	0	0	7	8	27	0	53	11	0	6	25	0	0	0	0	0	29	0	0	0	30	0	0	0	0	18	0	0	0
042822c42874d772745a89ec6cfd4abd	0	0	0	0	0	0	0	0	0	0	0	0	0	0	0	0	0	0	0	0	0	0	0	0	0	0	0	0	0	0	0	0	0	0	0	0	0	0	0	0	0	0	0	0	0	0	0	0	0
0428b4efd6f4e545a1f03f5ddd1ead90	0	0	0	0	0	0	0	0	0	0	0	0	0	0	0	0	0	0	0	0	0	0	0	0	0	0	0	0	0	0	0	0	0	0	0	0	0	0	0	0	0	0	0	0	0	0	0	0	0
0429cff38700c5026d1d8ad5bce1ed3e	0	0	0	0	0	0	0	0	0	0	0	0	0	0	0	0	0	0	0	0	9	0	0	0	0	0	0	0	0	0	0	0	0	0	0	0	0	0	0	0	0	0	0	0	0	0	0	0	0
042a694232efff8837297bf23ecd7b7a	0	0	0	0	0	0	12	0	0	0	0	35	0	0	0	0	0	0	0	0	0	0	0	0	0	30	0	0	0	0	57	0	25	0	0	0	0	0	0	0	0	0	20	0	0	0	0	0	0
042d129e6a146aaf6e004eea1dfb4932	0	0	0	0	0	0	0	0	0	0	0	0	0	0	0	0	0	0	0	0	51	0	0	0	0	0	0	0	0	0	0	0	0	0	0	0	0	0	0	0	0	0	0	0	0	0	0	0	0
042de0166706ae23925a9b4a572e75ab	0	0	0	0	0	0	0	0	0	0	0	0	0	0	0	0	0	0	0	0	0	0	0	0	0	0	0	0	0	0	0	0	0	0	0	0	0	0	0	0	0	0	0	0	0	0	0	0	55
0432603974cc0b91d4b18573627abb6f	0	0	0	0	0	0	0	0	0	0	0	0	0	0	0	0	0	0	0	0	0	0	0	0	0	0	0	0	0	0	0	0	0	0	0	0	0	0	0	0	0	0	0	0	0	0	0	0	0
04327e5d58c10ff95f45296845282460	0	0	0	0	0	0	0	0	0	0	0	0	0	0	0	0	0	0	0	0	0	0	0	0	0	0	0	0	0	0	0	0	0	0	0	0	0	0	0	0	0	0	0	0	0	0	0	0	0
0438c0e904ec81cc6fa2b942c9153b4f	0	0	0	0	0	0	0	0	0	0	0	0	0	0	0	0	53	0	0	0	0	0	0	0	0	0	0	0	0	0	0	0	0	0	0	0	0	0	0	0	0	0	0	0	0	0	0	0	0
04400ea2374486723da052b66049d013	220	0	775	191	0	0	0	0	0	0	0	0	0	0	0	428	0	0	0	0	0	0	0	0	0	0	0	0	0	0	0	372	0	0	0	0	0	0	0	0	0	0	0	0	0	0	0	0	0
0444d1254fea3bcb52642c5fda1ff9a0	0	0	0	0	0	0	0	0	0	0	0	0	0	0	0	0	0	0	0	0	0	0	0	0	0	0	0	0	0	0	0	0	0	0	0	0	0	0	0	0	0	0	0	0	0	0	0	0	0
0446479d0da68a0b5913ff3609ed0ccf	0	0	0	0	0	0	0	0	0	0	0	0	0	0	0	0	0	0	0	0	0	0	0	0	0	0	0	0	0	0	0	0	0	0	0	0	0	0	0	0	0	0	0	0	0	0	0	0	0
0449dfea5ca22893dfdfb3bb113eec60	0	0	0	0	0	0	0	0	0	0	0	0	0	0	0	0	0	0	0	0	0	0	0	19	0	0	0	0	0	0	0	0	0	0	0	0	0	0	0	0	0	11	0	0	0	0	30	0	0
0449e10e7cd94b04c7bc9cf15eac9f2e	0	0	0	0	0	0	0	0	0	0	0	0	0	0	0	0	0	0	0	0	0	0	0	0	0	0	0	0	0	0	0	0	0	0	0	0	0	0	0	0	0	0	0	0	0	0	0	0	0
044d06019cfa3d9d1675086060d7bb5f	0	0	0	0	0	0	0	0	0	0	0	0	0	0	0	0	0	0	0	0	0	0	0	0	0	0	0	0	0	0	0	0	0	0	0	0	0	0	0	0	0	0	0	0	0	0	0	0	0
044d1bd19c460c65ada6c128efafed19	0	0	0	0	0	0	0	0	0	0	0	0	0	0	0	0	0	0	0	0	0	0	0	0	0	0	0	0	0	0	0	0	0	0	0	0	0	0	0	0	0	0	0	0	0	0	0	0	0
0452c817c2531ec2725ea45c83cf9370	0	0	0	0	0	0	0	0	0	0	0	0	0	0	0	0	0	0	0	0	0	0	0	0	0	0	0	0	0	0	0	0	0	0	0	0	0	0	0	0	0	0	0	0	0	0	0	0	0
0452e8271a64c439119544ffb414d847	0	0	0	0	0	0	0	0	0	0	0	0	0	0	0	0	0	0	0	0	0	0	0	0	0	0	0	0	0	0	0	0	0	0	0	0	0	0	0	0	0	0	0	0	0	0	0	0	0
04534297c896d1c986cf212c0e4d30b9	0	0	0	0	0	0	0	0	0	0	0	0	0	0	0	0	0	0	0	0	0	0	0	0	0	0	0	0	0	0	0	0	0	0	0	0	0	0	0	0	0	0	0	0	0	0	0	0	35
0454773a1cb810b1a7873d9b01518c0f	0	0	0	0	0	0	0	0	0	0	0	0	0	0	0	0	0	0	0	0	0	0	0	0	0	0	0	0	0	0	0	0	0	0	0	0	0	0	0	0	0	0	0	0	0	0	0	0	0
0454fe9003bfb825c1856217c36809b0	0	0	0	0	0	0	0	0	0	0	0	0	41	0	0	0	0	0	0	0	0	0	0	0	0	0	0	0	0	0	0	0	0	0	0	0	0	0	0	0	0	0	0	0	0	0	0	0	0
04591532850f81a4efed3bb96dcaf4f8	0	0	0	0	0	0	0	0	0	0	0	0	0	0	0	0	0	0	0	0	0	0	0	0	0	0	0	0	0	0	0	0	0	0	0	0	0	0	0	0	0	0	0	0	0	0	0	0	0
045e8371d877c9b9768b28e149d84ff9	0	0	0	0	0	0	0	0	0	0	0	0	0	0	0	0	0	0	0	0	0	0	0	0	0	0	0	0	0	0	0	0	0	0	0	0	0	0	0	0	0	0	0	0	0	0	0	0	0
0460bccc496165b1eda95097b20a33ba	0	0	0	0	0	0	0	0	0	0	0	0	0	0	0	0	0	0	0	0	0	0	0	0	0	0	0	0	0	0	0	0	0	0	0	0	0	0	0	0	0	0	0	0	0	0	0	0	0
0463a508ed083470bcf61e202b2a1661	0	0	0	0	0	0	0	0	0	0	0	21	0	0	0	0	0	0	0	0	0	0	0	0	0	0	22	0	0	0	0	19	0	0	35	0	0	0	0	0	0	0	0	0	0	0	0	0	0
04775775235ba7c756e1dfb6bf99f8da	0	0	0	0	0	0	0	0	0	0	0	0	0	0	0	0	0	0	0	0	0	0	0	0	0	0	0	0	0	0	0	0	0	0	0	0	0	0	0	0	0	0	0	0	0	0	0	0	0
0479a1420c64222874610f11571219f0	0	0	0	0	0	0	0	0	0	0	0	0	0	0	0	0	0	0	0	0	0	0	0	0	0	0	0	0	0	0	0	0	0	0	0	0	0	0	0	0	401	0	0	0	0	0	0	0	0
0479b6a5171079564bac25448f36d0e6	0	0	0	0	0	0	0	0	0	0	0	0	0	0	0	0	0	0	0	0	0	0	0	0	0	0	0	0	0	0	0	0	0	0	0	0	0	0	0	0	0	0	0	0	0	0	19	0	0
04818f64622dcab74f2e51b265bae812	61	0	0	16	0	0	0	0	0	0	0	0	0	0	45	0	0	0	0	0	0	0	0	0	0	0	0	0	0	0	0	0	0	0	0	0	0	0	0	0	0	0	0	0	0	0	0	0	0
048333139841bf66586e2c53a827d6d4	0	0	0	0	0	0	0	0	0	0	0	0	0	0	0	0	0	0	0	0	0	0	0	0	0	0	0	0	0	0	0	0	0	0	0	0	0	0	0	0	0	0	0	0	0	0	0	0	0
0486b39ec7bf0ae79b04b2fc19ce9078	0	0	0	0	0	0	0	0	0	0	0	0	0	0	0	0	0	0	0	0	0	0	0	0	0	0	0	0	0	0	0	0	0	0	0	0	0	0	0	0	0	0	0	0	0	0	0	0	0
048ba19dce2fca35542d540af50166ab	0	0	44	0	0	158	879	0	0	13	0	0	321	0	0	31	0	0	0	0	1154	0	50	0	0	0	0	0	0	0	0	0	5	0	0	460	0	0	0	0	0	0	0	0	0	0	0	0	0
048d544383203d53b583f487b1e0ddfb	0	0	0	0	0	0	0	0	0	0	0	0	0	0	0	0	0	0	0	0	0	0	0	0	0	0	0	0	0	0	0	0	0	0	0	0	0	0	0	0	0	0	0	0	0	0	0	0	0
048e18a1011c026751b4129b0b2c1400	0	0	0	0	0	0	0	19	0	0	0	0	0	0	0	0	0	0	0	0	0	0	0	0	0	0	0	0	0	0	0	0	0	0	0	0	0	175	0	0	74	0	0	0	0	0	0	0	0
04917e72a2995b2ec03a1f02858048d6	0	0	0	0	0	0	0	0	0	0	0	0	0	0	0	0	0	0	0	0	0	0	0	0	0	0	0	0	0	0	0	0	0	0	0	0	0	0	0	0	0	0	0	0	0	0	0	0	0
049b2b63c36d9ca48b28ff34428ac875	0	0	0	0	0	0	0	0	0	0	0	0	0	0	0	0	0	0	0	0	0	0	0	0	0	0	0	0	0	0	0	0	0	0	0	0	0	0	0	0	0	0	0	0	0	0	0	0	0
049d0636484186c2dd0926642d586dad	0	0	0	0	0	0	0	0	0	0	0	0	0	0	0	0	0	0	0	0	0	0	0	0	0	0	0	0	0	0	0	0	0	0	0	0	0	0	0	0	0	0	0	0	0	0	0	0	0
049dcb63be2d2f59fe6cb7889550f77a	0	0	41	0	0	0	0	0	0	0	0	0	0	0	0	0	0	0	0	0	0	0	0	0	0	0	0	0	0	0	0	28	0	0	0	0	0	0	0	0	0	0	0	0	0	0	0	0	0
049fa280b03abe392698cf94e3a8f746	0	0	0	0	0	0	0	0	0	0	0	0	0	0	0	0	0	0	0	0	0	0	0	0	0	0	0	350	0	0	0	0	0	0	0	0	0	0	0	0	0	0	0	0	0	0	0	0	0
04a44c63d270c5d14fd496fc690aea7a	0	0	0	0	0	0	0	0	0	0	0	0	0	0	0	0	0	0	0	0	0	0	0	0	0	0	0	0	0	0	0	0	0	0	0	0	0	0	0	0	0	0	0	0	0	0	0	0	0
04b7fe8d6e1931403ad962870ce4fb13	0	0	0	0	0	0	0	0	0	0	0	0	0	0	0	0	0	0	0	0	0	0	0	0	0	0	0	0	0	0	0	0	0	0	0	0	0	0	0	0	0	0	0	0	0	0	0	0	0
04b841390af6b5ca99353c417f5dd5ed	0	0	0	0	0	0	0	0	0	0	0	0	0	0	0	0	0	0	0	0	0	0	0	0	0	0	0	0	0	0	0	0	0	0	0	0	0	0	0	0	0	0	0	0	0	0	0	0	0
04be0f0e491b77c5b621c466b5334a3c	0	0	0	0	0	0	0	0	0	0	0	0	0	0	0	0	0	0	0	0	0	0	0	0	0	0	0	0	0	0	0	0	0	0	0	0	0	0	0	0	0	0	0	0	0	0	0	0	0
04c0844484cdc99e553afac14dd35ce3	0	0	0	0	0	0	0	0	0	0	0	0	0	0	0	0	0	0	0	0	0	0	0	0	0	0	71	0	0	0	0	0	0	0	0	0	0	0	0	0	0	0	0	0	0	0	0	0	0
04c0d8e6a0c83153c0c8e40e6354246b	0	0	0	0	0	0	0	0	0	0	0	0	0	0	0	0	0	0	0	0	0	0	0	0	0	0	0	0	0	0	0	0	0	0	0	6	0	0	0	0	0	0	0	0	0	0	0	0	0
04c3200a54b45afe6896d0c32fd31232	0	0	0	0	0	0	0	0	0	0	0	0	0	0	0	0	0	0	0	0	0	0	0	0	0	0	0	0	0	0	0	0	0	0	0	0	0	0	0	0	0	0	0	0	0	0	0	0	0
04c3e4ee77786e64abd1e2d180c96d28	0	0	0	0	0	0	0	0	0	0	0	0	0	0	0	0	0	0	26	0	0	0	0	0	0	0	0	0	0	0	0	0	0	0	0	0	0	0	0	0	0	0	0	0	0	0	0	0	0
04c44300ce49fe2f69f6df0e5a3ae3a3	0	0	0	0	0	0	0	0	0	0	0	0	0	0	0	0	0	0	0	0	0	0	0	0	0	0	0	0	0	0	0	0	0	0	0	0	0	0	0	0	0	0	0	0	0	0	0	0	0
04c8d84b1669a1bcbf6b1095988c6b70	0	0	0	0	0	0	0	0	0	0	0	0	0	0	0	0	0	0	0	0	0	0	0	0	0	0	0	0	0	0	0	0	0	0	0	0	0	0	0	0	0	0	0	0	0	0	0	0	0
04cdc78b7d2701c64a4decf5c9a2fb2f	0	0	0	0	0	0	0	0	0	0	0	0	0	0	0	0	0	0	0	0	0	0	0	0	0	0	0	0	0	0	0	0	0	0	0	0	0	0	0	0	0	0	0	0	0	0	0	0	0
04d239911413fd5f27281d3522e4192e	0	0	0	0	0	0	0	0	0	0	0	0	0	0	0	0	0	0	0	0	0	0	0	0	0	0	0	0	0	0	0	0	0	0	0	0	0	0	0	0	0	0	0	0	0	0	0	0	0
04d457e9e49c775fc8a1946315cd427d	0	0	0	0	0	0	0	0	0	0	0	0	0	0	0	0	0	0	0	3	0	0	0	0	0	0	0	0	0	0	0	0	0	0	0	0	0	0	0	0	0	0	0	0	0	0	0	0	0
04d7d5a86665b118ef39c77780de1aa3	0	0	0	0	0	0	0	0	0	0	0	0	0	0	0	0	0	0	0	0	0	0	0	0	0	0	0	0	0	0	0	0	0	0	0	0	0	0	0	0	0	0	0	0	0	0	0	0	5
04d8413cdcb67ad9dbdc1b00183c38ed	0	0	0	0	0	0	0	0	0	0	0	0	0	0	0	0	0	0	0	0	0	0	0	0	0	0	0	0	0	0	0	0	0	0	0	0	0	0	0	0	0	0	0	0	0	0	0	0	0
04d86fcf5406ff5dcadac26487c2d204	0	0	0	0	0	0	0	0	0	0	0	0	0	0	0	0	0	0	0	0	0	0	0	0	0	0	0	0	0	0	0	0	0	0	0	0	0	0	0	0	0	0	0	0	0	0	0	0	0
04dc7eca922a673d3aec137445ad94c3	0	0	0	0	0	0	0	0	0	0	0	0	0	0	0	0	0	0	0	0	0	0	0	0	0	0	0	0	0	0	0	0	0	0	0	0	0	0	0	0	0	0	0	0	0	0	0	0	0
04dcd27732435ff3efe0edd3d5f13051	0	0	0	0	0	0	0	0	0	0	0	0	0	0	0	0	0	0	0	0	0	0	0	0	0	0	0	0	0	0	0	0	0	0	0	0	0	0	0	0	0	0	0	0	0	0	0	0	0
04e0544c0782ea35d6794e46c401b2a8	0	0	0	0	0	0	0	0	0	0	0	0	0	0	0	0	0	0	0	0	0	0	0	0	0	0	0	0	0	0	0	0	0	0	0	0	0	0	0	0	0	0	0	0	0	0	0	0	0
04e06fd1bf52eebe93a2059fd1bb037f	0	0	0	0	0	17	0	0	0	0	0	0	0	0	0	0	0	0	0	0	0	0	0	0	0	0	0	0	0	0	0	0	0	0	0	0	0	0	0	0	0	0	0	0	0	0	0	0	0
04e0df420c783a7601ee42a6b802b8bb	0	0	0	0	0	0	0	0	0	0	0	0	0	0	0	0	0	0	0	0	0	0	0	0	0	0	0	0	0	0	0	0	0	0	0	0	0	0	0	0	0	0	0	0	0	0	0	0	0
04e2db59da95997dc5a30ffa1610a48a	0	0	0	0	0	0	0	0	0	0	0	0	0	0	0	0	0	0	0	0	0	0	0	0	0	0	0	0	0	0	0	0	0	0	0	0	0	0	0	0	0	0	0	0	0	0	0	0	0
04e9f669a9026906af9b8549f792f8c5	0	0	0	0	0	0	0	0	0	0	0	0	0	0	0	0	0	0	0	0	0	0	0	0	0	0	0	0	0	0	0	0	0	0	0	0	0	0	0	0	0	0	0	0	0	0	0	0	0
04f2a28b50b79bfd94b2820fcd812d66	0	0	0	0	45	0	0	0	0	0	0	175	0	0	0	0	0	0	0	0	0	0	0	0	0	0	0	0	0	0	0	0	0	0	0	0	0	0	0	0	0	0	0	48	0	0	0	0	0
04f349ccabe58ce0c67bc8c264672a7d	0	0	0	0	0	0	0	0	0	0	0	0	0	0	0	0	0	0	0	0	0	0	0	0	0	0	0	0	0	0	0	0	0	0	0	0	0	0	0	0	0	0	0	0	0	0	0	0	0
04f5e13ee6f6e1750e4fb8671d7a4882	25	0	0	0	0	0	0	0	17	0	0	2	0	0	0	0	0	0	0	52	0	0	0	0	12	0	10	0	0	0	0	2	0	0	0	0	0	0	0	0	0	0	0	0	0	16	0	0	0
04f644e61334d4db524d70131e41226b	0	0	0	0	0	0	0	241	0	0	0	0	0	0	0	0	0	0	0	0	0	0	0	0	0	0	0	0	0	0	0	0	0	0	0	0	0	0	0	0	0	0	0	0	0	0	0	0	0
04f7cf2d2bd9891dd3e8480a361d6021	0	0	0	0	0	0	0	0	0	0	0	0	0	0	0	0	0	0	0	0	0	0	0	0	0	0	0	0	0	0	0	0	0	0	0	0	0	0	0	0	0	0	0	0	0	0	0	0	0
04f87969596cfbb985403519819b0389	0	0	0	0	0	0	0	0	0	0	0	0	0	0	0	0	0	0	0	0	0	0	0	0	0	0	0	0	0	0	0	0	0	0	0	0	0	0	0	0	0	0	0	0	0	0	0	0	0
04f91e563fd2353566c2854f88269149	0	0	0	0	0	0	0	0	0	0	0	0	0	0	0	0	0	0	0	0	0	0	0	0	0	0	0	0	0	0	0	0	0	0	0	0	0	0	0	0	0	0	0	0	0	0	0	0	0
04f948570d1651a83e2e4a82aa67bc41	0	0	0	0	0	0	0	0	0	0	0	0	0	0	0	0	0	0	0	0	0	0	0	0	0	0	0	0	0	0	0	0	0	0	0	0	0	0	0	0	0	0	0	0	0	0	0	0	0
04fdf3fb2f5112953c0d6ec583cfb32c	0	138	0	0	0	0	25	0	0	0	52	27	0	0	0	0	27	0	0	0	0	0	0	0	0	0	0	0	0	0	0	0	0	0	0	0	0	0	0	0	0	0	0	0	40	0	0	0	0
050776b9ecc9741e85ca132df0cd5e11	0	10	0	0	0	0	0	0	0	0	0	0	0	0	0	13	0	0	0	0	0	0	0	0	0	0	0	0	0	0	0	0	0	0	0	0	0	0	0	0	0	0	0	0	0	0	0	0	0
0512a2cae0051d06e826a59787b53647	0	0	0	0	0	0	310	0	0	0	0	0	0	0	0	0	0	0	0	0	0	0	0	0	0	0	0	0	0	0	0	0	0	0	0	0	0	0	0	0	0	0	32	0	0	0	0	0	0
0515ee13ad513156dacda713a8d10511	0	0	0	0	0	0	0	0	0	0	0	0	0	0	0	0	0	0	0	0	0	0	0	0	0	0	0	0	0	0	0	0	0	0	0	0	0	0	0	0	0	0	0	0	0	0	0	0	0
051b77927a0262d10ed4bbd271d32e29	0	0	0	0	0	0	0	0	0	0	0	0	0	0	0	0	0	0	0	0	0	0	0	0	0	0	0	0	0	0	0	0	0	0	0	0	0	0	0	0	0	0	0	0	0	0	0	0	0
0526d8290b2863ad86c33c796ff2646f	0	0	0	0	0	0	0	0	0	0	0	0	0	0	0	0	0	0	0	0	0	0	0	0	0	0	0	0	0	0	0	0	0	0	0	0	0	0	0	0	0	0	0	0	0	0	0	0	0
052aa12bc5ae04f04dfc971be2137fc5	0	0	0	0	0	0	0	0	0	0	0	0	0	0	0	0	0	0	0	0	0	0	0	0	0	0	0	0	0	0	0	0	0	0	0	0	0	0	0	0	0	0	0	0	0	0	0	0	0
0530b41341a15375f20d4a57f4d686aa	0	0	0	0	0	0	0	0	0	0	0	0	0	0	0	0	0	0	0	0	0	0	0	0	0	0	0	0	0	0	0	0	0	0	0	0	0	0	0	0	0	0	0	0	0	0	0	0	0
0531aff4e8ee0561c930ae3a4d988cad	0	0	0	0	0	0	0	0	0	0	0	0	0	0	0	0	0	0	0	0	0	0	0	0	0	0	0	0	0	0	0	0	0	0	0	0	0	0	0	0	0	0	0	0	0	0	0	0	0
0538444776238a0254b59f44b6342b1e	0	0	0	0	0	0	0	0	0	0	0	0	0	0	0	0	0	0	0	0	0	0	0	0	0	0	0	0	0	0	0	0	0	0	0	0	0	0	0	0	0	0	0	0	0	0	0	0	0
05393b2c54a5194f8fb00f66564ac869	52	0	0	0	0	22	0	0	2	0	0	0	0	31	0	13	0	0	0	28	0	0	10	0	3	0	0	0	15	0	18	0	0	0	0	0	7	0	12	0	0	0	2	0	0	15	0	0	0
053b11ab1159ecb1a7b77f899e8e1702	0	0	0	0	0	0	0	0	0	0	0	0	0	0	0	0	0	0	0	0	0	0	0	0	0	0	0	0	0	0	0	0	0	0	0	0	0	0	0	0	0	0	0	0	0	0	0	0	0
053d87ed040214c4c033e85472cbfa2e	0	0	0	0	0	0	0	0	0	0	0	0	0	0	0	0	0	0	0	0	0	0	0	0	0	0	0	0	0	0	0	0	0	0	0	0	0	0	0	0	0	0	0	0	0	0	0	0	0
053d8b8cf665cfe4ba9f13d433e21350	0	0	0	0	0	0	0	0	0	0	0	0	0	0	0	0	0	0	0	0	0	0	28	0	0	0	0	0	0	0	0	0	0	0	0	0	0	0	0	0	0	0	0	0	0	47	0	0	0
0540bca0c225bfd4c9bc869a40bb4378	0	30	0	0	0	0	0	0	0	0	0	0	0	0	0	0	0	0	0	0	0	0	0	0	0	0	0	0	0	0	0	0	0	0	0	0	0	0	0	0	0	0	0	0	0	0	0	0	0
0541015b5c0c25bcddf8d2269003046f	0	0	0	0	0	0	0	0	0	0	0	0	0	0	0	0	0	0	0	0	0	0	0	0	0	0	0	0	0	0	0	0	0	0	0	0	0	0	0	0	0	0	0	0	0	0	0	0	0
054e1f4714cfbc09dbfbb0c78e697427	0	0	0	0	0	0	0	0	0	0	0	0	0	0	0	0	0	0	20	0	0	0	0	0	0	0	0	0	0	0	0	0	0	0	0	0	0	0	0	0	0	0	0	0	0	0	0	0	0
05561cd361b8cff3edbee1fcb937a35d	0	0	0	0	0	0	0	0	0	0	0	0	0	0	0	0	0	0	0	0	0	0	0	0	0	5	0	0	0	0	0	0	0	0	0	0	0	0	0	0	0	0	0	0	0	0	0	0	0
05673c9eaf75c87e944c818cecb82f76	0	0	0	0	0	0	0	0	0	0	0	0	0	0	0	0	0	0	0	0	0	0	0	0	0	0	0	0	0	0	0	0	0	0	0	0	0	0	0	0	0	0	0	0	0	0	0	0	0
0568c5d6a306ef569a6e3ad60fdb6861	0	0	0	0	0	0	0	0	0	0	15	10	0	34	0	0	0	0	0	0	0	0	491	0	0	0	52	778	0	0	0	0	0	0	0	0	0	0	0	0	0	65	0	0	0	17	0	0	0
056dfef4df6d5f395f40d6745e024f7a	0	0	0	0	0	0	0	0	0	0	0	12	0	0	0	0	0	0	0	0	0	0	0	0	0	0	0	0	0	0	0	0	0	0	0	0	0	0	0	0	0	0	0	0	0	0	0	0	0
057028f0d2484d1defd6eeb0dbf59cca	0	0	0	0	0	0	0	0	0	0	0	0	0	0	0	0	0	0	0	0	0	0	0	0	0	0	0	0	0	0	0	0	0	0	0	0	0	0	0	0	0	0	0	0	0	0	0	0	0
05741d97771cc193e8500212198054ab	0	0	0	0	0	0	0	0	0	0	0	0	0	0	0	0	0	0	0	0	0	0	0	0	0	0	0	0	0	0	0	0	0	0	0	0	0	0	0	0	0	0	0	0	0	0	0	0	0
0574bf4b09a1c956dfd937294b738e46	0	0	0	0	0	0	0	0	0	0	0	0	0	0	0	0	0	0	0	0	0	0	0	0	0	0	0	0	0	0	0	0	0	0	0	0	0	0	0	0	0	0	0	0	0	0	0	0	0
0576feee3c00b993437cf6de672ce869	0	0	0	0	0	0	0	0	0	0	0	0	0	0	0	0	0	0	0	0	0	0	0	0	0	0	0	0	0	0	0	0	0	0	0	0	0	0	0	0	0	0	0	0	0	0	0	0	0
0577ab745c3df2d67bec7bf3c9e1ea85	0	0	0	0	0	0	0	0	0	0	0	0	0	0	0	0	0	0	0	0	0	0	0	0	0	0	0	0	0	0	0	0	0	0	0	0	0	0	0	0	0	0	0	0	0	0	0	0	0
057bb26e2924863faf19e40bb5632385	0	0	0	0	0	0	0	0	0	0	0	0	0	0	0	0	0	0	0	0	0	0	0	0	0	0	0	0	0	0	0	0	0	0	0	0	0	0	0	0	0	0	0	0	0	0	0	0	0
057e4b2ff351231b473657c093be0369	0	0	0	0	0	0	0	0	0	0	0	0	0	0	0	0	0	0	0	0	0	0	0	0	0	0	0	0	0	0	0	0	0	0	0	0	0	0	0	0	0	0	0	0	0	0	0	0	0
0581a5305bf6675c8e370bfdf93576a3	0	0	0	0	0	0	0	0	0	0	0	0	0	0	0	0	0	0	0	0	0	0	0	0	0	0	0	0	0	0	0	0	0	0	0	0	0	0	0	0	0	0	0	0	0	0	0	0	0
0588c88d6885e1dd73e1e4b7989d7ccc	0	0	0	0	0	0	0	0	0	0	0	0	0	0	18	0	0	0	0	0	0	0	0	0	0	0	0	0	0	0	0	0	0	0	0	0	0	0	0	0	0	0	0	0	0	0	0	0	0
058c9d731be0b67e305c97e4bb279d5d	0	0	0	0	0	0	0	0	0	0	0	0	0	0	0	0	0	0	0	0	0	0	0	0	0	0	0	0	0	0	0	0	0	0	0	0	0	0	0	35	0	0	0	0	0	0	0	0	0
059124450ea8d1824c39f2e2c4678362	0	0	0	0	0	0	0	0	0	0	0	0	0	0	0	0	0	0	0	0	0	0	0	0	0	0	0	0	0	0	0	0	0	0	0	0	0	0	0	0	0	0	0	0	0	0	0	0	0
05a091822d88f9662ea0a00283f3dd8a	0	0	0	0	0	0	0	0	0	0	0	0	0	0	0	0	0	0	0	0	0	0	0	0	0	0	0	0	0	0	0	0	0	0	0	0	0	0	0	0	0	0	0	0	0	0	0	0	0
05a52b032d56b3b11f08082e3e7ce4b9	0	0	0	0	0	0	0	0	0	0	0	0	0	105	0	0	0	0	0	0	0	0	0	0	0	0	0	0	0	0	0	0	0	0	0	0	0	0	0	0	0	0	0	0	0	0	0	0	0
05a925a8956b85b6d81c0c8c28011b49	0	0	0	0	0	0	0	0	0	0	0	0	0	739	0	0	0	0	0	0	0	0	0	0	0	0	0	0	0	0	0	0	0	0	0	0	0	0	0	0	0	0	0	0	0	0	218	0	0
05abd4ed58009b95dc662dbc216b3156	0	0	0	0	0	0	0	0	0	0	0	0	0	0	0	0	0	0	0	0	0	0	0	0	0	0	0	0	0	0	0	0	0	0	0	0	0	0	0	0	0	0	0	0	0	0	0	0	0
05ac9859f5891570734616cc0429018f	0	0	0	0	0	0	8	0	0	0	0	0	0	0	0	0	0	0	0	0	0	0	2	0	0	0	0	0	0	0	0	0	0	0	0	0	0	0	0	0	0	0	0	0	0	0	0	0	0
05ad91e5d34d21573d483bc4074f7a24	0	0	0	0	0	0	0	0	0	0	0	0	0	0	0	0	0	0	0	0	0	0	0	0	0	0	0	0	0	0	0	0	0	0	0	0	0	0	0	0	0	0	0	0	0	0	0	0	0
05aecb193cd625628a8313242d88c088	0	0	0	0	0	0	0	0	0	0	0	0	0	0	0	0	0	0	0	0	0	0	0	0	0	0	0	0	0	0	0	0	0	0	0	0	0	0	0	0	0	0	0	0	0	0	0	0	0
05b2d5e74e0ab992c00bd8210062b8b4	0	0	0	0	0	0	0	0	0	0	0	0	0	0	0	0	0	0	0	0	0	0	0	0	0	0	0	0	0	0	0	0	0	0	0	0	0	0	0	0	0	0	0	0	0	0	0	0	0
05b7c27857d4f5a09aa8a6b35eb00b37	0	0	0	0	0	0	0	0	0	0	0	0	0	0	0	0	0	0	0	0	2	0	0	0	0	0	0	0	0	0	0	0	0	0	0	0	0	0	0	0	0	0	0	0	0	0	0	0	0
05b8cadc5c48565ffb5e242c1104aaf3	0	0	0	0	0	0	0	0	0	0	0	0	5	0	0	0	0	0	0	0	0	0	0	0	0	0	0	0	0	0	0	0	0	0	0	0	0	0	0	0	0	0	0	0	0	0	0	0	0
05bd2bb66257403a312bf61db53d41dc	0	0	0	0	0	0	0	0	0	0	0	0	0	0	0	0	0	0	0	0	0	0	0	0	0	0	0	0	0	0	0	0	0	0	0	0	0	0	0	0	0	0	0	0	0	0	0	0	0
05bdc95246e03e78754a0fa4c41a1334	0	0	0	0	0	0	0	0	0	0	0	4	0	0	0	0	0	0	0	0	0	0	0	0	0	0	0	0	0	0	0	0	0	0	0	0	0	0	0	0	0	0	0	0	0	0	0	0	0
05be54bc8cc2deaa1810bbca0003b3ae	0	0	0	0	0	0	0	0	0	0	0	0	0	0	0	0	0	0	0	0	35	0	0	0	0	0	0	0	0	0	0	0	0	0	0	0	0	0	0	0	0	0	0	0	0	0	0	0	0
05bf191216766747c44aff191e8d7a22	0	0	0	0	0	0	0	0	0	0	0	0	0	0	0	13	0	0	30	0	0	0	0	0	0	0	0	0	0	0	0	0	0	0	0	0	0	0	0	0	0	0	0	0	0	0	0	0	0
05ca8713d1eae97453df01d7e88ac6d2	0	0	0	0	0	0	0	0	0	0	0	0	0	0	0	0	0	0	0	0	0	0	0	0	0	0	0	0	0	0	0	0	0	0	0	0	0	0	0	0	0	0	0	0	0	0	0	0	0
05cc7f5c825cb41ef910ec74968b5851	0	0	0	0	0	0	0	0	0	0	0	0	0	0	0	0	0	0	0	0	0	0	0	0	0	0	0	0	0	0	0	0	0	0	0	0	0	0	0	0	3	0	0	0	0	0	0	0	0
05cdd87caa281e84b5e856c3f943b524	0	0	0	0	0	0	0	0	0	0	0	0	0	0	0	0	0	0	0	0	0	0	0	0	24	7	0	0	0	0	0	0	0	0	0	0	0	0	0	0	0	0	0	0	0	0	0	0	0
05d0ea60cfde0ed30d27e2c2d6b6087e	0	0	0	0	0	0	0	0	0	0	0	0	0	0	0	0	0	0	0	0	0	0	0	0	0	0	0	0	0	0	0	0	0	0	0	0	0	0	0	0	0	0	0	0	0	0	0	0	0
05d71c0512dd7302a6d287c14cbf71ec	0	0	0	0	0	0	0	0	0	0	0	0	0	0	0	0	0	0	0	0	0	0	0	0	0	0	0	0	0	0	0	0	0	0	0	0	0	0	0	0	0	0	0	0	0	0	0	0	0
05dc3b7446e9fd2959e6283df5082217	0	0	0	0	0	0	0	0	0	0	0	0	0	0	0	0	0	0	0	0	0	0	0	0	14	0	0	0	0	0	0	0	0	0	0	0	8	0	0	0	15	9	0	0	17	0	0	18	0
05e5075af21e4a11d3869621c91f36d4	0	0	0	0	0	0	0	0	0	0	0	0	0	0	0	0	0	0	0	0	0	0	0	0	0	0	0	0	0	0	0	0	0	0	0	0	0	0	0	0	0	0	0	0	0	0	0	0	0
05e6cc740b7417ee48a619a932a0fa40	0	0	0	0	0	0	0	0	0	0	0	0	0	0	0	0	0	0	0	0	0	0	0	0	0	0	0	0	0	0	0	0	0	0	0	0	0	0	0	0	0	0	0	0	0	0	0	0	0
05e90a05bc031493f5e633f7feaac0ff	0	0	0	0	0	0	0	0	0	0	0	0	0	0	0	0	0	0	0	0	0	0	0	0	0	0	0	0	0	0	0	0	0	0	0	0	0	0	0	0	0	0	0	0	0	0	0	0	0
05f94bba0ee79b0c2ac64d6dd32cc05e	0	0	0	0	0	0	0	0	0	0	0	0	0	0	0	0	0	0	0	0	0	0	0	0	0	0	0	0	0	0	0	0	0	0	0	0	0	0	0	0	0	0	0	0	0	0	0	0	0
05fe55123d26b41be5045723e3b2403b	0	0	0	0	0	0	0	0	0	0	0	0	0	0	0	0	0	0	0	0	0	0	0	0	0	0	0	0	0	0	0	0	0	0	0	0	0	0	0	0	0	0	0	0	0	0	0	0	0
05fff387b909fc0c3ac60eb19fd91fa0	0	0	0	0	0	0	0	0	0	0	0	0	0	0	0	0	0	0	0	0	0	0	0	0	0	0	0	0	0	0	0	0	0	0	0	0	0	0	0	0	0	0	0	0	0	0	0	0	0
06060712820d4255653002bf73674787	0	0	0	0	0	0	0	0	0	0	0	0	0	0	0	0	0	0	0	0	0	0	0	0	0	0	0	0	0	0	0	0	0	0	0	59	0	0	0	0	0	0	0	0	0	0	0	0	0
0606c7e13104e7971eda80bc70698853	0	0	0	0	0	0	0	0	0	0	0	0	0	0	0	0	0	0	0	0	0	0	0	0	0	0	0	0	0	0	0	0	0	0	0	0	0	0	0	0	0	0	0	0	0	0	0	0	0
06073695477ebfbd55eeadf743c084b8	22	0	0	0	66	0	0	0	0	0	0	0	0	0	0	0	0	0	0	0	0	0	0	0	0	0	0	0	0	0	0	0	0	0	0	0	0	0	0	0	0	0	0	0	0	0	0	0	0
061510e2e5734a0f37fce9bca42feacd	0	0	0	0	0	0	0	0	0	0	0	0	0	0	0	0	0	0	0	0	0	0	0	0	0	0	0	0	0	0	0	0	0	0	0	0	0	0	0	0	0	63	0	0	0	0	0	0	0
061f9cfbce8ee752646e17d6567ab4fb	0	0	0	0	0	0	0	0	0	0	0	0	0	0	0	0	0	0	0	0	0	0	0	0	0	0	0	27	0	0	0	0	0	0	0	0	0	0	0	0	0	0	0	0	0	0	0	0	0
0622082e511ea3486d8fa3b988ccdc4a	0	0	0	0	0	0	0	0	0	0	0	0	0	0	0	0	0	0	0	0	0	0	0	0	0	0	0	0	0	0	0	0	0	0	0	0	0	0	0	0	0	0	0	0	0	0	0	0	0
062f05ad6db2badf035ac80fa9a1f371	0	0	0	0	0	0	0	0	0	0	0	0	0	0	0	0	0	0	0	0	0	0	0	0	0	0	0	0	0	0	0	0	0	0	0	0	0	0	0	0	0	0	0	0	0	0	0	0	0
063103b520d2dd1727927e2f934214a9	0	0	0	0	0	0	0	0	0	0	0	0	0	0	0	0	0	0	0	0	0	0	0	0	18	0	0	0	0	0	0	0	0	0	0	0	0	0	0	0	0	0	0	0	0	0	0	0	0
0631aa629a2bf543f1ec4e64a07cae4f	0	0	0	0	0	0	0	0	0	0	0	0	0	0	0	0	0	0	0	0	0	0	0	0	0	0	0	0	0	0	0	0	0	0	0	0	0	0	0	0	0	0	0	0	0	0	0	0	0
063340e2db0225b0f55369cfbc70e9a8	0	0	0	0	0	0	0	0	0	0	0	0	0	0	0	0	0	0	0	0	0	0	0	0	0	0	0	0	0	0	0	0	0	0	0	0	0	0	0	0	0	0	0	0	0	0	0	0	0
0635327401c06b49fcf3fa2519949755	0	0	0	0	0	0	0	0	0	0	0	0	0	0	0	0	0	0	0	0	0	0	0	0	0	0	0	0	0	0	0	0	0	0	0	0	0	0	0	0	0	0	0	0	0	0	0	0	0
063677a4215b8cdc34a1c422e66d7e25	0	0	0	0	0	86	0	0	0	0	0	0	0	0	0	0	0	0	0	0	0	0	0	0	0	0	0	0	0	0	0	0	0	0	0	0	0	0	0	0	0	0	0	0	0	0	0	0	0
063b5f96af2a35d00bf9267f96585eea	0	0	0	0	0	0	0	0	0	0	0	0	0	0	0	0	0	0	0	0	0	0	0	0	0	0	0	0	0	0	0	0	0	0	0	0	0	0	0	0	0	0	0	0	0	0	0	0	0
063c06ef9c1bba3612fa49add4fe172a	0	0	0	0	0	0	0	0	0	0	0	0	0	0	0	0	0	0	0	0	0	0	0	0	0	0	0	0	0	0	0	0	0	0	0	0	0	0	0	0	0	0	0	0	0	0	0	0	0
0643be662d3a9b981f20e758e3e0d1f0	0	0	0	0	0	0	0	0	0	0	0	0	0	0	0	0	0	0	0	0	0	0	0	0	0	0	0	0	0	0	0	0	0	0	0	0	0	0	0	0	0	0	0	0	0	0	0	0	0
0647bc87d8ca106376c039741cc3ed52	0	0	0	0	0	0	0	0	0	0	0	0	0	0	0	0	0	0	0	0	0	0	0	0	0	0	0	0	0	0	0	0	0	0	0	0	0	0	0	0	0	0	0	0	0	0	0	0	0
0647d84cd6af2ed06cbd82ae6bcf1ca8	0	0	0	0	0	0	0	0	0	0	0	0	0	0	0	0	0	0	0	0	0	0	0	0	0	0	0	0	0	0	0	0	0	0	0	0	0	0	0	0	0	0	0	46	0	0	0	0	0
064b2353a4f13c5c5fc95e1c43921516	0	0	0	0	0	0	0	0	0	0	0	0	0	21	0	0	0	0	0	0	0	0	0	0	0	0	0	0	0	0	0	0	0	0	0	0	0	0	0	0	0	0	0	0	0	0	0	0	0
064bffbca5bd7f7ee3dc261df8ac5b0f	0	0	0	0	0	0	0	0	0	0	0	0	0	0	0	0	0	0	0	0	0	0	0	0	0	0	0	0	0	0	0	0	0	0	0	0	0	0	0	0	0	0	0	0	0	0	0	0	4
06536ea27f208ff25fa8ea25870978ca	0	0	0	0	0	0	0	0	0	0	0	0	0	0	0	0	0	0	0	0	0	0	0	0	0	0	0	0	0	0	0	0	0	0	0	0	0	0	0	0	0	0	0	0	0	0	0	0	0
0653f01b3e1de69f4bde87075ac4b7cb	0	0	0	0	0	0	0	0	0	0	0	0	0	0	0	0	0	0	0	0	0	0	0	0	0	0	0	0	0	0	0	0	0	0	0	0	0	0	0	0	0	0	0	0	0	0	0	0	0
065d41b5c227b303de9454f59f5a69cf	0	0	0	0	0	0	0	0	0	0	0	0	0	24	0	0	0	0	0	0	0	0	0	0	0	0	0	0	0	0	0	0	0	0	0	0	0	0	0	0	0	0	0	0	0	0	0	0	0
065fe7870c0c24b97ebaba281a98c226	0	0	0	0	0	0	0	0	0	0	0	0	0	0	0	0	0	0	0	0	0	0	0	0	0	0	0	0	0	0	0	0	0	0	0	0	0	0	0	0	0	0	0	0	0	0	0	0	0
0666810b38c52050a38c3b8bbba16fd8	0	0	0	0	0	0	0	0	0	0	0	0	0	0	0	0	0	0	0	0	0	0	0	0	0	0	0	0	0	0	0	0	0	0	0	0	0	0	0	0	0	0	0	0	0	0	0	0	0
06694977b25ac3ada3b85354e3042bc3	0	0	0	0	0	0	0	0	12	0	0	0	0	0	0	0	0	0	0	0	0	0	0	0	0	0	0	0	0	0	0	0	0	0	0	0	0	0	0	0	0	0	0	0	0	0	0	0	0
066a49f19eeff5b7a4c964745772899e	0	0	0	0	0	0	0	0	0	0	0	0	0	0	0	0	0	0	0	0	0	0	0	0	0	0	0	0	0	0	0	0	0	0	4	0	0	0	0	0	0	0	0	0	0	0	0	0	0
066adf807d111054c7848e0a36b5d9b9	0	0	0	0	0	0	0	0	0	0	0	0	0	0	0	0	0	0	0	0	0	0	0	0	0	0	0	0	0	0	0	0	0	0	0	0	0	0	0	0	0	0	0	0	0	0	0	0	0
066b74c0877a87a9c5c3794cd179aa60	0	0	0	0	0	0	0	0	0	0	0	0	0	0	0	0	0	0	0	0	0	0	0	0	0	0	0	0	0	0	0	0	0	0	0	0	0	0	0	0	0	0	0	0	0	0	0	0	0
066c0fea4fd0d2c5ba16104512bce482	0	0	0	0	0	0	0	0	0	0	0	0	0	0	0	0	0	0	0	0	0	0	0	0	0	0	0	0	0	0	0	0	0	0	0	0	0	0	0	0	0	0	0	0	0	0	0	0	0
066d17a2130cae9bdb00d1970a8119f3	0	0	0	0	0	0	0	0	0	0	0	0	0	0	0	0	0	0	0	0	0	0	0	0	0	0	0	0	0	0	0	0	0	0	0	0	0	0	0	0	0	0	0	0	0	0	0	0	0
067320ad4717081973e0bc2e125f6e0a	0	0	0	0	0	0	0	0	0	0	0	0	0	0	0	0	0	0	0	0	0	0	0	0	0	0	0	0	0	16	0	0	0	0	0	0	0	0	0	0	0	0	0	0	0	0	0	0	0
067937cc3d4577588d87e759f4393f2a	0	0	0	0	0	0	0	0	0	0	0	0	0	0	0	0	0	0	0	0	0	0	0	0	0	0	0	0	0	0	0	0	0	0	0	0	0	0	0	0	0	0	0	0	0	0	0	0	0
067e64686d3587c5e3d9c49e0ea9ec39	0	0	0	0	0	0	0	0	0	0	0	0	0	0	0	0	0	0	0	0	0	0	0	0	0	0	0	0	0	0	0	0	0	0	0	0	0	0	0	0	0	0	0	0	0	0	0	0	0
06894d9212ac46d7b99be6bd4f45185b	0	0	0	0	0	0	0	0	0	0	0	0	0	0	0	0	0	0	0	0	0	0	0	0	0	0	0	0	0	0	0	0	0	0	0	0	0	0	0	0	0	0	0	0	0	0	0	0	0
06896854a0bf2b9965e99bc83e8303e8	0	0	0	0	0	0	0	0	0	0	0	0	0	0	0	0	0	0	0	0	0	0	0	0	0	0	0	0	0	0	0	0	0	0	0	0	0	0	0	0	0	0	0	0	0	0	0	0	0
068b7c470b846f2dc1e9ce0b1a3c4cf1	0	0	0	0	0	0	0	0	0	0	0	0	0	0	0	0	0	0	0	0	0	0	0	0	0	0	0	0	0	0	0	0	0	0	0	0	0	0	0	0	0	0	0	0	0	0	0	0	0
069bdaa0346e6d45cc5d34b890481021	0	0	0	0	0	0	0	0	0	0	0	0	0	0	0	0	0	0	0	0	0	0	0	0	0	0	0	0	0	0	0	0	0	0	0	0	0	0	0	169	0	0	0	0	11	0	0	0	0
069c475dbe41bb52c2abbf771b03180e	0	0	0	0	0	0	0	0	0	0	0	0	0	0	0	0	0	0	0	0	0	0	0	0	0	0	0	0	0	0	0	0	0	0	0	0	0	0	0	0	0	0	0	0	0	0	0	0	0
069d35e722bd10c366e082494c657385	0	0	0	0	0	0	0	0	0	0	0	0	0	0	0	0	0	0	0	0	0	0	0	0	0	0	0	0	0	0	0	0	0	0	0	0	0	0	0	0	0	0	0	0	0	0	0	0	0
069da19d676cfcc678f9624961f614a4	0	0	0	0	0	0	0	0	0	0	0	0	0	0	0	0	0	0	0	0	0	0	0	0	0	0	0	0	0	0	0	0	0	0	0	0	0	0	0	0	0	0	0	0	0	0	0	0	0
06a17de43f68f66f21bf0ba6ae8443ac	0	0	0	0	0	0	0	0	0	0	0	0	0	0	0	0	0	0	0	0	0	0	0	0	0	0	0	0	0	0	0	0	0	0	0	0	0	0	0	0	0	0	0	0	0	0	0	0	0
06a397c4ee9e1995707221b5c4be0cd7	0	0	0	0	0	0	0	0	0	0	0	0	0	0	0	0	0	0	0	0	0	0	0	0	0	0	0	0	0	0	0	0	0	0	0	0	0	0	0	0	0	0	0	0	0	0	0	0	0
06a42247b36ee843b533fa19b40e59e4	0	0	0	0	0	0	0	0	0	0	0	0	0	0	0	0	0	0	0	0	0	0	0	0	0	0	0	0	0	0	0	0	0	0	0	0	0	0	0	0	0	0	0	0	0	0	0	0	0
06a4e67b07df60a19d73a01406cb1c90	0	0	0	0	0	0	0	0	0	0	0	0	0	0	0	0	0	0	0	0	0	0	0	0	0	0	0	0	0	0	0	0	0	0	0	0	0	0	0	37	0	0	0	0	0	0	0	0	0
06ab3963cc17880f6c583e8d57194033	0	0	0	0	0	0	0	0	0	0	0	0	0	0	0	0	0	0	0	0	0	0	0	0	0	0	0	0	0	0	0	0	0	0	0	0	0	0	0	0	0	0	0	0	0	0	0	0	0
06ac9521caa88139da1ac7fbcb235a96	0	0	0	0	0	0	0	0	0	0	0	0	0	0	0	0	0	0	0	0	0	0	0	0	0	0	0	0	0	0	0	0	0	0	0	0	0	0	0	0	0	0	0	0	0	0	0	0	0
06afee2f9512246e138c4271f9f98941	0	0	0	0	0	0	0	0	0	0	0	0	0	0	0	0	0	0	0	0	0	0	0	0	0	0	0	0	0	0	0	0	0	0	0	0	0	0	0	0	0	0	0	0	0	0	0	0	0
06b3b0d33f469445c22ceb6376ac0cb4	0	0	0	0	0	0	0	0	0	0	0	0	0	0	0	0	0	0	0	0	0	0	0	0	0	0	0	0	0	0	0	0	0	0	0	0	0	0	0	0	0	0	0	0	0	0	0	0	0
06b6e35cb2ceeec16d8673301dce6313	0	0	0	0	0	0	0	0	0	0	0	0	0	0	0	0	0	0	0	0	0	0	0	0	0	0	0	0	0	0	0	0	0	0	0	0	0	0	0	0	0	0	0	0	0	0	0	0	0
06b7e67929901afcdc90ba598d4f6369	0	0	0	0	0	0	0	0	0	0	0	0	0	0	0	0	0	0	0	0	0	0	0	0	0	0	0	0	0	0	0	3	0	0	0	0	0	0	0	0	0	0	0	0	0	0	0	0	0
06c14572bb0c54e477c771188ad98f98	0	0	0	0	0	0	0	0	0	0	0	0	0	0	0	0	0	0	0	0	0	0	0	0	0	0	0	0	0	0	0	0	0	0	0	0	0	0	0	0	0	0	0	0	0	0	0	0	0
06c59d9826f813ec181b1726d87a2157	0	0	0	0	0	0	0	0	0	0	0	0	0	0	0	0	0	0	0	0	0	0	0	0	0	0	0	0	0	0	0	0	0	0	0	0	4	0	0	0	0	0	0	0	0	0	0	0	0
06c85c1a8c077f99f042085d338bb8e0	0	0	0	0	0	0	0	0	0	0	0	0	0	0	0	0	0	0	0	0	0	0	0	0	0	0	0	0	0	0	0	0	0	0	0	0	0	0	0	0	0	0	0	0	0	0	0	0	0
06c8aaeb5b58fc1a831123e823960429	0	0	0	0	0	0	0	0	0	0	0	0	0	0	0	0	0	0	0	0	0	0	0	0	0	0	0	0	0	0	0	0	0	0	0	0	0	0	0	0	15	0	0	0	0	0	0	0	0
06c9060b3b6cc72a70d8a24a24db27cc	0	0	0	0	0	0	0	0	0	0	0	0	0	0	0	0	0	0	0	0	0	0	0	0	0	0	0	0	0	0	0	0	0	0	0	0	0	0	0	0	0	0	0	0	0	0	0	0	0
06d07cb2d1f550a8f5599fd38098b614	0	0	0	0	0	0	0	0	0	0	0	0	0	0	0	0	0	0	0	0	0	0	0	0	0	0	0	0	0	0	0	0	0	0	0	0	0	0	0	0	0	0	0	0	0	0	0	0	0
06d334cdc12c389ba81c19caec3ed423	0	0	0	0	0	0	0	0	0	0	0	0	0	0	0	0	0	0	0	0	0	0	0	0	0	0	0	0	0	0	0	0	0	0	0	0	0	0	0	0	0	0	0	0	0	0	0	0	0
06db629abab8749496370d7e2d5bc21f	0	0	0	0	0	0	0	0	0	0	0	0	0	0	0	0	0	0	20	0	0	0	0	0	0	0	0	0	0	0	0	0	0	0	0	0	0	0	0	0	0	0	0	0	0	0	0	0	0
06de0e22ec88415815c599e716d2ab90	0	0	0	0	0	0	0	0	0	0	0	0	0	0	0	0	0	0	0	0	0	0	0	0	0	0	0	0	0	0	0	0	0	0	0	0	0	0	0	0	0	0	0	0	0	0	0	0	0
06e021e02086054c7ea6b5b3cf325662	0	0	0	0	0	0	0	0	0	0	0	0	0	0	0	0	0	0	0	0	0	0	0	0	0	0	0	0	0	0	0	0	0	0	0	0	0	0	0	0	0	0	0	0	0	0	0	20	0
06e18b96ea35eb449eccaaf649aef72b	0	0	0	0	0	0	0	0	0	0	0	0	0	0	0	0	0	0	0	0	0	0	0	0	0	0	0	0	0	0	0	0	0	0	0	0	0	0	0	0	0	0	0	0	0	0	0	0	0
06e85eb2156ff6603b5403ebfd05f60d	0	0	0	17	0	0	7	0	0	0	0	0	0	5	0	449	0	0	258	0	0	2	0	0	0	0	0	0	0	0	0	10	0	0	0	0	13	3	0	0	6	3	21	0	0	0	122	14	211
06eb869bede6e321983e87fa96d63c82	0	0	0	0	0	0	0	0	0	0	30	0	0	0	0	0	0	0	0	0	0	0	0	0	0	0	0	0	0	0	0	0	0	0	0	0	0	0	0	0	0	0	0	20	0	0	0	0	0
06efb84f2f83702a34b20cfbcdf01b5b	0	0	0	0	0	0	0	0	0	0	0	0	0	0	0	0	0	0	0	0	0	0	0	0	0	0	0	0	0	0	0	0	0	0	0	0	0	0	0	0	0	0	0	0	0	0	0	0	0
06f080d78c83ae23eb456df35cfbcd0c	0	0	0	0	0	0	0	0	0	0	0	0	0	0	0	0	0	0	0	0	0	0	0	0	0	0	0	0	0	0	0	0	0	0	0	0	0	0	0	0	0	0	0	0	0	0	0	0	0
06f561fe43eaf5b97790931909b2bf1f	0	0	0	0	0	0	0	0	0	0	0	0	0	0	0	0	0	0	0	0	0	0	0	0	0	0	0	0	0	0	0	0	0	0	0	0	0	0	0	0	0	0	0	0	0	0	0	0	0
06f59691ac43ffc60cedf7b92df5f90f	0	0	0	0	0	0	0	0	0	0	0	0	0	0	0	0	0	0	0	0	0	0	0	0	0	0	0	0	0	0	0	0	0	0	0	0	0	0	0	0	0	0	0	0	0	0	0	0	0
06f9e2d5d1f0eac63b878aa0639db908	0	0	0	0	0	0	0	0	0	0	0	0	0	0	0	0	0	0	0	0	0	0	0	0	0	0	0	0	0	0	0	0	0	0	0	0	0	0	0	0	0	0	0	0	0	0	0	0	0
06fe2d3275753b9a6ffcf856966b2dec	0	0	0	0	0	0	0	0	0	0	0	0	0	0	0	0	0	0	0	0	0	0	0	0	0	0	0	0	0	0	0	0	0	0	0	0	0	0	0	0	0	0	0	0	0	0	0	0	0
07037d699c5c179ab38d9d994bae1609	0	0	0	0	0	0	0	0	0	0	0	25	0	0	0	0	0	0	0	0	0	0	0	0	0	0	0	0	0	0	0	0	0	0	0	0	0	0	0	0	0	0	0	0	0	0	0	0	0
070a0a04043e9dbf884c905ceeeb8542	0	0	0	254	0	0	0	0	0	0	0	0	0	0	0	0	0	0	0	0	0	0	0	0	0	0	0	0	0	0	0	0	0	0	0	0	0	0	0	0	0	0	0	0	0	0	0	0	0
070ef50a01fe756b0a843011c5aec123	0	0	0	0	0	0	0	0	0	0	0	0	0	0	0	0	0	0	0	0	0	0	0	0	0	0	0	0	0	0	0	0	0	0	0	0	0	0	0	0	0	0	0	0	0	0	0	0	0
070fc4187b9c571ba12a61a97a3320d1	0	0	0	0	0	0	0	0	0	0	0	0	0	0	0	0	0	0	0	0	0	0	0	0	0	0	0	0	0	0	0	0	0	0	0	0	0	0	0	0	0	0	0	0	0	0	0	0	23
0713c84dc9eead48ce31fa6e50c4ba49	0	17	0	0	0	0	0	0	0	0	0	0	0	0	0	0	0	0	0	0	0	0	0	0	0	0	0	0	0	0	0	0	0	0	0	0	0	0	0	0	0	0	0	0	0	0	0	0	0
0715bf6a79906d5bd579834caa74352a	0	0	0	0	0	0	0	0	0	0	0	0	0	0	0	0	0	0	0	0	0	0	0	0	0	0	0	0	0	0	0	0	0	0	0	0	0	0	0	0	0	0	0	0	0	0	0	0	0
07178949ee2ea40e1d4e3528df5149c4	0	0	0	0	0	0	0	0	0	0	0	0	0	0	0	0	0	0	0	0	0	0	0	0	0	0	0	0	0	0	0	0	0	0	0	0	0	0	0	0	0	0	0	0	0	0	0	0	0
071909fe307ae85736956b769929d6ad	0	0	0	0	0	0	0	0	0	0	0	0	0	0	0	0	0	0	0	0	0	0	0	0	0	0	0	0	0	0	0	0	0	0	0	0	0	0	0	0	0	0	0	0	0	0	0	0	0
0719748755ccf133c0eb6c6ac78f37ba	0	0	0	0	0	0	0	0	0	0	0	0	0	0	0	0	0	0	0	0	0	0	0	0	0	0	0	0	0	0	0	0	0	184	0	0	0	0	0	0	0	0	0	0	0	0	0	0	0
071a0af1deb8ba1d299e89c2ac7ae876	0	0	0	0	0	0	0	0	0	0	0	0	0	0	0	0	0	0	0	0	0	0	0	0	0	0	0	0	0	0	0	0	0	0	0	0	0	0	0	0	0	0	0	0	0	0	0	0	0
071c68c97d6032c6cd15f52c2fed80ac	0	0	0	0	0	0	0	0	0	0	0	0	0	0	0	0	0	0	0	0	0	0	0	0	0	0	0	0	0	0	0	0	0	0	0	0	0	0	0	0	0	0	0	0	0	0	0	0	31
071ddbdafe7c2f57b34784de1947efab	0	0	464	0	0	0	0	0	0	0	0	0	0	0	0	0	0	0	0	0	0	0	0	0	0	0	0	0	0	0	0	0	0	0	316	0	29	0	0	0	0	0	0	21	0	0	0	0	0
071ea3b66f37cad224b2a9a5c29e9af4	0	0	0	0	0	0	0	0	0	0	0	0	0	0	0	0	0	0	0	0	0	0	0	0	0	0	0	0	0	0	0	0	0	0	0	0	0	0	0	0	0	0	0	0	0	0	0	0	0
07269042238473cd719f0bac05f7c1f1	0	0	0	0	0	0	0	0	0	0	0	0	0	0	0	0	0	0	0	0	0	0	0	0	0	0	0	0	0	0	0	0	0	0	0	0	0	0	0	0	0	0	0	0	0	0	0	0	0
072e2e5379c5ce26824b5a93134fd30b	0	0	0	0	0	0	0	0	0	0	0	0	0	0	0	0	0	0	0	0	0	0	0	0	0	0	0	0	0	0	0	0	0	0	0	0	0	0	0	0	0	0	0	0	0	0	0	0	0
072f7e556f02a7f45bc5ea3ed2a2324a	0	0	0	0	0	0	0	0	0	0	0	0	0	0	0	0	0	0	0	0	0	0	0	0	0	0	0	0	0	0	0	0	0	0	0	0	0	0	0	0	0	0	0	0	0	0	0	0	0
072fea642b9132dabd7b8cf6d5800fa4	0	0	0	0	0	0	0	0	0	0	0	0	0	0	0	0	0	0	0	0	0	0	0	0	0	0	0	0	0	0	0	0	0	0	0	0	0	0	0	0	0	0	0	0	0	0	0	0	0
073481d6c74538fd856a691ec8bc2a82	0	0	0	0	0	0	0	0	0	0	0	0	0	0	0	0	0	0	0	0	0	0	0	0	0	0	0	0	0	0	0	0	0	0	0	0	0	0	0	0	0	0	0	0	0	0	0	0	0
0736ce743485ef8958b96c203fb691d9	0	0	0	0	0	0	0	0	0	0	0	0	0	0	0	0	0	0	0	0	0	0	0	0	0	0	0	0	0	0	0	0	0	0	0	0	0	0	0	0	0	0	0	0	0	0	0	0	0
073d918554727034a4247c0146b6e409	0	0	0	0	0	0	0	0	0	0	0	0	0	0	0	0	0	0	0	0	0	0	0	0	0	0	0	0	0	0	0	0	0	0	0	0	0	0	0	0	0	0	0	0	0	0	0	0	0
074c14eb006553a2724eefcc8ebbb092	0	0	0	0	0	0	0	0	0	0	0	0	0	0	0	0	0	0	0	0	0	0	0	0	0	0	0	0	0	0	0	27	0	80	0	0	59	0	0	0	0	0	0	0	0	0	0	0	0
074fdd8cc9445aea10f123531c9fd2b7	0	0	0	0	0	0	0	0	0	0	0	0	0	0	0	0	0	0	0	0	0	0	0	0	0	0	0	0	0	0	0	0	25	0	0	0	0	0	0	0	0	0	0	0	0	0	0	0	0
0751c6a4571b3ca72afefbc6340f0a6e	0	0	0	0	0	0	0	0	0	0	0	0	0	0	0	0	0	0	0	0	0	0	0	0	0	0	0	0	0	0	0	0	0	164	0	0	0	0	0	0	0	0	0	0	0	0	0	0	0
07538655479d1981a7c43adae129652c	0	0	0	0	0	0	0	0	0	0	0	0	0	0	0	0	0	0	0	0	0	0	0	0	0	0	0	0	0	0	0	0	0	0	0	0	0	0	0	0	0	0	0	0	0	0	0	0	0
07545997e9a7f235f9d8352bb5fe913f	0	0	0	0	0	0	0	0	0	0	0	0	0	0	0	0	0	0	0	0	0	0	0	0	0	0	0	0	0	0	0	0	0	0	0	0	0	0	0	0	0	0	0	0	0	0	0	0	0
07557732e5dac7a653b969ae9635be84	0	0	0	0	0	0	0	0	0	0	0	0	0	0	0	0	0	0	0	0	0	0	0	0	0	0	0	0	0	0	0	0	0	0	0	0	0	0	0	0	0	0	0	0	0	0	0	0	0
0757c33c2a3ed8c014baf3a99360f9e4	0	0	0	0	0	0	0	0	0	0	0	0	0	0	0	0	0	0	0	0	0	0	0	0	0	0	0	0	0	0	0	0	0	0	0	0	0	0	0	0	0	0	0	0	0	0	0	0	0
075927823e28bd9be1c319b960df8cb7	0	0	0	0	0	0	0	0	0	0	0	0	0	0	0	0	0	0	0	0	0	0	0	0	0	0	0	0	0	0	0	0	0	0	0	0	0	0	0	0	0	0	0	0	0	0	0	0	0
075c06fe2e3e43e49b4fea760e579341	0	0	0	0	0	0	0	0	0	0	0	0	0	0	0	0	0	0	0	0	0	0	0	0	0	0	0	0	0	0	0	0	0	0	0	0	0	0	0	0	0	0	0	0	0	0	0	0	0
075e2dc88e759b16aa31e9ecde8e7f72	0	51	740	0	0	0	0	0	0	0	0	0	65	0	0	0	38	0	150	0	94	0	36	0	0	71	18	0	0	0	0	0	95	2825	0	0	0	0	0	118	0	0	0	0	0	0	35	0	0
07600d173cfa4420cdeaeaccbcd49a55	0	0	0	0	0	0	0	0	0	0	0	0	0	0	0	0	0	0	0	0	0	0	0	0	0	0	0	0	0	0	0	0	0	0	0	0	0	0	0	0	0	0	0	0	0	0	0	0	0
076307c23a75aff2980b5f930195ba4a	0	0	0	0	0	0	0	0	0	0	0	0	0	0	0	0	0	0	0	0	0	0	0	0	0	0	0	0	0	0	0	0	0	0	0	0	0	0	0	0	0	0	0	0	0	0	0	0	0
0763b066a44b8fcd1d18a9305726c7ea	0	0	0	0	0	0	0	0	0	0	0	0	0	0	0	0	0	0	0	0	0	0	0	0	0	0	0	0	0	0	0	0	0	0	0	0	0	0	0	0	0	0	0	0	0	0	0	0	0
0763c11e66ca9a73ce8cc0d4d03f5272	0	0	0	0	0	0	0	0	0	0	0	0	0	0	0	0	0	0	0	0	0	0	0	0	0	0	0	0	0	0	0	0	0	0	0	0	0	0	0	0	0	0	0	0	0	0	0	0	0
0768660113376853fe58828053d8df4b	0	0	0	0	0	0	0	0	0	0	0	0	0	0	0	0	0	0	0	0	0	0	0	0	0	0	0	0	0	0	0	0	0	0	0	0	0	0	0	0	0	0	0	0	0	0	0	0	0
076aa19cb86ffb68531f2fe9f3b0331a	0	0	0	0	0	0	0	0	0	0	0	0	0	0	0	0	0	0	0	0	0	0	0	0	0	0	0	2	0	0	0	0	0	0	0	0	0	0	0	0	0	0	0	0	0	0	0	0	0
076aacfd71618c09b0dddf1eaef6479e	0	0	0	0	0	0	0	0	0	0	0	0	0	0	0	0	0	0	0	0	0	0	0	0	0	0	0	0	0	0	0	0	0	0	0	0	0	0	0	0	0	0	0	0	0	0	0	0	0
07701e6d1cd72e9a95a3db1d1e00723f	0	0	0	0	0	0	0	0	0	0	0	0	0	0	0	0	0	0	0	0	0	0	0	0	0	0	0	0	0	0	0	0	0	0	0	0	0	0	0	0	0	0	0	0	0	0	0	0	0
077178c00bf27fb111df997a530dfdf0	0	0	0	0	0	0	0	0	0	0	0	0	0	0	0	0	0	0	0	0	22	0	0	0	0	0	0	0	0	0	0	0	0	0	0	0	0	0	0	0	0	0	0	0	0	0	0	0	0
07787bd194eff7b5ef84ebf2b7fa7513	0	45	24	204	0	79	4495	0	0	0	0	0	163	0	0	45	76	0	8	0	536	0	190	0	14	0	52	0	8	0	0	0	0	57	0	0	87	0	36	0	0	51	0	16	0	0	0	0	0
0779ee6ac764095200f5e6efb34ec6bf	0	0	0	0	0	0	0	0	0	120	0	0	0	0	0	0	0	0	0	0	0	0	0	0	0	0	0	0	0	0	0	0	0	0	0	0	0	0	0	0	0	0	0	0	0	0	0	0	0
077d2b21ca002ee34d8372ad12a60129	0	0	0	0	0	0	0	0	0	0	0	0	0	0	0	0	0	0	0	0	0	0	0	0	0	0	0	0	0	0	0	0	0	0	0	0	0	0	0	0	0	0	0	0	0	0	0	0	0
077d3aac64ceac65734a492138ec1734	0	0	0	0	0	0	0	0	0	0	0	27	0	0	0	0	0	0	0	0	0	0	0	0	0	0	0	0	0	0	0	0	0	0	0	0	0	0	0	0	0	0	0	0	0	0	0	0	0
077dbbee7710691dd350beb7525b1f61	0	0	0	0	0	0	0	0	0	0	0	0	0	0	0	0	0	0	0	0	0	0	0	0	0	0	0	0	0	0	0	0	0	0	0	0	0	0	0	0	0	0	0	0	0	0	0	0	0
077f49593be86b5a900ffb00fce537a3	0	0	0	0	0	0	0	0	0	0	0	0	0	0	0	0	0	0	0	0	0	0	0	0	0	0	0	0	0	0	0	0	0	0	0	0	0	0	0	0	0	0	0	0	0	0	0	0	0
077fe7f25b46fbe8497be8b3e90ed491	0	0	0	0	0	0	0	0	0	0	0	0	0	0	0	0	0	0	0	0	0	0	0	0	0	0	0	0	0	0	0	0	4	0	0	0	0	0	0	0	0	0	0	0	0	0	0	0	0
07839d80b2023fea745758510bdd831a	0	0	0	0	0	0	0	0	0	0	0	0	0	0	0	0	0	0	0	0	0	0	0	0	0	0	0	0	0	0	0	0	0	0	0	0	0	0	0	0	0	0	0	0	0	0	0	0	0
0785e1ff5584c1cb6fc793916afa28ca	0	0	0	0	0	0	0	0	0	0	0	0	0	0	0	0	0	0	0	0	0	0	0	0	0	0	0	0	0	0	0	0	0	0	202	0	0	0	0	0	0	0	0	0	0	0	0	0	0
0786200a25e74f5a23ccdb67c216cf44	0	0	0	0	0	0	0	0	0	0	0	0	0	0	0	0	0	0	0	0	0	0	0	0	0	0	0	0	0	0	0	0	0	0	47	0	0	0	0	0	0	0	0	0	0	0	0	0	0
0787597a070c31a160a33d9eefa9ce65	0	0	0	0	0	0	0	0	0	0	0	0	0	0	0	0	0	0	0	0	0	0	0	0	0	0	0	0	0	0	0	0	0	0	0	0	0	0	0	0	0	0	0	0	0	0	0	0	0
0788797a8d643fe410e24632135a371d	0	0	0	0	0	0	0	0	0	0	0	0	0	0	0	0	0	0	0	0	0	0	0	0	0	0	0	0	0	0	0	0	0	0	0	0	0	0	0	433	0	0	0	0	0	0	0	0	0
07887c03d729433e413b6aec3b399dc7	0	0	0	0	0	0	0	0	0	0	0	0	0	0	0	0	0	0	0	0	0	0	0	0	0	0	0	0	0	0	0	0	0	0	0	0	0	0	0	0	0	0	0	0	0	0	0	0	0
0788fa3c8503c9b3e63ab9697f7235b2	0	0	0	0	0	0	0	0	0	0	0	0	0	0	0	0	0	0	0	0	0	0	0	0	0	0	0	0	0	0	0	0	0	0	0	0	0	0	0	0	0	0	0	0	0	0	0	0	0
078993c8dbc75e53196f4c317af989b5	0	0	0	0	0	0	0	0	0	0	0	0	0	0	0	0	0	0	0	0	0	0	0	0	0	0	0	0	0	0	0	0	0	0	0	0	0	0	0	0	0	0	0	0	0	0	0	0	0
078c6e0c80fdc11a2355681507e1f111	0	0	0	0	0	0	0	0	0	0	0	0	0	0	0	0	0	0	0	0	0	0	0	0	0	0	0	0	0	0	0	0	0	0	0	0	0	0	0	0	0	0	0	0	0	0	0	0	0
078daf0b20a2f0b6c9ca46e19c1f2ecf	0	0	0	0	0	0	0	0	0	0	0	0	0	0	0	0	0	0	0	0	0	0	0	0	17	0	0	0	0	0	0	0	0	0	0	0	0	0	0	0	0	0	0	0	20	0	0	0	0
0792c379340ce70b634632346ac831ae	0	0	0	0	0	0	0	0	0	0	0	0	0	0	0	0	0	0	0	0	0	0	0	0	0	0	0	0	0	0	0	0	0	0	0	0	0	0	0	0	0	0	0	0	0	0	0	0	0
07954706e76602690575f72337489ede	0	0	0	0	0	0	0	0	0	0	0	0	0	0	0	0	0	0	0	0	0	0	0	0	0	0	0	0	0	0	0	0	0	0	0	0	0	0	0	0	6	0	0	0	0	0	0	0	0
0795dae131ea07f59cc6352dd36b7fd1	0	0	0	0	0	0	0	0	0	0	0	0	0	0	0	0	0	0	0	0	0	0	0	0	0	0	0	0	0	0	0	0	0	0	0	0	0	0	0	0	0	0	0	0	0	0	0	0	0
079b6d690ce6ddc84b4f9e22f0e3bd9b	0	0	0	0	0	0	0	0	0	0	0	0	0	0	0	0	0	0	0	0	0	0	0	0	0	0	0	0	0	0	0	0	0	0	0	0	0	0	0	0	0	0	0	0	0	0	0	0	0
079be722123a031fdf7ee2b401a243e9	0	0	0	0	0	0	0	0	0	0	0	0	0	0	0	0	0	0	0	0	0	0	0	0	0	0	0	0	0	0	0	0	0	0	0	0	0	0	0	0	0	0	0	0	0	0	0	0	0
079c8dfa310ffc7e665f552caa282cc6	0	0	0	0	0	0	0	0	0	0	0	0	0	0	0	0	14	0	0	0	0	0	0	0	0	0	0	0	0	0	0	0	0	0	0	0	0	0	0	0	0	0	0	0	0	0	0	0	0
079dd389a2c5a85f10adbd3338cf6d5d	0	0	0	0	0	0	0	0	0	0	0	0	0	0	0	0	0	0	0	0	0	0	0	0	0	0	0	0	0	0	0	0	0	0	0	0	0	0	0	0	0	0	0	0	0	0	0	0	0
079fd7f0264e607a738e370573cd228d	0	0	0	0	0	0	0	0	0	0	0	0	0	0	0	0	0	0	0	0	0	0	0	0	0	0	0	0	0	0	0	0	0	0	0	0	0	0	0	0	0	0	0	0	0	0	0	0	0
07a758b159eefe0ff7746ab2aeb71b1f	0	0	0	0	0	0	0	0	0	0	0	0	0	0	0	0	0	0	0	0	0	0	0	0	0	0	0	0	0	0	0	0	0	0	0	0	0	0	0	0	0	0	0	0	0	0	0	0	0
07a9bf8d49518f5746f320cf9909b6c1	0	0	124	0	0	0	0	0	0	0	0	0	0	0	0	0	10	0	0	0	0	0	0	0	0	0	0	0	0	0	0	0	0	0	0	0	0	0	0	0	0	0	0	0	0	0	0	0	0
07a9c39cfe1ff1c4da34fb67e2c72db8	148	0	0	0	0	0	0	0	0	0	0	0	0	0	218	0	0	0	0	0	0	0	0	45	0	0	0	0	0	0	0	0	0	0	0	0	0	0	0	0	0	0	0	0	0	0	0	0	0
07ac2a90a587a5ae4c069870d2985354	0	0	0	0	0	0	0	0	0	0	0	0	0	0	0	0	71	0	0	0	0	0	0	0	0	0	0	0	0	0	0	0	0	0	0	0	0	0	0	0	0	0	0	0	0	0	0	0	0
07b0ff20ba01da4aef59dda44f08275f	0	0	0	0	0	0	0	0	0	0	0	0	0	0	0	0	0	0	0	0	0	0	0	0	0	0	0	0	0	0	0	0	0	0	0	0	0	0	0	0	0	0	0	0	0	0	0	0	0
07b31b65bc4c3b5c208b9083b7bf8528	0	0	0	0	11	0	0	0	0	0	0	0	0	0	0	0	0	0	0	0	0	0	0	0	0	0	0	0	0	0	0	0	0	0	0	0	0	0	0	0	0	0	0	0	0	0	0	0	0
07b5a50d59044351bb8f7ac3b0d67bf4	0	0	0	0	0	0	0	0	0	0	0	0	0	0	0	0	0	0	0	0	0	0	0	0	0	0	0	0	0	0	0	0	0	0	0	0	0	0	0	0	0	0	0	0	0	0	0	0	0
07becbf2fde207fa8474046aebd0d512	0	0	306	0	0	0	0	0	0	0	0	0	0	0	0	0	0	0	0	0	0	0	0	0	0	0	0	0	0	0	0	0	0	0	0	0	0	0	0	42	0	0	0	0	0	0	0	0	0
07bef7fa0937bcca3f6d644855af58fe	0	0	0	0	0	0	46	0	0	0	0	0	0	0	0	0	0	0	0	0	0	0	0	0	0	0	0	0	0	0	0	0	0	0	0	0	0	0	0	0	0	0	0	0	0	0	0	0	0
07c0d27895561dec2f4d9a67e058513a	0	0	0	0	0	0	0	0	0	0	0	0	0	0	0	0	0	0	0	0	0	0	0	0	0	0	0	0	0	0	0	0	0	0	0	0	0	0	0	0	0	0	0	0	0	0	0	0	0
07c0f01816f97d7d6ab9fb56012f5bc7	0	0	0	0	0	0	0	0	0	0	0	0	0	0	0	0	0	0	0	0	0	0	0	0	0	0	0	0	0	0	0	0	0	0	0	0	0	0	0	0	0	0	0	0	0	0	0	0	0
07c432e0bcfd1cc7d1186bea3e3e0c69	0	0	0	0	0	0	0	0	0	0	0	0	0	0	0	0	0	0	0	0	0	0	0	0	0	0	0	0	0	27	0	0	0	0	0	0	0	0	0	0	0	0	0	0	0	0	0	0	0
07cb999cd163094d631df151b0d00461	0	0	0	0	0	0	0	39	0	0	0	0	0	0	0	0	0	0	0	0	0	0	0	0	0	0	0	0	0	0	0	0	0	0	0	0	0	0	0	0	0	0	0	0	0	0	0	0	0
07cfe4c846d992798c649e59a0c40955	0	0	0	5	0	0	21	0	49	0	0	0	0	71	0	6	0	0	0	60	101	91	0	0	33	0	0	0	0	0	0	16	0	0	0	0	0	0	0	0	11	0	0	0	0	0	0	36	0
07d3699143a6a4926db0e24f034d28f5	0	0	0	0	0	0	0	0	0	0	0	0	0	0	0	0	0	0	0	0	0	0	0	0	0	0	0	0	0	0	0	0	0	0	0	0	0	0	0	0	0	0	0	0	0	0	0	0	0
07d5af2b910cfaf73b19b4b0fa655a35	0	0	0	0	0	0	0	0	0	0	0	0	0	0	0	0	0	0	0	0	0	0	0	0	0	0	0	0	0	0	0	0	8	0	0	0	0	0	0	0	0	0	0	0	0	0	0	0	0
07d60d79bde0858e7a969606d8e75ee9	0	0	0	0	0	0	0	0	0	0	0	0	0	0	0	0	0	0	0	0	0	0	0	0	0	0	0	0	0	0	0	0	0	0	0	0	0	0	0	0	0	0	0	0	0	0	0	0	0
07d8e5601a6d45ddae9799897d9ec98c	0	0	0	0	0	0	0	0	0	0	0	0	0	0	0	0	0	0	0	0	0	0	0	0	0	0	0	0	0	0	0	0	0	0	0	0	0	0	0	0	0	0	0	0	0	0	0	0	0
07d9a847b666844218cf6f6a6c52d997	0	204	145	0	0	0	0	0	0	0	0	0	0	0	0	0	0	0	0	0	0	116	0	0	87	0	0	55	0	113	140	0	0	0	0	0	82	0	0	0	49	0	68	0	0	0	0	60	0
07dccf4592db091554d6bae52c885479	0	0	0	0	0	0	0	0	0	0	0	0	0	0	0	0	0	0	0	0	0	0	0	0	0	0	0	0	0	0	0	0	0	0	0	0	0	0	0	0	0	0	0	0	0	7	0	0	0
07e16795e4cacbe4bbdf4920a432ac34	0	0	0	0	0	0	0	0	0	0	0	0	0	0	0	0	0	0	0	0	0	0	0	0	0	0	0	0	0	0	0	0	0	0	0	0	0	0	0	0	0	0	0	0	0	0	0	0	0
07f5e79ca259c043d64df9f6de3ca86a	0	0	0	0	0	0	0	0	0	0	0	0	0	0	0	0	0	0	0	0	0	0	0	0	0	0	0	0	0	0	0	0	0	0	0	0	0	0	0	0	0	0	0	0	0	0	0	0	0
07f6dd06a2741f4d471fbbefce393e38	0	0	0	0	0	0	0	0	0	0	0	0	0	0	0	0	0	0	0	0	0	0	0	0	0	0	0	0	0	0	0	0	0	0	0	0	0	0	0	0	0	0	0	0	0	0	0	0	0
07f92393efe0feb3424129029745e72b	0	0	0	0	0	0	0	0	0	0	0	0	0	0	0	0	0	0	0	0	0	0	0	0	0	0	0	0	0	0	0	0	0	0	0	0	0	0	0	0	0	0	0	0	0	0	0	0	0
07fb7579dce5889368800e51eb969d84	0	0	0	0	0	0	0	0	0	0	0	0	0	0	0	0	0	0	0	0	0	0	0	0	0	0	0	0	0	0	0	0	0	0	0	0	0	0	0	0	0	0	0	0	0	0	0	0	0
07fffb0563bf47ab9d31ecaee809172c	53	0	0	0	0	0	0	0	0	0	0	0	0	0	0	0	0	0	0	0	0	0	0	0	0	0	0	0	0	0	0	0	0	0	0	0	0	0	0	0	0	0	0	0	0	0	0	0	0
08041ceefde72cca8413d2928478fae9	0	0	0	0	0	0	0	0	0	0	0	0	0	0	0	0	0	0	0	0	0	0	0	0	0	0	0	0	0	0	0	0	0	0	0	0	0	0	0	0	0	0	0	0	0	0	0	0	0
0804b2cc1d77eaba6638143bba76fc1e	0	0	0	0	0	0	0	0	0	0	0	0	0	0	0	0	0	0	0	0	0	0	0	0	0	0	0	0	0	0	0	0	0	0	0	0	0	0	0	0	0	0	0	0	0	0	0	0	0
0805a3591debbe1f4cd56d9f033c76a5	0	0	0	0	0	0	0	0	0	0	0	0	0	0	0	0	0	0	0	44	0	0	0	0	0	0	0	0	0	0	0	0	0	0	0	0	0	0	0	0	0	0	0	0	0	0	0	0	0
0807dcb8b78d656b168c130bb03687e7	0	0	0	0	0	0	0	0	0	0	0	0	0	0	0	0	0	0	0	0	0	0	0	0	34	0	0	0	0	0	0	0	0	0	0	0	0	0	0	0	0	0	0	0	0	0	0	0	0
080a085d97147071ebe56014f9400503	0	0	0	0	0	0	0	0	0	0	0	0	0	0	0	0	0	0	0	0	0	0	0	0	0	0	8	0	0	0	0	0	0	0	0	0	0	0	0	0	0	0	0	0	0	0	0	0	0
0811b9967d9876407ea0e1016ccd516a	0	0	0	0	0	0	0	0	0	0	0	0	0	0	0	0	0	0	0	0	0	0	0	0	0	0	0	0	0	0	0	0	0	0	0	0	0	0	0	0	0	0	0	0	0	0	0	0	0
0813d1135299e0990a2c0a4f58867d19	0	0	0	0	0	0	0	0	0	0	0	0	0	0	0	0	0	0	0	0	0	0	0	0	0	0	0	0	0	0	0	0	20	0	0	0	0	0	0	0	0	0	0	0	0	0	0	0	0
081529e444f2ff3b789470d581c736c1	0	0	0	0	0	0	0	0	0	0	42	0	0	0	0	0	0	0	0	0	0	0	0	0	0	0	0	0	0	0	0	0	0	0	0	0	0	0	0	0	0	0	0	0	0	0	0	0	0
0820b00e4807b9696896b1be01308f2c	0	0	0	0	0	0	0	0	0	0	0	0	0	0	0	0	0	0	0	0	0	0	0	0	0	0	0	0	0	0	0	0	0	0	0	0	0	0	0	0	0	0	0	0	0	0	0	0	0
08313244357dfbe5ff9c9ab202b42404	0	0	0	0	0	0	0	0	0	0	0	0	0	0	0	304	0	0	0	0	0	0	0	0	0	0	0	0	0	0	0	0	0	0	0	0	0	0	0	0	0	0	0	0	0	0	0	0	0
0835474e70cfb49fe7576b2b01c3bd1f	0	0	0	0	0	0	0	0	0	0	0	0	0	0	0	0	0	0	0	0	0	0	0	0	0	0	0	0	0	0	0	0	0	0	0	0	0	0	0	0	0	0	0	0	0	0	0	0	0
0838294e318d57af85d2fbd4f3856554	0	0	0	0	0	0	0	0	0	0	0	0	0	0	0	0	0	0	0	0	0	0	0	0	0	0	0	0	0	0	0	0	0	0	0	0	0	0	0	0	0	0	0	0	0	0	0	0	0
083e1207ebc4c1b7f6e64d3288cfff7b	0	0	0	0	0	0	0	0	0	0	0	0	0	0	0	0	0	0	0	0	0	0	0	0	0	0	0	0	0	0	0	0	0	0	0	0	0	0	0	0	0	0	0	0	0	0	0	0	0
084106760121e4843b87d6a85c313a01	0	41	0	0	0	0	0	0	0	0	0	0	0	0	0	0	0	0	0	0	0	0	0	0	0	0	0	0	0	0	0	0	0	0	0	0	0	0	0	0	0	0	0	0	0	0	0	0	0
084117f1d0b8c608734af9ab11b753f2	0	0	0	0	0	0	0	0	0	0	0	0	0	0	0	0	0	0	0	0	0	0	0	0	0	0	0	0	0	0	0	0	0	0	0	0	0	0	0	0	0	0	0	0	0	0	0	0	0
0845604fb2eb2fba5ce4790bbf5750c7	0	0	0	0	0	0	0	0	0	0	0	0	0	0	0	0	0	0	0	0	0	0	0	0	0	0	0	0	0	0	0	0	0	0	0	0	0	0	0	0	0	0	0	0	0	0	0	0	0
084e2e5cc0dad6be41d6da282de7bc29	0	0	0	0	0	0	0	0	0	0	0	0	0	0	0	0	0	0	0	0	0	0	0	0	0	0	0	0	0	0	0	0	0	0	0	0	0	0	0	0	0	0	0	0	0	0	0	0	0
085272bbef6dd4995842d459547e3c92	0	0	0	0	0	0	0	0	0	0	0	0	0	0	0	0	0	0	0	0	0	0	0	0	0	0	0	0	0	0	0	0	0	0	0	0	0	0	0	0	0	0	0	0	0	0	0	0	0
0855323b160580bcf63144384cbd4272	0	0	0	0	0	0	0	0	0	0	0	0	0	0	0	0	0	0	0	0	0	0	0	0	0	0	0	0	0	0	0	0	0	0	0	0	0	0	0	0	0	0	0	0	0	0	0	0	0
08607bbe101abfae8a7a8a7334e5e2bb	0	0	0	0	0	0	0	0	0	0	0	0	0	0	0	0	0	0	0	0	0	0	0	0	0	0	0	0	0	0	0	0	0	0	0	0	0	0	0	0	0	0	0	0	0	0	0	0	0
08654f512bcca2875e6fff2281791c91	0	0	0	0	0	0	0	0	0	0	0	0	0	0	0	0	0	0	0	0	0	0	0	0	0	0	0	0	0	0	0	0	0	0	0	0	0	0	0	0	0	0	0	0	0	0	0	0	0
0866852dffa423909d03cd0926f6c219	0	0	0	0	0	0	0	0	0	0	0	0	0	0	0	0	0	0	0	0	0	0	0	0	0	0	0	0	0	0	0	0	0	0	0	0	0	0	0	0	0	0	0	0	0	0	0	0	0
0867be6dca8d93d8e841aa600f63a1fd	0	0	0	0	0	0	0	0	0	0	0	0	0	0	0	0	0	0	0	0	0	0	0	0	0	0	0	0	0	0	0	0	0	0	0	0	0	0	0	0	0	0	0	0	0	0	0	0	0
0868c852678cb872659e331eeb5e59ff	0	0	32	0	0	0	0	25	0	0	0	0	0	0	17	37	11	0	0	0	0	0	0	0	23	0	0	0	22	0	0	32	61	0	0	0	0	0	0	0	0	0	0	0	0	0	41	0	37
08702b45df497dbe6702be6f2096c593	0	0	0	0	0	0	0	0	0	0	0	0	0	0	0	0	0	0	0	0	0	0	0	0	0	0	0	0	0	0	0	0	0	0	0	0	0	0	0	0	0	0	0	0	0	0	0	0	0
0870d1a133eafda2b99e0a32247baa73	0	0	0	0	0	0	0	0	0	0	0	0	0	0	0	0	0	0	0	0	0	0	0	0	0	0	0	0	0	0	0	0	0	0	0	0	0	0	0	0	0	0	0	0	0	0	0	0	0
0874c9ca17aeece38a356fe28fd66d35	0	0	0	0	0	0	0	0	0	0	0	0	0	0	0	0	0	0	0	0	0	0	0	0	0	0	0	0	0	0	0	0	0	0	0	0	0	0	0	0	0	0	0	0	0	0	0	0	0
0875501c76c25f553ac7f4e5e550d238	0	0	0	0	0	0	0	0	0	0	0	0	0	0	0	0	0	0	0	0	0	0	0	0	0	0	0	0	0	0	0	0	0	0	0	0	0	0	0	0	0	0	0	0	0	0	0	0	0
08814a07db896b27dc3bd32bf3ac02a0	0	0	0	0	0	0	0	0	0	0	0	0	0	0	0	0	0	0	0	0	0	0	0	0	0	0	0	0	0	0	0	0	0	0	0	0	0	0	0	0	0	0	0	0	0	0	0	0	0
0885a603af30351f1a04b0cf41126fd4	0	0	0	0	0	0	0	0	0	0	0	0	0	0	0	0	0	0	0	0	0	0	0	0	0	0	0	0	0	0	0	0	0	0	0	0	0	0	0	0	0	0	0	0	0	0	0	0	0
0887324e443ac8cf622ed59c7919f5ab	0	0	0	0	0	0	0	0	0	0	0	0	0	0	0	0	0	0	0	0	0	0	0	0	0	0	0	0	0	0	0	0	0	0	0	0	0	0	0	0	0	0	0	0	0	0	0	0	0
0888f989a39a18732f1c72929be7889e	0	0	0	0	0	0	0	0	0	0	0	0	0	0	0	0	0	27	0	0	0	0	0	0	0	0	0	0	0	0	0	0	0	0	0	0	0	0	0	0	0	0	0	0	0	0	0	0	0
0890b417772c40ed76ae7d0fcc26fb26	0	0	0	0	0	0	0	0	0	0	0	0	0	0	0	0	0	0	0	0	0	0	0	0	0	0	0	0	0	0	0	0	0	0	0	0	0	0	0	0	0	0	0	0	0	0	0	0	0
089765a7a6fbc9f08e71dcad80c04f7a	0	0	0	0	0	0	0	0	0	0	0	0	0	0	0	0	0	0	0	0	0	0	0	0	0	0	0	0	0	0	0	0	0	0	0	0	0	0	0	0	0	0	0	0	0	0	0	0	0
089b196b0a48def281cd229769b0ebe8	0	0	0	0	0	0	0	0	0	0	0	0	0	0	0	0	0	0	106	0	0	0	0	0	0	0	0	0	0	0	0	0	0	0	0	0	0	0	0	0	0	0	0	0	70	0	0	0	0
08a2fc8b8fcf31c519c79fd671393961	0	0	0	0	0	0	0	0	0	0	0	0	0	0	0	0	0	0	0	0	0	0	0	0	0	0	0	0	0	0	0	0	0	0	0	0	0	0	0	0	0	0	0	0	0	0	0	0	0
08a48c0024ff671623cdd8d34bf74896	0	0	0	0	0	0	0	0	0	0	0	0	0	0	0	0	0	0	0	0	0	0	0	0	0	0	0	0	0	0	0	0	0	0	0	0	0	0	0	0	0	0	0	0	0	0	0	0	0
08a4cfc14a7a7d0fefa3d6dfe054a051	0	0	0	22	0	0	0	0	0	0	0	0	0	12	0	0	0	0	0	0	0	0	0	0	0	0	0	0	0	0	0	0	0	0	0	0	0	0	0	0	0	0	0	0	0	0	0	0	0
08ada1dcf77b2d50b4423c7a9c0f89bc	0	0	0	0	0	0	0	0	0	0	0	0	0	0	0	0	0	0	0	0	0	0	0	0	0	0	0	0	0	0	0	0	0	0	0	0	0	0	0	0	0	0	0	0	0	0	0	0	0
08afb7ae874aa2d19fc1b19b2647d194	0	0	0	0	0	0	0	0	36	0	0	0	0	0	0	0	0	0	0	0	0	0	0	0	0	10	0	0	0	0	0	0	0	0	0	0	0	0	0	0	0	0	44	0	0	0	0	0	0
08bf8b95ff95c63f2271222ecb51705c	0	0	0	0	0	0	0	0	0	0	0	0	0	0	0	0	0	0	0	0	0	0	0	0	0	0	0	0	0	0	0	0	0	0	0	0	0	0	0	0	0	0	0	0	0	0	0	0	0
08c1a2d34a0080cd7bb7fde77aad7439	0	0	0	0	0	19	0	0	0	0	0	0	0	0	0	0	0	0	0	0	0	0	0	0	0	0	0	0	0	0	0	0	0	0	0	0	0	0	0	0	0	0	0	0	0	0	0	0	0
08c60bd081dd74d7666c33653b46e233	0	0	0	0	0	0	0	0	0	0	0	0	0	0	0	0	0	0	0	0	0	0	0	0	0	0	0	0	0	0	0	0	0	0	0	0	0	0	0	0	0	0	0	0	0	0	0	0	0
08cab2eecd6453a765b2dcef8b0f1039	0	0	0	0	0	0	0	0	0	0	0	0	0	0	0	0	0	0	0	0	0	0	0	0	0	0	0	0	0	0	0	0	0	0	0	0	0	0	0	0	0	0	0	0	0	0	0	0	0
08ccba90c09af7399dbcab273baf7253	0	0	0	0	0	0	0	0	0	0	0	0	0	0	0	0	0	0	0	0	0	0	0	0	0	0	0	0	0	0	0	0	0	0	0	0	0	0	0	0	0	0	0	0	0	0	0	0	0
08cd64d3ea030a0ea40a55fb5216ff7d	0	0	0	0	0	0	0	0	0	0	0	0	0	0	0	0	0	0	0	0	0	0	0	0	0	0	0	0	0	0	0	0	0	0	0	0	0	0	0	0	0	0	0	0	0	0	0	0	0
08cf233f558b9d99d9b212efddfd8444	0	0	0	13	0	3	8	0	3	0	0	0	0	0	0	12	10	0	0	24	0	22	0	0	0	0	0	0	0	0	13	0	0	600	0	0	10	0	16	0	17	0	19	0	9	3	9	0	11
08d0a3dc31c3542d6e40a26864c5aecf	0	0	0	0	0	0	0	0	0	0	0	0	0	0	0	0	0	0	0	0	0	0	0	0	0	0	0	0	0	0	0	0	0	0	0	0	0	0	0	0	0	0	0	0	0	0	0	0	0
08d280eb728d2fe5fa5422dfc865ddac	0	0	0	0	7	0	0	0	0	0	0	0	0	0	0	0	0	0	3	0	0	4	0	0	4	0	0	0	0	0	0	0	0	0	0	0	0	0	0	0	0	0	0	0	0	0	0	0	0
08d2b5cddf0fe5ca8259d686aa7497c2	0	0	0	0	0	32	0	0	0	0	0	0	0	0	0	0	0	0	0	0	0	0	0	0	0	0	0	0	0	0	0	0	0	0	0	0	0	0	0	0	0	0	62	0	0	0	0	0	0
08d5193f469eefd2866506411fd0ff61	0	0	0	0	0	0	0	0	0	0	0	0	0	0	0	0	0	0	0	0	0	0	0	0	0	0	0	0	0	0	0	0	0	0	0	0	0	0	0	0	0	0	0	0	0	0	0	0	0
08d970eb225f25f65c0ab33d76bf3b0a	0	0	0	0	0	0	0	0	0	0	0	0	0	0	0	0	0	0	0	0	0	0	0	0	0	0	0	0	0	0	0	0	0	0	0	0	0	0	0	0	0	0	0	0	0	0	0	0	0
08db04ed99362fbad8da3a43b618b801	0	0	0	0	0	0	0	0	0	0	0	0	0	0	0	0	0	0	0	0	0	0	0	0	0	0	0	0	0	0	0	0	0	0	0	0	0	0	0	0	0	0	0	0	0	0	0	0	0
08e01b172bff3729e81a66638d86c1e5	0	0	0	0	0	0	0	0	0	0	0	0	0	0	0	0	0	0	0	0	0	0	0	0	0	0	0	0	0	0	0	0	0	0	0	0	0	0	0	0	0	0	0	0	0	0	0	0	0
08e2089ab17760709e2490bb4c78f6e7	0	0	0	0	0	0	0	0	0	0	0	0	0	0	0	0	0	0	0	0	0	0	0	0	0	0	0	0	0	38	0	0	0	0	0	0	0	0	0	0	0	0	0	0	0	0	0	0	0
08e22ad0e796f248dcede3eea73914f8	0	0	0	0	0	0	0	0	0	0	0	0	0	0	0	0	0	0	0	0	0	0	0	0	0	0	0	0	0	0	0	0	0	0	0	0	0	0	0	0	0	0	0	0	0	0	0	0	0
08e68e785091aa5c536da05e53420908	0	0	0	0	0	0	0	0	0	0	0	0	0	0	0	0	0	0	0	0	0	0	0	0	0	0	0	0	0	0	0	0	0	0	0	0	0	0	0	0	0	0	0	0	0	0	0	0	0
08e97ca81d74522618e1795145bcb9a2	0	0	0	0	0	0	0	0	0	0	8	0	0	0	0	0	0	0	0	0	4	0	0	0	0	0	0	0	0	0	0	0	0	0	0	0	0	0	0	0	0	0	0	0	0	0	0	0	0
08f0c3d509ee00a641ae43581f50a22f	0	0	0	0	0	0	0	0	0	0	0	0	0	0	0	0	0	0	0	0	0	0	0	0	0	0	0	0	0	0	0	0	0	0	0	0	0	0	0	0	0	0	0	0	0	0	0	0	0
08f4d0777c4f2a084c3c14899a0cd24f	0	0	0	0	0	0	0	0	0	0	0	0	0	0	0	0	0	0	0	0	0	0	0	0	0	0	0	0	0	0	0	0	0	0	0	0	0	0	0	0	0	0	0	0	0	0	0	0	0
08f7d79e090efe5c3709634ad31b927c	0	0	0	0	0	0	0	0	0	0	0	0	0	0	0	0	0	0	0	0	0	0	0	0	0	0	0	0	0	0	0	0	0	0	0	0	0	0	0	0	0	0	0	0	0	0	0	0	0
08fbc8c66e4dce12807f8c443596e409	0	0	0	0	0	0	0	0	0	0	0	0	0	0	0	0	0	0	0	0	0	0	0	0	0	0	0	0	0	0	0	0	0	0	0	0	0	0	0	0	0	0	0	0	0	0	0	0	0
08fd31c936143aebb5846ffc91d960ac	0	0	0	0	0	0	0	0	0	0	0	5	0	0	0	0	0	0	0	0	0	0	0	0	0	0	0	0	0	0	0	0	0	0	0	0	0	0	0	0	0	0	0	0	0	0	0	0	0
090648e09188c3a0d8892f1e49eb0f65	0	0	0	0	0	0	0	0	0	0	0	0	0	0	0	0	0	0	0	0	0	0	0	0	0	0	0	0	0	0	0	0	0	0	0	0	0	0	0	0	0	0	0	0	0	0	0	0	0
090a948fd90deac6051edd47f8232689	0	0	0	0	0	0	0	0	22	0	0	0	0	0	0	0	0	0	0	0	0	0	0	0	0	0	0	0	0	0	0	0	0	0	0	0	0	0	0	0	0	0	0	0	0	0	0	0	0
09148bcd7af90e8d6a2724f6c40b6c93	0	0	0	0	0	0	0	0	0	0	0	0	0	0	0	0	0	0	0	0	0	0	0	0	0	0	0	0	0	0	0	0	0	0	0	0	0	0	0	0	0	0	0	0	0	0	0	0	0
0918b468ee3eb06b2598f6b55ebdb565	0	0	0	0	0	0	0	0	0	0	0	0	0	0	0	0	0	0	0	0	0	0	0	0	0	0	0	0	0	0	0	0	0	0	0	0	0	0	0	0	0	0	0	0	0	0	0	0	0
0919b9884e6c32f817957e8789bda4f7	0	0	0	0	0	0	0	0	0	0	0	0	0	0	0	0	0	0	0	0	0	0	0	0	0	0	0	0	0	0	0	0	0	0	0	0	0	0	0	0	0	0	0	0	0	0	0	0	0
091b19065eca20c86dad3555c51c35cd	0	0	0	0	0	0	0	0	0	0	0	0	0	0	0	0	0	0	0	0	0	0	0	0	0	0	0	0	0	0	0	0	0	0	0	0	0	0	0	0	0	0	0	0	0	0	0	0	0
0920995a638b797ec1c238dcaba125c7	0	0	0	0	0	0	0	0	0	0	0	0	0	0	0	0	0	0	0	0	0	0	0	0	0	0	0	0	0	8	0	0	0	0	0	0	0	0	0	0	0	0	0	0	0	0	0	0	0
092de25049de8d9b896d9775a5db77e1	0	0	0	0	0	0	0	0	0	0	0	0	0	0	0	0	0	0	0	0	0	0	0	0	0	0	0	0	0	0	0	0	0	0	0	0	0	0	0	0	0	0	0	0	0	0	0	10	0
0930e4e4d67310b0ec8075ec338d5e7e	0	0	0	0	0	0	0	0	0	0	0	0	0	0	0	0	0	0	0	0	0	0	0	0	7	0	0	0	0	0	0	0	0	0	0	0	0	0	0	0	0	0	0	0	0	0	0	0	0
0931200a69d8616353b24f60440f4af6	0	0	0	0	0	0	10	0	0	0	0	0	0	0	0	0	0	0	0	0	0	0	0	0	0	0	0	0	0	0	0	0	0	0	5	0	0	0	0	0	0	0	0	0	0	0	0	0	0
09384c0a8709e2545cd9a41e9bdd6245	0	0	0	0	0	0	0	0	0	0	0	0	0	0	0	0	0	0	0	0	0	0	0	0	0	0	0	0	0	0	0	0	0	0	0	0	0	0	0	0	0	0	0	0	0	0	0	0	0
093de2a5bc948aa43c1943e1a485dacd	0	0	0	0	0	0	0	0	0	0	0	0	0	0	0	0	0	0	0	0	0	0	0	0	0	0	0	0	0	0	0	0	0	0	0	0	0	0	0	0	0	0	0	0	0	0	0	0	0
0940171a40fbead3d5da9b9e7c1ca93a	0	0	0	0	0	0	0	0	0	0	0	0	0	0	0	0	0	0	0	0	0	0	0	0	0	0	0	0	0	0	0	0	0	0	0	0	0	0	0	0	0	0	0	0	0	0	0	0	0
0941f97c12338ec1c92a3627e26261bf	0	0	0	0	0	0	0	0	0	0	0	4	0	0	0	0	0	0	0	0	0	0	0	0	0	0	0	0	0	0	0	0	0	0	0	0	0	0	0	0	0	0	0	0	0	0	0	0	0
094240c0c7c3afc15324af3bca75ef0f	0	0	0	0	0	0	0	0	0	0	0	0	0	0	0	0	0	0	0	0	0	0	0	0	0	0	0	0	0	20	0	0	0	0	0	0	0	0	0	0	0	0	0	0	0	0	0	0	0
0942da840ea23956c9500d0a7d9489de	0	0	0	0	0	0	0	0	0	0	0	0	0	0	0	0	0	0	0	0	0	0	0	0	0	0	0	0	0	0	0	0	0	0	0	0	0	0	0	0	0	0	0	0	0	0	0	0	0
09445b8e4667c41eb730f9ad9b50a6e2	0	0	0	0	0	0	0	0	0	0	0	0	0	0	0	0	0	0	0	0	0	0	0	0	0	0	0	0	0	0	0	0	0	0	0	0	0	0	0	0	0	0	0	0	0	0	0	0	0
0944863c8b476098b44eb14ba7450291	0	0	0	0	53	0	0	0	0	0	0	0	0	0	0	0	0	0	0	0	0	0	0	0	0	0	0	0	0	0	0	0	0	0	0	0	0	0	0	0	0	0	0	0	0	11	0	0	0
0948292500274a3e377a1e2aeb4a593a	0	0	0	0	0	0	0	0	0	0	0	0	0	0	0	0	0	0	0	0	0	0	0	0	0	0	0	0	0	0	0	0	0	0	0	0	0	0	0	0	0	0	0	0	0	0	0	0	0
0949ded6b930164f2b3706c4ba2dcdea	0	0	0	0	0	0	0	0	0	0	0	0	0	0	0	0	0	0	0	0	0	0	0	0	0	0	0	0	0	0	0	0	0	0	0	0	0	0	0	0	0	0	0	0	0	0	0	0	0
094c87dc641234e15f625f1b4521b160	0	0	0	0	0	0	0	0	0	0	0	0	0	0	0	0	0	0	0	0	0	0	0	0	15	0	0	0	57	0	0	0	0	0	3	0	0	0	0	0	0	0	0	0	0	0	0	0	0
094cee7e0ce4bb40cf6a543f17f66567	0	0	0	0	0	0	0	0	0	0	0	0	0	0	0	0	0	0	0	0	0	0	0	0	0	0	0	0	0	0	0	0	0	0	0	0	0	0	0	0	0	0	0	0	0	0	0	0	0
09666020b7bb76bd1bd2e21031da11b0	0	0	0	0	0	0	0	0	0	0	0	0	0	0	0	0	0	0	0	0	0	0	0	0	0	0	0	0	0	0	0	0	0	0	0	0	0	0	0	0	0	0	0	0	0	0	0	0	0
09781f30023fc7a11cbe1066d68c1a37	0	0	0	0	0	0	0	0	0	0	0	0	0	0	0	0	0	0	0	0	0	0	0	0	0	0	0	0	0	0	0	0	0	0	0	0	0	0	0	0	0	0	0	0	0	0	0	0	0
09795ac9756f8d2d2a9841259cabcb95	0	0	0	0	0	0	0	0	0	0	0	0	0	0	0	0	0	0	0	0	0	0	0	0	0	0	0	0	0	0	0	0	0	0	0	0	0	0	0	0	0	0	0	0	0	0	0	0	0
097c293ddb8ff6c199a5615adb58c96c	0	0	0	0	0	0	0	0	0	0	0	0	0	0	0	0	0	0	0	0	0	0	0	0	0	0	0	0	0	0	0	0	0	0	0	0	0	0	0	0	0	0	0	0	0	0	0	0	0
097dbd2ecd706c38f332cf2dc59cfbac	0	0	0	0	0	0	0	0	0	0	0	0	0	0	0	0	0	0	0	0	0	0	0	0	0	0	0	0	0	0	0	0	0	0	0	0	0	0	0	0	0	0	0	0	0	0	0	0	0
09800fcca62f528763d4ee3ac8d1922b	0	0	0	0	0	0	0	0	0	0	0	0	0	0	0	0	0	0	0	0	0	0	0	0	0	0	0	0	0	0	0	0	0	0	0	0	0	0	0	0	0	0	0	0	0	0	0	0	0
098e5f6dda650f68250dfab2d9183194	0	0	0	0	0	0	0	0	0	0	0	0	0	0	0	0	0	0	0	0	0	0	0	0	0	0	0	0	0	0	0	0	0	0	0	0	0	0	0	0	0	0	0	0	0	0	0	0	0
098f006fc070f8000dd25b98318298fc	0	0	0	0	0	0	0	0	0	0	0	0	0	0	0	0	0	0	0	0	0	0	0	0	0	0	0	0	0	0	0	0	0	0	0	0	0	0	0	0	0	0	0	0	17	0	0	0	0
0994a7718c6bca643a85c09ef0d4c303	0	0	0	0	0	0	0	0	0	0	0	0	0	0	0	0	0	0	0	0	0	0	0	0	0	0	0	0	0	0	0	0	0	0	0	0	0	0	0	0	0	0	0	0	0	0	0	0	0
0995f86d370f5f874fbb0e23424109dd	0	0	0	0	0	0	0	0	0	0	0	0	0	0	0	0	0	0	0	0	0	0	0	0	0	0	0	0	0	0	0	0	0	0	0	0	0	0	0	0	0	0	0	0	0	0	0	0	0
099b9b62f2b9f17edc33d013c1a11191	0	0	0	0	0	0	0	0	0	0	0	0	0	0	0	0	0	0	0	0	0	0	0	0	0	0	0	0	0	0	0	0	0	0	0	0	0	0	0	0	0	0	0	0	0	0	0	0	0
099c3de9365fd39d1f31c102f7090994	0	0	0	9	0	0	0	0	0	0	0	0	0	0	0	0	0	0	0	0	0	0	0	0	0	0	0	0	0	0	0	0	0	0	0	0	0	0	0	0	0	0	0	0	0	0	0	0	0
09a30b9124b1b005ab33a7b29b898eca	0	0	0	0	0	0	0	0	0	0	0	0	0	11	0	0	0	0	16	0	0	0	0	0	0	0	0	0	0	0	0	0	0	0	0	0	0	0	0	0	0	0	0	0	0	0	0	0	0
09a36528c03a1c836896067335b07c78	0	0	0	0	0	0	0	0	0	0	0	0	0	0	0	0	0	0	0	0	0	0	0	0	0	0	0	0	0	0	0	0	0	0	0	0	0	0	0	0	0	0	0	0	0	0	0	0	0
09a4df86873750edf607855af84f9333	0	0	0	0	0	0	0	0	0	0	0	0	0	0	0	0	0	0	0	0	0	0	0	0	0	0	0	0	0	0	0	0	0	0	0	0	0	0	0	0	0	0	0	0	0	0	25	0	0
09a7368ce6c79f2eb6ead620848089fb	0	0	0	0	0	0	0	0	0	0	0	0	0	0	0	0	0	0	0	0	0	0	0	0	0	0	0	0	0	0	0	0	0	0	0	0	0	0	0	0	0	0	0	4	0	0	0	0	0
09aaa963b8671b52a8eb8dad2f155697	0	0	0	0	0	0	0	0	0	0	0	0	0	0	0	0	0	0	0	0	0	0	0	0	0	0	0	0	0	0	0	0	0	0	0	0	0	0	5	0	0	0	0	0	0	0	0	0	0
09b51f1332413d22e9af603e962e90a6	0	0	0	0	0	0	0	0	0	0	0	0	0	0	0	0	0	0	0	0	0	0	0	0	0	0	0	0	0	0	0	0	0	0	0	0	0	0	0	0	0	0	0	0	0	0	0	0	0
09b775409ba66bea14ca30d707cdbbd5	0	0	0	0	0	0	0	0	0	0	0	0	0	0	0	0	0	0	0	0	0	0	0	0	0	0	0	0	0	0	0	0	0	0	0	0	0	0	0	0	0	0	0	0	0	0	0	0	0
09bc307ca6f144590cae7976829d1e11	0	0	0	0	0	0	0	0	0	0	0	0	0	0	0	0	0	0	0	0	0	0	0	0	0	0	0	0	0	0	0	0	0	0	0	0	0	0	0	0	0	0	0	0	0	0	0	0	0
09c6459dc7852de30b4c7d93bc8da8d1	0	0	0	0	0	0	0	0	0	0	0	0	0	0	0	0	0	0	0	0	0	0	71	0	0	0	0	0	0	0	0	0	0	0	0	0	0	0	0	0	0	0	0	0	0	0	0	0	0
09c8c875132c04033edf1a97560cf720	0	0	0	0	0	0	0	0	0	0	0	0	0	0	0	0	0	0	0	0	0	0	0	0	0	0	0	0	0	0	0	0	0	0	0	0	0	0	0	0	0	0	0	0	0	0	0	0	0
09c96f5ae8857a4ac5bd4a0b44ddf8ea	0	0	0	187	0	0	131	0	0	0	35	15	0	0	0	0	56	0	0	397	34	0	0	0	0	0	0	0	0	0	0	0	0	0	0	0	0	0	0	0	0	48	0	0	0	0	0	0	0
09ca5d472db8e1955e29259159e86e4e	0	0	0	0	0	0	0	0	0	0	0	0	0	0	0	0	0	0	0	0	0	0	0	0	0	0	0	0	0	0	0	0	0	0	0	0	0	0	0	0	0	0	0	0	0	0	0	0	0
09cc2df1eae397a3c5f5d2f0223e1eb9	0	0	0	0	0	0	0	0	0	0	0	0	0	0	0	0	0	0	0	0	0	0	0	0	0	0	0	0	0	0	0	0	0	0	0	0	0	0	0	0	0	0	0	0	0	0	0	0	0
09cfa7b72ac73ba3317b237b9d5a2892	0	0	15	0	0	0	0	0	0	0	0	0	0	0	0	0	0	0	0	0	0	0	0	0	0	0	0	0	0	0	0	0	0	0	0	0	0	0	0	0	0	0	0	0	0	0	0	0	0
09d1b8d95d149af0ecab24aafcfa4900	0	0	0	0	0	0	0	0	0	0	0	0	0	0	0	0	0	0	0	0	0	0	0	0	0	0	0	0	0	0	0	0	0	0	0	0	0	0	0	0	0	0	0	0	0	0	0	0	0
09d3d5d0c2490feb4599bf76ba7e8f91	0	0	0	0	0	0	0	0	0	0	0	0	0	0	0	0	0	0	0	0	0	0	0	0	0	0	0	0	0	0	0	0	0	0	0	0	0	0	0	0	0	0	0	0	0	0	0	0	0
09d616408a87df8d6ffd244c8665f545	0	0	0	0	0	0	0	0	0	0	0	0	0	0	0	0	0	0	0	0	23	0	0	0	0	0	0	0	0	0	0	0	0	0	0	0	0	0	0	0	0	0	0	0	0	0	0	0	0
09decf5641ca7c936cc04893984ff1f2	0	0	0	0	0	0	0	0	0	0	0	0	0	0	0	0	0	0	0	0	0	0	0	0	0	0	0	0	0	0	0	0	0	0	0	0	0	0	0	0	0	0	0	0	0	0	0	0	0
09e1020e8aeb4c3ac888905897f8c5f1	0	0	0	0	0	0	0	0	0	0	0	0	0	0	0	0	0	0	0	0	0	0	0	0	51	0	0	0	0	0	0	0	0	0	0	0	0	0	0	0	0	0	0	0	0	0	0	0	0
09eed4447c16449606d5cf0b042285dd	0	0	0	0	0	0	0	0	0	0	0	0	0	0	0	0	0	0	0	0	0	0	0	0	0	0	0	0	0	0	0	0	0	0	0	0	0	0	0	0	0	0	0	0	0	0	0	0	0
09f0d8de5a3a0b7ef90cba6af2b816e7	0	0	0	0	0	0	0	0	0	0	0	0	0	0	0	0	0	0	0	0	0	0	0	0	0	0	0	0	0	0	0	0	0	0	0	0	0	0	0	0	0	0	0	0	0	0	0	0	0
09f0df7f66a3e3b4125eafdcc85928fc	0	0	0	0	0	0	0	0	0	0	0	0	0	0	0	0	0	0	0	0	0	0	0	0	0	0	0	0	0	0	0	0	0	0	0	0	0	0	0	0	0	0	0	0	0	0	0	0	0
09f4b6db08f232c19253d7547d40d477	0	0	0	0	0	0	0	163	0	0	0	0	0	0	0	0	0	0	0	0	0	0	0	0	0	0	0	0	0	0	0	0	0	0	0	0	0	0	0	0	0	0	0	0	0	0	0	0	0
09ffe6a7504f65fb54f6c399793f72b2	0	0	0	0	0	0	0	0	0	0	0	0	0	0	0	0	0	0	0	0	0	0	0	0	0	0	0	0	0	0	0	0	0	0	0	0	0	0	0	0	0	0	0	0	0	0	0	0	0
0a068ce58e7ba3606cc01c44e2016637	0	0	0	0	0	0	0	0	0	0	0	0	0	0	0	0	0	0	0	0	0	0	0	0	0	0	0	0	0	0	0	0	0	0	0	0	0	0	0	0	0	0	0	0	0	0	0	0	0
0a0e795d46e3a09701bff79e608f217f	0	0	0	0	0	0	0	0	0	0	0	0	0	0	0	0	0	0	0	0	0	0	0	0	0	0	0	0	0	0	0	0	0	0	0	0	0	0	0	0	0	0	0	0	0	0	0	0	0
0a1053f02b462d387b3d844bd922dcf4	0	0	0	0	0	0	0	0	0	0	0	0	0	0	0	0	0	0	0	0	0	0	0	9	0	0	0	0	0	0	0	0	0	0	0	0	0	0	0	0	0	0	0	0	0	0	0	0	0
0a12bd4811474016d44300f39580b11f	0	0	0	0	0	0	0	0	0	0	0	0	0	0	0	0	0	0	0	0	0	0	0	0	0	0	0	0	0	0	0	0	0	0	0	0	0	0	0	0	0	0	0	0	0	0	0	0	0
0a1441818237cde2042bbcb10dc1ed2b	0	0	0	0	0	0	0	0	0	0	0	0	0	0	0	0	0	0	0	0	0	0	0	0	0	0	0	0	0	0	0	0	0	0	0	0	0	0	0	0	0	0	0	0	0	0	0	0	0
0a146ea76511efc819c6dc69593813e3	0	0	0	0	0	0	0	0	0	0	0	0	0	0	0	0	0	0	0	0	0	0	0	0	0	0	0	0	0	0	0	0	0	0	0	0	0	0	0	0	0	0	0	0	0	0	0	0	0
0a16656340062b065e15b2beba4d6d72	0	0	0	0	0	0	0	0	0	0	0	0	0	0	0	0	0	0	0	0	0	0	0	0	0	0	0	0	0	0	0	0	0	0	0	0	0	0	0	0	0	0	0	0	0	0	0	0	0
0a18f8ac472a088a3cca7dd06623dbbf	0	0	0	0	0	0	0	0	0	0	0	0	0	0	0	0	0	0	0	0	0	0	0	10	0	0	0	0	0	0	0	0	0	0	0	0	0	0	0	0	0	0	0	0	0	0	0	0	0
0a2240b8bad8bc27050c15ebf02fb285	0	329	0	0	0	0	0	0	0	0	5	0	0	0	0	0	0	0	0	0	0	0	0	0	0	76	0	0	0	0	0	0	0	0	0	0	0	0	0	54	0	325	0	0	0	0	0	0	0
0a29c02ecd7fed40d63a1555cb838346	0	0	0	0	0	0	0	0	0	0	0	0	0	0	0	0	24	0	0	0	0	0	0	0	0	0	0	0	0	0	0	0	0	0	0	0	0	0	0	0	0	0	0	0	0	0	0	0	0
0a2c3936caede72a2578b627418556e2	0	0	0	0	0	0	0	0	0	0	0	0	0	0	0	0	0	0	0	0	0	0	0	0	0	0	0	0	0	0	0	0	0	0	0	0	0	0	0	0	0	0	0	0	0	0	0	0	0
0a303039144ec2e339196a18b67adac2	0	0	0	0	0	0	0	0	0	0	0	0	0	0	0	0	0	0	0	0	0	0	0	0	0	0	0	0	0	0	0	0	0	0	0	0	0	0	0	0	0	0	0	0	0	0	0	0	0
0a39fc8ada35aea496afd44f8b7734fc	0	0	0	0	0	0	0	0	0	0	0	0	0	0	0	0	0	0	0	8	0	0	24	0	0	0	0	0	0	0	0	0	0	0	0	0	0	0	0	0	0	0	0	0	0	0	0	0	0
0a47e2254769009d1ec01670738efedc	0	0	0	0	0	0	0	0	0	0	0	0	0	0	0	0	0	0	0	0	0	0	0	0	0	0	0	0	0	0	0	0	0	0	0	0	0	0	0	0	0	0	0	0	65	0	0	0	0
0a4f1217f204ace97fac19a5db337806	0	0	0	0	0	0	0	0	0	0	0	0	0	0	0	0	0	0	0	0	0	0	0	0	0	0	0	0	0	0	0	0	0	0	0	0	0	0	0	0	0	0	0	0	0	0	0	0	0
0a549a096719dd0147761a15442e4fb5	0	0	0	0	0	0	0	0	0	0	0	0	0	0	0	0	0	0	0	0	0	0	15	0	0	0	0	0	0	0	0	0	0	0	0	0	0	0	0	0	0	0	0	0	0	0	0	0	0
0a5a0fea6e224a057665e428cc309359	0	0	0	0	0	0	0	0	0	0	0	0	0	0	0	0	0	0	0	0	0	0	0	0	0	0	0	0	184	0	0	0	0	0	0	0	0	0	0	0	0	0	0	0	0	0	0	0	0
0a5b7dc4e48fd75194d2652ffef5b044	0	0	0	0	0	0	0	0	0	0	0	0	0	0	0	0	0	0	0	0	0	0	0	0	0	0	0	0	0	0	0	0	0	0	0	0	0	0	0	0	0	0	0	0	0	0	0	0	0
0a5e1044bebf4eef432df5b0e24e1fc6	0	0	0	0	0	0	0	0	0	0	0	0	0	0	0	0	0	0	0	0	0	0	0	0	0	0	0	0	0	0	0	0	0	0	0	0	0	0	0	0	0	0	0	0	0	0	0	0	0
0a5e126213df56a44c260589b42059d3	0	0	0	0	0	0	0	0	0	0	0	0	0	0	0	0	0	0	0	0	0	0	0	0	0	0	0	0	0	0	0	0	0	0	0	45	0	0	0	0	0	0	0	0	0	0	0	0	0
0a62007d1f56790c12c11cd104657743	0	0	0	0	0	0	0	0	0	0	0	0	0	0	0	0	0	0	0	0	0	0	0	0	0	0	0	0	0	0	0	0	0	0	0	0	0	0	0	0	0	0	20	0	42	0	0	0	0
0a63d7058c2cf65beca9b6e51c7277c8	0	0	0	0	0	0	0	0	0	0	0	0	0	0	0	0	0	0	0	0	0	0	0	0	0	0	0	0	0	0	0	0	0	0	0	0	0	0	0	0	0	0	0	0	0	0	0	0	0
0a64f89553ede69b0ca8df1d1c732a65	0	0	0	0	0	0	0	0	0	0	0	0	0	0	0	0	0	0	0	0	0	0	0	0	0	0	0	0	0	0	0	0	0	0	0	0	0	0	0	0	0	0	0	0	0	0	0	0	0
0a748c137ac41371ce684ccd9aee9e48	0	0	0	0	0	0	0	0	0	0	0	0	0	0	0	0	0	0	0	0	0	0	0	0	0	0	0	0	0	0	0	0	0	0	0	0	0	0	0	0	0	0	0	0	0	0	0	0	0
0a7d65660c6aeacddcdc89f5f0414a0d	0	0	0	0	0	0	0	0	0	0	0	0	0	0	0	0	0	0	0	0	0	0	0	0	0	0	0	0	0	0	0	0	0	0	0	0	0	0	0	0	0	0	0	0	0	0	0	0	0
0a8358fc380c817b01cb03e5c7f7e43c	0	0	0	0	0	29	0	0	0	0	0	0	0	0	0	0	0	0	0	0	6	0	0	0	0	0	0	0	9	0	0	0	31	0	33	0	0	0	0	0	0	0	0	0	0	0	0	0	0
0a845ae330305600575d67f95e4bdf4f	0	0	0	0	0	0	0	0	0	0	0	0	0	0	0	0	0	0	0	0	0	0	0	0	0	0	0	0	0	0	0	0	0	0	0	0	0	0	0	0	0	0	0	0	0	0	0	0	0
0a8e4ba979fec1f1fcf0f4b7d513ef02	0	0	0	0	0	0	0	0	0	0	0	0	0	0	0	0	0	0	0	0	0	0	0	0	0	0	0	0	0	0	0	0	0	0	0	0	0	0	0	0	0	0	0	0	0	0	0	0	0
0a94f3837058b10b398ac957a0cbcabb	0	0	0	0	0	0	0	0	0	0	0	0	0	0	0	0	0	0	0	0	0	0	0	0	0	0	0	0	0	0	0	0	0	0	0	0	0	0	0	0	0	0	0	0	0	0	0	0	0
0a981bcec9614053e5a09bcbd062e452	0	0	0	0	0	0	0	0	0	0	0	0	0	0	0	0	0	0	0	0	0	0	0	0	0	0	0	0	0	0	0	0	0	0	0	0	0	0	0	0	0	0	0	0	0	0	0	0	0
0aa25b1f7888b5f71078951e218b3621	0	0	0	0	0	0	0	0	0	0	0	0	0	0	0	0	0	0	0	0	0	0	0	0	0	0	0	0	0	0	0	0	0	0	0	0	0	0	0	0	0	0	0	0	0	0	0	0	0
0aa49f2113b6a35e5904e509ee48e8c8	0	0	0	0	0	0	0	0	0	0	0	0	0	0	0	0	0	0	0	0	0	0	0	7	0	0	0	0	0	0	0	0	0	0	0	0	0	0	0	0	0	0	0	0	0	0	0	0	0
0aa602bbedc3669248f76824aa329725	0	0	0	0	0	0	0	0	0	0	0	0	0	0	0	0	0	0	0	0	0	0	0	0	0	0	0	0	0	0	0	0	0	0	0	0	0	0	0	0	0	0	0	0	0	0	0	0	0
0aa9018a201b85615c074e04adb05de3	0	0	0	0	0	0	0	0	0	0	0	0	0	0	0	0	31	0	0	0	0	0	0	0	0	0	0	0	6	0	0	0	0	0	5	0	0	0	0	0	0	0	0	0	0	0	0	0	0
0aaa5c5f9a7ae6def7bace8a2224e823	0	0	0	0	0	0	0	0	0	0	0	0	0	0	0	0	0	0	0	0	0	0	0	0	0	0	0	0	0	0	0	0	0	0	0	0	0	0	0	0	0	0	0	0	0	0	0	0	0
0aadde121d20e22729c0493f2152f7cb	0	0	0	0	0	0	0	0	0	0	0	0	0	0	0	0	0	0	0	0	0	0	0	0	0	0	0	0	0	0	0	0	0	0	0	0	0	0	0	0	0	0	0	0	0	0	0	0	0
0aaf71d230d38337824a97030b2eb3c0	0	0	0	0	0	0	0	0	0	0	0	0	0	0	0	0	0	0	0	0	0	0	0	0	0	0	0	0	0	0	0	0	0	0	0	0	0	0	0	0	0	0	0	0	0	0	0	0	0
0ab3049c75370e67f2dea35bca192152	0	0	0	0	0	0	0	0	0	0	0	0	0	0	0	0	0	0	0	0	0	0	0	0	0	0	0	0	0	0	0	0	0	0	0	0	0	0	0	0	0	0	0	0	0	0	0	0	0
0ab792270d05bbef625aa96f358fa880	0	0	0	0	0	0	0	0	0	0	0	0	0	0	0	0	0	0	0	0	0	0	0	0	0	0	0	0	0	0	0	0	0	0	0	0	0	0	0	0	0	0	0	0	0	0	0	0	0
0aba82d41868eb73a261b60ef16d6a21	0	0	25	0	0	0	0	0	0	0	0	0	0	0	0	0	0	0	0	0	0	0	0	0	0	0	0	0	0	0	0	0	0	0	0	0	0	0	0	0	0	38	0	0	0	0	0	36	0
0ac6c2d9b7cc34c6552565f95d060900	0	0	0	0	0	0	0	0	0	0	0	0	0	0	0	0	0	0	0	0	0	0	0	0	0	0	0	0	0	0	0	0	0	0	0	0	0	0	0	0	0	0	0	0	0	0	0	0	0
0ace716686b2c79d629f1d0e4be4c97e	0	0	0	0	0	0	0	0	0	0	0	0	0	0	0	0	0	0	0	0	0	0	0	0	0	0	0	0	0	0	0	0	0	0	0	0	0	0	0	0	0	0	0	56	0	0	0	0	0
0acfa52541d80f095c5aefc60e0cfdb7	0	0	0	0	0	0	0	0	0	0	0	0	0	0	0	0	0	0	0	0	0	0	0	0	0	0	0	0	0	0	0	18	0	0	0	0	0	0	0	0	0	0	0	0	0	0	0	0	0
0ad4015b360ac2bee22346e25f5748c8	0	0	0	0	0	0	0	0	0	0	0	0	0	0	0	0	0	0	0	0	0	0	0	0	0	0	0	0	0	0	0	0	0	0	0	0	0	0	0	0	0	0	0	0	0	0	0	0	0
0ad8f51a9e26ebf89c749f2d72dae75c	0	0	0	0	0	0	0	0	0	0	0	0	0	0	0	0	0	0	0	0	0	0	0	0	0	0	0	0	0	0	0	0	0	0	0	0	0	0	0	0	0	0	0	0	0	0	0	0	0
0adae630e625bc824080d7618f2eab60	0	0	0	0	0	0	6	0	0	0	0	0	0	0	0	0	41	0	0	0	11	0	5	0	0	0	0	0	0	0	0	6	0	0	0	0	0	0	0	0	0	0	0	0	0	0	0	0	0
0ae00eda1412b55d4d979273db07fc9a	0	0	0	0	0	0	0	0	0	0	0	0	0	0	0	0	0	0	0	0	0	0	0	0	0	0	0	0	0	0	0	0	0	0	0	0	0	0	0	0	0	0	0	0	0	0	0	0	0
0ae09d0d8d1c451369337ae4d553599d	0	0	0	0	20	0	0	0	0	0	0	0	0	0	0	0	0	0	0	0	0	0	0	0	0	0	0	0	0	0	0	0	0	0	0	0	0	0	0	0	0	0	0	0	0	0	0	0	0
0af501e647bb134cfac2ecec76dd46de	0	0	0	0	0	0	0	0	0	0	0	0	0	0	0	0	0	0	0	0	0	0	0	0	0	0	0	0	0	0	0	0	0	0	0	0	0	0	0	0	0	0	0	0	0	0	0	0	0
0af83a0515cb612251926bac8b0afd22	0	0	0	0	0	0	0	0	0	0	0	0	0	0	0	0	0	0	0	0	0	0	0	0	0	0	0	0	0	0	0	0	0	0	0	0	0	0	0	0	0	0	0	0	0	0	0	0	0
0b006f1f4f38d4584b90043da841b929	0	0	0	0	0	0	0	0	0	0	0	0	0	0	0	0	0	0	0	0	0	0	0	0	0	0	0	0	0	0	0	0	0	0	0	0	0	0	0	0	0	0	0	0	0	0	0	0	0
0b027e9ad2437977b21f6679ab30050a	0	0	0	0	0	0	0	0	0	0	0	0	0	0	0	0	0	0	0	0	0	0	0	0	0	0	0	0	0	0	0	0	0	0	0	0	0	0	0	0	0	0	0	0	0	0	0	0	0
0b03b82c78124711e62ef741fbdbd479	0	0	0	0	0	0	0	0	0	0	0	0	0	0	0	0	0	0	0	0	0	0	0	0	0	0	0	0	0	0	0	0	0	0	19	0	0	0	0	0	0	0	0	0	0	0	0	0	0
0b064945518d46232b5c6d8264094f6c	0	0	0	0	0	0	0	0	0	0	0	0	0	0	0	0	0	0	0	0	0	0	0	0	0	0	0	0	0	0	120	0	0	0	0	0	0	0	0	0	0	0	0	0	0	0	0	0	0
0b0cdbc248cefeb9c882dbe6f3cf0a19	0	0	0	0	0	0	0	0	0	0	0	0	0	0	0	0	0	0	0	0	0	0	0	0	0	0	0	0	0	0	0	0	0	0	0	0	0	0	0	0	0	0	0	0	0	0	0	0	0
0b0ddc883170a19ed4692e9f01ebef70	0	0	0	0	0	0	0	0	0	0	0	0	0	0	0	0	0	0	0	0	0	0	0	0	0	0	0	0	0	0	0	0	0	0	0	0	0	0	0	0	0	0	0	0	0	0	0	0	0
0b16b503bbb4ff65530ada9418c54b36	0	0	0	0	0	0	0	0	0	0	0	0	0	0	0	0	0	0	0	0	0	0	0	0	0	0	0	0	0	0	0	0	0	0	0	0	0	0	0	0	0	0	0	0	0	0	0	0	0
0b16f89dfef8c92a451978af3cf05c60	0	0	0	0	0	0	0	0	0	0	0	0	0	0	0	0	0	0	0	0	0	0	0	0	0	0	0	0	0	0	0	0	0	0	0	0	0	0	0	0	0	0	0	0	0	0	0	0	0
0b19a009975b037405e5d139382c12bb	0	0	0	0	0	0	0	0	0	0	0	0	0	0	0	0	0	0	0	0	0	0	0	0	0	0	0	8	0	0	0	0	0	0	0	0	0	0	0	0	0	0	0	0	0	0	0	0	0
0b19d7f22c594ef4bc6fdc7aea370a52	0	0	0	0	0	0	0	0	0	0	110	0	0	31	0	0	0	11	13	12	45	0	0	0	18	0	0	0	0	57	0	0	0	0	0	0	0	0	0	0	0	0	0	0	37	54	0	0	0
0b1a6e77769b5b3955742fa5e47d5959	0	0	0	0	0	0	0	0	0	0	0	0	0	0	0	0	0	0	0	0	0	0	0	0	0	0	0	0	0	0	0	0	0	0	0	0	0	0	0	0	0	0	0	0	0	0	0	0	0
0b22463377535d4fd0a2df61a00cd233	0	0	0	0	0	0	0	0	0	0	0	0	0	0	0	0	0	0	0	0	0	0	0	0	0	0	0	0	0	0	0	0	0	0	0	0	0	0	0	0	0	0	0	0	0	0	0	0	0
0b256b61849ef9d01117769b8263daaf	0	0	0	0	0	0	0	0	0	0	0	0	0	0	0	0	0	0	0	0	0	0	0	0	0	0	0	0	0	0	0	0	0	0	0	0	0	0	0	0	0	0	0	0	0	0	0	0	0
0b29937af9747fb5b59ab30ea1884a04	0	0	0	0	0	0	0	0	0	0	0	0	0	0	0	0	0	0	0	0	0	0	0	0	0	0	0	0	0	0	0	0	0	0	0	0	0	0	0	0	0	0	0	0	0	0	0	0	0
0b2ab57eb3d8ac260e46d9e7f54faa09	0	0	0	0	0	0	0	0	0	0	0	0	0	0	0	0	0	0	0	0	0	0	0	0	0	0	0	0	0	0	0	0	0	0	0	0	0	0	0	0	0	0	0	0	0	0	0	0	0
0b3196518092c2d0995beb39ddcb5c36	0	0	0	0	0	0	0	0	0	0	0	0	0	0	0	0	0	0	0	0	0	0	0	0	0	0	0	0	0	0	0	0	0	0	0	0	0	0	0	0	0	0	0	0	0	0	0	0	0
0b38f5c1256beaad1d5dd67bf004013c	0	0	0	0	0	0	0	0	0	0	0	0	0	0	0	0	0	0	0	0	0	0	0	0	0	0	0	0	0	0	0	0	0	0	0	0	0	0	0	0	0	0	0	0	0	0	0	0	0
0b421a70dc6d55a68abe0511a12959ed	0	0	0	0	0	0	0	0	0	0	0	0	0	0	0	0	0	0	0	0	0	0	0	0	0	0	0	0	0	0	0	0	0	0	0	0	0	0	0	0	0	0	0	0	0	0	0	0	0
0b48a47f714f061edf7d5ee303108d01	0	0	0	0	0	0	0	0	0	0	0	0	0	0	0	0	0	0	0	0	0	0	0	0	0	0	0	0	0	0	0	0	0	0	0	0	0	0	0	0	0	0	0	0	0	0	0	0	0
0b4b913c357e4d642c597af8a1099c73	0	0	0	0	0	0	0	0	0	0	0	0	0	0	0	0	0	0	0	0	0	0	0	0	0	0	0	0	0	0	0	0	0	0	0	0	0	0	0	0	0	0	0	0	0	0	0	0	0
0b4c497c43117717af6f57dedd9aa316	0	0	0	0	0	0	0	0	0	0	0	0	0	0	0	0	0	0	0	0	0	0	0	0	0	0	0	0	0	0	0	0	0	0	0	0	0	0	0	0	0	0	0	0	0	0	0	0	0
0b4e35d789b96e2c16fdf1873a40a9ce	0	0	0	0	0	0	0	0	0	0	0	0	0	0	0	0	0	0	0	0	0	0	0	0	0	0	0	0	0	0	0	0	0	0	0	0	0	0	0	0	0	0	0	0	0	0	0	0	0
0b557f4e1aad90cb9d18a1b92a741008	0	0	0	0	0	0	0	0	0	0	0	0	0	0	0	0	0	0	0	0	0	0	0	0	0	0	0	0	0	0	0	0	0	0	0	0	0	0	0	0	0	0	0	0	0	0	0	0	0
0b572d7348fba02773be2f21cbec6f10	0	0	0	0	0	0	0	0	0	0	0	0	0	0	0	0	0	0	0	0	0	0	0	0	0	0	0	0	0	0	0	19	0	0	0	0	0	0	0	0	27	0	0	0	0	0	47	0	0
0b5d6d414de1bb2672d9419d33049c12	0	93	0	0	1121	0	0	0	0	0	153	137	0	44	0	0	146	0	231	0	64	154	128	0	21	0	0	18	0	40	0	0	184	0	0	0	0	14	0	0	0	0	77	74	83	45	68	219	0
0b5e6ce49cd7b49c55d4b17d7de09b2e	0	0	0	0	0	0	0	0	0	0	0	0	0	0	0	0	0	0	0	0	0	0	0	0	0	0	0	0	0	0	0	0	0	0	0	0	0	0	0	0	0	0	0	0	0	0	0	0	0
0b642322a3deb9a15132618abbb59aad	0	0	0	0	0	0	0	11	0	0	0	0	0	0	0	0	0	46	0	0	0	0	0	0	0	0	0	0	0	0	0	0	0	0	0	31	0	210	0	0	0	0	0	0	0	0	0	0	0
0b64745c694e110633f01b833af90aae	0	0	0	0	0	0	0	0	0	0	0	0	0	0	0	0	0	0	0	0	0	0	0	0	0	0	0	0	0	0	0	0	0	0	0	0	0	0	0	0	0	0	0	0	0	0	0	0	0
0b6af39cf4f030e72d252dd0e04f8a9a	0	0	0	0	0	0	0	0	0	0	0	0	0	0	0	0	0	0	0	0	0	0	0	0	0	0	0	0	0	0	0	0	0	0	0	0	0	0	0	0	0	0	0	0	0	0	0	0	0
0b6dc2e1523b10b9eae7e706510a22d9	0	0	0	0	0	0	0	0	0	0	0	0	0	0	0	0	0	0	0	0	0	0	0	0	0	0	0	0	0	0	0	0	0	0	0	0	0	0	0	0	0	0	0	0	0	0	0	0	0
0b6e45a24a35a5dff39b16a8fc4d84a9	0	0	0	0	0	0	0	0	0	0	0	0	0	0	0	0	0	0	0	0	5	0	0	0	0	0	0	0	0	0	0	0	0	0	0	0	0	0	0	0	0	0	0	0	0	0	0	0	0
0b6fd9562a7196608d6522807b161cfb	0	0	0	0	0	0	0	0	0	0	0	0	0	0	0	0	0	0	0	0	0	0	0	0	0	0	0	0	0	0	0	0	0	0	0	0	0	0	0	0	0	0	0	0	0	0	0	0	0
0b7555b6aa3e33b38cba4a3143b5687e	0	0	0	0	0	0	0	0	0	0	0	0	0	0	0	0	0	0	0	0	0	0	0	0	0	0	0	0	0	0	0	0	0	0	0	0	0	0	0	0	0	0	0	0	0	0	0	0	0
0b7edaceb985c00f7256db4655d9f856	0	0	0	0	0	0	0	0	0	0	0	0	0	0	0	0	0	0	0	0	0	0	0	0	0	0	0	0	0	0	0	0	0	0	0	0	0	0	0	0	0	0	0	0	0	0	0	0	0
0b83f463e14d2d452acc158c798db271	0	0	0	0	0	0	0	0	0	0	0	0	0	0	0	0	0	0	0	0	0	0	0	0	0	0	0	0	0	0	0	0	0	0	0	0	0	0	0	0	0	0	0	0	0	0	0	0	0
0b854fe9560545405dccc96d1af3ae5b	0	0	0	0	0	0	0	0	0	0	0	0	0	0	0	0	0	0	0	0	0	0	0	0	0	0	0	0	0	0	16	0	0	0	0	0	0	0	0	0	0	0	0	0	0	0	0	0	0
0b87488fc7cde3a31480101078a39a38	0	0	0	0	0	0	0	0	0	0	0	0	0	0	0	0	0	0	0	0	0	0	0	0	0	0	0	0	0	0	0	0	0	0	0	0	0	0	0	0	0	0	0	0	0	0	0	0	0
0b888878d730fafce5682a364f8e889e	0	0	0	0	0	0	0	0	0	0	0	0	0	0	0	0	0	0	0	0	0	0	0	0	0	0	0	0	0	0	0	0	0	0	0	0	0	0	0	0	0	0	0	0	0	0	0	0	0
0b8dc43bb62ebaf8050709510654741d	0	0	0	0	0	0	0	0	0	0	0	0	0	0	0	0	0	0	0	0	0	0	0	0	0	0	0	0	0	0	0	0	0	0	0	0	0	0	0	0	0	0	0	0	0	0	0	0	0
0b8e78c4ae040d74d7794e67a5d7ba84	0	0	0	0	0	0	0	0	0	0	0	0	0	0	0	0	0	0	0	0	0	0	0	0	0	0	0	0	0	0	0	0	0	0	0	0	0	0	0	0	0	0	0	0	0	0	0	0	0
0b98aa263ddb9c84cdf6d0d4ea9b321b	0	0	0	0	0	0	0	0	0	0	0	0	0	0	0	0	0	0	0	0	0	0	0	0	0	0	0	0	0	0	0	0	0	0	0	0	0	0	0	0	0	0	0	0	0	0	0	0	0
0b99db6498cf679dabbae46e824b4a54	0	0	0	0	0	0	0	0	0	0	0	0	0	0	0	0	0	0	0	0	0	0	0	0	0	0	0	0	0	0	0	0	0	0	0	0	0	0	0	0	0	0	0	0	0	0	0	0	0
0b9a45f4f94fe1c7055fc30a6f575131	0	0	0	0	0	0	0	0	0	0	0	0	0	0	0	0	0	0	0	0	0	0	0	0	0	0	0	0	0	0	0	94	0	0	0	0	0	0	0	0	0	0	0	0	3	0	0	0	0
0b9faaf66c4ae05cf6490bc19f45aac9	0	0	0	0	0	0	0	0	0	0	0	0	0	0	0	0	0	0	0	5	0	0	0	0	0	0	0	0	0	0	0	0	0	0	0	0	0	0	0	0	0	0	0	0	0	0	0	0	0
0b9fba083a7528f6800572eb127f2bd3	0	0	0	0	0	0	0	0	0	0	0	0	0	0	0	0	0	0	0	0	0	0	0	0	0	0	0	0	0	0	0	0	0	0	0	0	0	0	0	0	0	0	0	0	0	0	0	0	0
0b9fd3ce5697bad2416d439f22270827	0	0	0	0	0	0	105	0	0	0	0	0	0	0	0	0	0	0	0	0	0	0	0	0	0	0	0	0	0	0	0	0	0	0	0	0	0	0	0	0	0	0	0	0	0	0	0	0	0
0ba15f351e2e3f5f13d9b5916d571f5b	0	0	0	0	0	0	0	0	0	0	0	0	0	0	0	0	0	0	0	0	0	0	0	0	0	0	0	0	0	0	0	0	0	0	0	0	0	0	0	0	0	0	0	0	0	0	0	0	0
0ba526fc52948049ca8b8be5612bb2c7	0	0	0	0	0	0	0	0	0	0	0	0	0	0	0	0	0	0	0	0	0	0	0	0	0	0	0	0	0	0	0	0	0	0	0	0	0	0	0	0	0	0	0	0	0	0	0	0	0
0ba657df36e835303facd19efb2a71b5	0	0	0	0	0	0	0	0	0	0	0	0	14	0	0	0	0	0	0	0	0	0	0	6	0	0	0	0	0	11	0	0	0	0	17	0	22	0	0	0	0	9	0	0	0	6	0	0	0
0ba6d804b881414062d3eb287e58a3b9	0	0	0	0	0	0	0	0	0	0	0	0	0	0	0	0	0	0	0	0	0	0	0	0	0	0	0	0	0	0	0	0	0	0	0	0	0	0	0	0	0	0	0	0	0	0	0	0	0
0ba7c2b81c8cef8ce3648939c4e4df92	0	0	0	0	0	0	0	0	0	0	0	0	0	0	0	0	0	0	0	0	0	0	0	0	0	0	0	0	0	0	0	0	0	0	0	0	0	0	0	0	0	0	0	0	0	0	0	0	0
0bacf72d00a8f733f72df541b1c50c1e	0	30	116	0	0	0	0	0	0	61	0	0	0	0	0	0	0	0	185	0	0	0	117	0	0	0	0	0	0	16	0	0	109	0	0	0	0	0	0	0	24	0	0	0	0	0	0	0	0
0bb5e7eb25cdc05fa447466b95f6bf7e	0	0	0	0	0	0	0	0	0	0	0	0	0	0	0	0	0	0	0	9	0	0	0	0	0	0	0	0	0	0	0	0	0	0	0	0	0	0	0	0	0	0	0	0	0	0	0	0	0
0bbaa2177468785944e7588197fe2a33	0	0	0	0	0	0	0	0	0	0	0	0	0	0	0	0	0	0	0	0	0	0	0	0	0	0	0	0	0	0	0	0	0	0	0	0	0	0	0	0	0	0	0	0	0	0	0	0	0
0bbb60d114076ce2a4e874f28d3da077	0	0	915	0	115	0	0	0	0	0	0	0	0	0	0	72	0	0	0	0	0	0	0	0	0	0	0	0	0	0	0	37	0	0	0	0	0	0	0	0	0	0	0	0	0	0	0	0	0
0bbd5afc1475fdc75307f1217f6d7e81	0	0	0	0	0	0	0	0	0	0	0	0	5	0	7	0	0	0	0	0	0	0	0	0	0	24	0	0	0	0	0	0	0	0	0	0	0	0	0	0	0	0	0	0	6	0	0	0	0
0bbd954a7f0a3143e76f3d5777936249	0	0	0	0	0	0	0	0	0	0	0	0	0	0	0	0	0	0	0	0	0	0	0	0	0	0	0	0	0	0	0	0	0	0	0	0	0	0	0	0	0	0	0	0	0	0	0	0	0
0bca0e6dad64e190f90093005a19f237	0	0	0	0	0	0	0	0	0	0	0	0	0	0	0	0	0	0	0	0	0	0	0	0	0	0	0	0	0	0	0	0	0	0	0	0	0	0	0	0	0	0	0	0	0	0	0	0	0
0bdbf4dc9e9c72656124e50dd2e0d6a2	0	0	0	0	0	0	0	0	0	0	0	0	0	0	0	0	0	0	0	0	0	0	0	0	0	0	0	0	0	0	0	0	0	0	0	0	0	0	0	0	0	0	0	0	0	0	0	0	0
0bdc543308c1a5dcfb12e538aa3a423c	0	0	0	0	0	0	0	0	0	0	0	0	0	0	0	0	0	0	0	0	0	0	0	0	0	0	0	0	0	0	0	0	0	0	0	0	0	0	0	0	0	0	0	0	0	0	0	0	0
0be219e3ebf7571c4cd5313495cd1bf7	0	0	0	0	0	0	0	0	0	0	0	0	0	0	0	0	0	0	0	0	0	0	0	0	0	0	0	0	0	0	0	0	0	0	0	0	0	0	0	0	11	0	0	0	0	0	0	0	0
0be63eb51924968ce839adc5021101c9	0	0	0	0	0	0	58	0	0	0	0	0	0	0	0	0	0	0	0	0	0	0	0	0	0	0	0	0	0	0	0	0	0	0	0	0	0	0	0	0	0	0	0	0	0	0	0	0	0
0bed7ff3f3cb9754c3985229aaa59496	0	0	0	0	0	0	0	0	0	0	0	0	0	0	0	0	0	0	0	0	0	0	0	0	0	0	0	0	0	0	0	0	0	0	0	0	0	0	0	0	0	0	0	0	0	0	0	0	0
0bf15b52b1ee446d4c6a3518312dd894	0	0	0	0	0	0	0	0	0	0	0	0	0	0	0	0	0	0	0	0	0	0	0	0	0	0	0	0	0	0	0	0	0	0	0	0	0	0	0	0	0	0	0	0	0	0	0	0	0
0bf5de10123a506b6e67204c55b27846	0	0	0	0	0	0	0	0	0	0	0	0	0	0	0	0	0	0	0	0	0	0	0	0	0	0	0	0	0	0	0	0	0	0	0	0	0	0	0	0	0	0	0	0	0	0	0	0	0
0bf71027ca4fe228ce9b848c8701a161	0	0	0	0	0	0	0	0	0	0	0	0	0	0	0	0	0	0	0	0	0	0	0	0	0	0	0	0	0	0	0	0	0	0	0	0	0	0	0	0	0	0	0	0	0	0	0	0	0
0bf7657a0164762dd5e7a454bec7ada1	0	0	0	0	0	0	0	0	0	0	0	0	0	0	0	0	0	0	0	0	0	0	8	0	0	0	0	0	0	0	0	0	0	0	0	0	0	0	0	0	0	0	0	0	0	0	0	0	0
0c007a7c7e1924b96a68a1068d48ddc7	0	0	0	0	0	0	0	0	0	0	0	0	0	0	0	0	0	0	0	0	0	0	0	0	0	0	0	0	0	0	0	0	0	0	0	0	0	0	0	0	0	0	0	0	0	0	0	0	0
0c03e90db941aab33967150c81198894	0	0	0	0	0	0	0	0	0	0	0	0	0	0	0	0	0	0	0	0	0	0	0	0	0	0	0	0	0	0	0	0	0	0	0	0	0	0	0	0	0	0	0	0	0	0	0	0	0
0c07371d450bb2fe1bbbd9a6968d4d24	0	0	0	0	0	0	0	0	0	0	0	0	0	0	0	0	0	0	0	0	0	0	0	0	0	0	0	0	0	0	0	0	0	0	0	0	0	0	0	0	0	0	0	0	0	0	0	0	0
0c0b1a7fd692f1d45ac57bb0715fa524	0	0	0	0	20	0	0	0	0	0	0	0	0	0	0	0	0	0	0	0	0	0	0	0	0	0	0	0	0	0	0	0	0	0	0	0	0	0	0	0	0	0	0	0	0	0	0	0	0
0c0edb6a1cbaabd5f096434a42c92b2b	0	0	0	0	0	0	18	0	79	12	0	0	0	0	0	0	0	0	0	0	0	0	0	0	99	0	0	0	0	0	0	64	0	0	0	0	0	0	0	0	0	0	0	37	42	0	0	0	0
0c110eba6eca9856bf814c51f092d81f	0	0	0	0	0	0	0	0	0	0	0	0	0	0	0	0	0	0	0	0	0	0	0	0	0	0	0	0	0	0	0	0	0	0	0	0	0	0	0	0	0	43	0	0	0	0	0	0	0
0c1132a62db0400b54508fb35613e0a7	0	0	0	0	0	0	0	0	0	0	0	0	0	0	0	0	0	0	0	0	0	0	0	0	0	0	0	0	0	0	0	0	0	0	0	0	0	0	0	0	0	0	0	0	0	0	0	0	0
0c1340d2f94d5acc073a46f9b81a4a7f	0	0	0	0	0	0	0	0	0	0	0	0	0	0	0	0	0	0	0	0	65	0	0	0	26	0	0	0	0	0	0	0	0	0	0	0	0	0	0	0	0	0	0	0	0	0	0	0	0
0c1754760cdfea62b8eb2b5ba03dbad4	0	0	0	0	0	0	0	0	0	0	0	0	0	0	0	0	0	0	0	0	0	0	0	0	0	0	0	0	0	0	0	0	0	0	0	0	0	0	0	0	0	0	0	0	0	0	0	0	0
0c177dc646c8392dbe2e7ef862e154a4	0	0	0	0	0	7	0	0	0	0	0	0	0	0	0	0	0	0	0	0	0	0	0	0	0	0	0	0	0	0	0	0	0	0	0	0	0	0	0	0	0	0	0	0	0	0	0	0	0
0c1805cff2ce8e9eec129fc26c58147e	0	0	0	0	0	0	0	0	0	0	0	0	0	0	0	0	0	0	0	0	0	0	0	0	0	0	0	0	0	0	0	36	0	0	0	0	0	0	0	0	0	0	0	0	0	0	0	0	0
0c1911356095c65f77baf0510f895a89	0	0	0	0	0	0	0	0	0	0	0	0	0	0	0	0	0	0	0	0	0	0	0	0	0	0	0	0	0	0	0	0	0	0	0	0	0	0	0	0	0	0	0	0	0	0	0	0	0
0c1b486df97fb6d2ee1931d4d1b39d68	0	0	0	0	0	0	0	0	0	0	0	0	0	0	0	0	0	0	0	0	0	0	0	0	0	0	0	0	0	0	0	0	0	0	0	0	0	0	0	0	0	0	0	0	0	0	0	0	0
0c1fc57466684faf6c4cb576432f0b7d	0	0	0	0	0	0	0	0	0	0	0	0	0	0	0	0	0	0	0	0	0	0	0	0	0	0	0	0	0	0	0	0	0	0	0	0	0	0	0	0	0	0	0	0	0	0	0	0	0
0c2d82de74981ae4e3204e367ac6c143	0	0	0	0	0	0	0	0	0	0	0	0	0	0	0	0	0	0	0	0	0	0	0	0	0	0	0	0	0	0	0	0	0	0	0	0	0	0	0	0	0	0	0	0	0	0	0	0	0
0c3003cc075a74561ba4dc3e99879c48	0	0	0	0	0	0	0	0	0	0	0	0	0	0	0	0	0	0	0	0	0	0	0	0	0	0	0	0	0	0	0	0	0	90	0	0	0	131	0	0	0	0	0	0	0	0	0	0	0
0c3036e7c22247bc6e035de34fbdce49	0	0	0	0	0	0	0	0	0	0	0	0	0	0	0	0	0	0	0	0	0	0	0	0	0	0	0	0	0	0	0	0	0	0	0	0	0	0	0	0	0	0	0	0	0	0	0	0	0
0c3094f26c5d4d1bcf2ef8a2ba257de0	0	0	0	0	0	4	0	0	0	0	0	0	0	0	0	0	0	0	0	0	0	0	0	0	0	0	0	0	0	0	0	0	0	0	0	0	0	0	0	0	0	0	0	0	0	0	0	0	0
0c4780d97cb4aa5499826aa5ecae6949	0	0	0	0	0	0	0	0	0	0	0	0	0	0	0	0	0	0	0	0	0	0	0	0	0	0	0	0	0	0	0	0	0	0	0	0	0	0	0	0	0	0	0	0	0	0	0	0	0
0c47f9fe52317789466a1a88c3a2f6c5	0	0	0	0	0	0	0	0	0	0	0	0	0	0	0	0	0	0	0	0	0	0	0	0	0	0	0	0	0	0	0	0	0	0	0	0	0	0	0	0	0	0	0	0	0	0	0	0	0
0c4cc34a7b35e918c4e3c3bc98ea76bc	0	0	0	0	0	0	0	0	0	0	0	30	0	0	0	0	0	0	0	0	0	0	0	0	0	0	0	0	0	0	0	0	0	0	0	0	0	0	0	0	0	0	0	0	0	0	0	0	0
0c4f61c01af4631f1b914ce5c4d9b9e1	0	0	0	0	0	0	0	0	0	0	0	0	0	0	0	0	0	0	0	0	0	0	0	0	0	0	0	0	0	0	0	0	0	0	0	0	0	0	0	0	0	0	0	0	0	0	0	0	0
0c5743450e0a0dbfbd68068968efb5fe	0	0	0	10	0	0	0	0	0	0	0	0	0	0	0	0	4	0	0	0	0	0	2	0	0	0	0	0	0	0	0	3	0	0	0	0	0	0	0	0	0	0	0	0	0	0	0	0	0
0c57e8fdfc594d6f54c42816bb79b96a	0	0	0	0	0	0	0	0	0	0	0	0	0	0	0	0	0	0	0	0	0	0	0	82	0	0	0	0	0	0	0	0	0	0	0	0	0	0	0	0	0	0	0	0	0	0	0	0	0
0c59279fe90510e3a198a04c0fa3a0d8	0	0	0	0	0	0	5	0	0	0	0	0	0	0	0	0	0	0	0	0	0	0	0	0	0	0	0	0	0	0	0	0	11	0	0	0	0	0	0	0	0	0	0	0	0	0	0	0	0
0c5b8bb9775596bb27f58bee765852b2	0	0	0	0	0	0	0	0	0	0	0	0	0	0	0	0	0	0	0	0	0	0	0	0	0	0	0	0	0	0	0	0	0	0	0	0	0	0	0	0	0	0	0	0	0	0	0	0	0
0c5bedb407821a0b92dd7a0dec147feb	0	0	0	0	0	0	0	0	0	0	0	0	0	0	0	0	0	0	0	0	0	0	0	0	0	0	0	0	0	0	0	0	0	0	0	0	0	0	0	0	0	0	0	0	0	0	0	0	0
0c5c8d629ae69aab739846a70385d1c7	0	0	0	0	0	0	0	0	0	0	0	0	0	0	0	0	0	0	0	0	0	0	0	0	0	0	0	0	0	0	0	0	0	0	0	0	0	0	0	0	0	0	0	0	0	0	0	0	0
0c5ee249d381d9063397a169ce96905d	0	0	0	0	0	0	3	0	0	0	0	0	0	0	0	0	0	0	0	0	0	0	0	0	6	0	0	0	0	0	0	0	0	0	0	0	0	0	0	0	0	0	0	0	0	0	0	0	0
0c69462b67a067d9503fe2c8b8649801	0	0	0	0	0	0	0	0	0	0	0	0	0	0	0	0	0	0	0	0	0	0	0	0	0	0	0	0	0	0	0	0	0	0	0	0	0	0	0	0	0	0	0	0	0	0	0	0	0
0c6b8ec2336495eeaecf0d31fcb5e60f	0	0	0	0	0	0	0	0	0	0	0	0	0	0	0	0	0	0	0	0	0	0	0	0	0	0	0	0	0	0	0	0	0	0	0	0	0	0	0	0	0	0	0	0	0	0	0	0	0
0c6c62faa11fc08e274a4926348c6007	0	0	0	0	0	0	0	0	0	0	0	0	0	0	0	0	0	0	0	0	0	0	0	0	0	0	0	0	0	0	0	0	0	0	0	0	0	0	0	0	0	0	0	0	0	0	0	0	0
0c77d767334ca12699e359858a90a5c1	0	0	0	0	0	0	0	0	0	0	0	0	0	2	0	0	0	0	0	0	0	0	9	0	0	0	0	0	0	0	0	0	0	0	0	0	0	0	0	0	0	0	0	0	0	0	0	41	37
0c7d7c75e02241b506fe816baf404ecf	0	0	0	0	0	0	0	0	0	0	0	0	0	0	0	0	0	0	0	0	0	0	0	0	0	0	0	0	0	0	0	0	0	0	0	0	0	0	0	0	0	0	0	0	0	0	0	0	0
0c7ec60c132dbecc2c8bea166eb91d9d	0	0	0	0	0	0	0	0	0	0	0	0	0	0	0	0	0	0	0	0	0	0	0	0	0	0	0	0	0	0	0	0	0	0	0	0	0	0	0	0	0	0	0	0	0	0	0	0	0
0c8210f0ee9bd8a203c57adb34b009f0	0	0	0	0	0	0	0	0	0	0	0	0	0	0	0	0	0	0	0	0	0	0	0	0	0	0	0	0	0	0	0	0	0	0	0	0	0	0	0	0	0	0	0	0	0	0	0	0	0
0c830b7824d6f3e6f91135fdc1929440	0	0	0	0	0	0	0	0	0	0	0	0	0	0	0	0	0	0	0	0	0	0	0	0	0	0	0	0	0	0	0	0	0	0	0	0	0	0	0	0	0	0	0	0	0	0	0	0	0
0c8b155cd1fe8b5a3a85ef21e3645e2e	0	0	0	0	0	0	0	0	0	0	0	0	0	0	0	0	0	0	0	0	0	0	0	0	0	0	0	0	0	0	0	0	0	0	0	0	0	0	0	0	0	0	0	0	0	0	0	0	0
0c90c136f5b84a152d7817d7b9ba1a0c	0	0	0	0	0	0	0	0	0	0	0	0	0	0	0	0	0	0	0	0	0	0	0	0	0	0	0	0	0	0	0	0	0	0	0	0	0	0	0	0	0	0	0	0	0	0	0	0	30
0c9171623942011afdf8528e7a698a69	0	0	0	0	0	0	0	0	0	0	0	0	0	0	0	0	0	0	0	0	0	0	0	0	0	0	0	0	0	0	0	0	0	0	0	0	0	0	0	0	0	0	0	0	0	0	0	0	0
0c920feb82e1826d72816ca110562f57	0	0	0	0	0	0	0	0	0	0	0	0	0	0	0	14	0	0	0	0	0	0	0	0	0	0	0	0	0	0	0	0	0	0	0	0	0	0	0	0	0	0	0	0	0	0	0	0	0
0c9f19932e59b191774ab567d4d696b2	0	0	0	0	0	0	0	0	0	0	0	0	0	0	0	0	0	0	0	0	0	0	0	0	0	0	0	0	0	0	0	0	0	0	0	0	0	0	0	0	0	0	0	0	0	0	0	0	0
0ca102b93c34f28ff173f3c8caaf6792	0	0	0	0	0	0	0	0	0	0	0	49	0	0	0	0	0	0	0	0	0	0	0	0	0	0	0	0	0	0	0	0	0	0	0	0	0	0	0	0	0	0	0	0	0	0	0	0	0
0caa26059794baed0855b66530f4e0ea	0	0	0	0	0	0	0	0	0	0	0	0	0	0	0	0	0	0	0	0	0	0	0	0	0	0	0	0	0	0	0	0	0	0	0	0	0	0	0	0	0	0	0	0	0	0	0	0	0
0cb45b41f372a21d3364dfa2d1df8170	0	0	0	0	0	0	0	0	0	0	0	0	0	0	0	0	0	0	0	0	0	0	0	0	0	0	0	0	0	0	0	0	0	0	0	0	0	0	0	0	0	0	0	0	0	0	0	0	0
0cbe23d523c5d03eca9bf47fa73144c6	0	0	0	0	0	0	0	0	0	0	0	0	0	0	0	0	0	0	0	0	0	0	0	0	0	0	0	0	0	0	0	0	0	0	0	0	0	0	0	0	0	0	0	0	0	0	0	0	0
0cc192741234ed4138867e9fbf7817c3	0	0	0	0	0	0	0	0	0	0	0	0	0	0	0	0	0	0	0	0	0	0	0	0	0	0	0	0	0	0	0	0	0	0	0	0	0	0	0	0	0	0	0	0	0	0	0	0	0
0cc7f17c52c8d75d70df72006e6e7262	0	0	0	0	0	0	0	0	0	0	0	0	0	0	0	0	0	0	0	0	0	0	0	0	10	0	0	0	0	0	0	0	0	0	0	0	0	0	0	0	0	0	0	0	0	0	0	0	0
0cca8c6fcec78ee0f3a618ca3625bd80	0	0	0	0	0	0	0	0	0	0	0	0	0	0	0	0	0	0	0	0	0	0	0	0	0	0	0	0	0	0	0	0	0	0	0	0	0	0	0	0	0	0	0	0	0	0	0	0	0
0cce96a9aeec0b456e9b463dc4019420	0	0	0	0	0	0	0	0	0	0	0	0	0	0	0	0	0	0	0	0	0	0	0	0	0	0	0	0	0	0	0	0	0	0	0	0	0	0	0	0	0	0	0	0	0	0	0	0	0
0cdd93a3b52119ae3b900daaf2962991	0	71	0	0	0	0	0	0	0	73	0	0	0	0	0	0	0	0	0	0	0	0	0	0	0	0	0	0	0	0	0	0	0	0	0	0	0	0	0	167	0	0	0	0	0	0	0	0	0
0cdf57869a2fadcd95bbce330b55c285	0	0	0	0	0	0	0	0	0	0	0	0	0	0	0	0	0	0	0	0	0	0	0	0	0	0	0	0	0	0	0	0	0	0	0	0	0	0	0	0	0	0	0	0	0	0	0	0	0
0ce1181e4c4239efc0707b09f032448e	0	0	0	0	0	0	0	0	0	0	0	0	0	0	26	0	0	0	0	0	0	0	0	0	0	0	0	0	0	0	0	0	0	0	0	0	0	0	0	0	0	0	0	0	0	0	0	0	0
0ce15b1e2941b0fd76a50473519ca588	0	0	52	0	0	0	0	0	0	0	0	0	0	0	0	0	0	0	20	0	12	0	70	0	16	0	0	0	114	14	0	0	0	0	0	401	0	0	0	0	0	0	0	39	0	0	0	0	0
0ce2247de425b776a06826636c39ee2e	0	0	0	0	0	0	0	0	0	0	0	0	0	0	0	0	0	0	0	0	0	0	0	0	0	0	0	0	0	0	0	0	0	0	0	0	0	0	0	0	0	0	0	0	0	0	0	0	0
0ce6723c22970c04b3813ac4f1149591	0	0	0	0	0	0	0	0	0	0	0	0	0	0	0	0	0	0	0	0	0	0	0	0	0	0	0	0	0	0	0	0	0	0	0	0	0	0	0	0	0	0	0	0	0	0	0	0	0
0ce7c31334b2b616e02f32b95e696b73	0	0	0	0	0	0	0	0	0	0	0	0	0	0	0	0	0	0	0	0	0	0	0	0	0	0	0	0	0	0	0	0	0	0	0	0	0	0	0	0	0	0	0	0	0	0	0	0	0
0ce7c907255be849a819fdfd9e86e06b	0	0	0	0	0	0	0	0	0	0	0	0	0	0	0	0	0	0	0	0	0	0	0	0	0	0	0	0	0	0	0	0	0	0	0	0	0	0	0	10	0	0	0	0	0	0	0	0	0
0ce9e99da10fdd613845f185819ae8a2	0	0	0	0	0	0	0	0	0	0	0	0	0	0	0	0	0	0	0	0	0	0	0	0	0	0	0	0	0	0	0	0	0	0	0	0	0	0	0	0	0	0	0	0	0	0	0	0	0
0cea0792f000d3509b289e8b66bed863	0	0	0	0	0	0	0	0	0	0	0	0	0	0	0	0	0	0	0	0	0	0	0	0	0	0	0	0	0	0	0	0	0	0	0	0	0	0	0	0	0	0	0	0	0	0	0	0	0
0cfa25a1a128288bb2d1c379038500a7	0	0	0	0	0	0	0	0	0	0	0	0	0	0	0	0	0	0	0	0	0	0	0	0	0	0	0	0	0	0	0	0	0	0	0	0	0	0	0	0	0	0	0	0	0	0	0	0	0
0cfca1ecaa69ea6c29d353b22edec12b	0	0	0	0	0	0	0	0	0	0	0	0	0	0	0	0	0	0	0	0	0	0	0	0	0	0	0	0	0	0	0	0	0	0	0	0	0	0	0	0	0	0	0	0	0	0	0	0	0
0d061e26781e9213eb1acbc964ddfe43	0	0	0	0	0	0	0	0	0	0	0	0	0	0	0	0	0	0	0	0	0	0	0	0	0	0	0	0	0	0	0	0	0	0	0	140	0	0	0	0	5	0	0	0	0	0	0	0	0
0d0a70fcc044cfc0a44de44fda301641	0	0	0	0	0	0	0	0	0	0	0	0	0	0	0	0	0	0	0	0	0	0	0	0	0	0	0	0	0	0	0	0	0	0	0	0	0	0	0	0	0	0	0	0	0	61	0	0	0
0d0be902185a2d0602308494e22f4060	14	0	0	0	0	0	0	0	0	0	0	0	0	0	0	0	0	0	0	0	0	0	0	0	0	0	0	0	0	0	0	0	0	0	0	0	0	0	0	0	0	0	0	0	0	0	0	0	0
0d12e95ad02e601b073329f437bde6f6	0	0	0	0	0	0	0	0	0	0	0	0	0	0	0	0	0	0	0	0	0	0	0	0	0	0	0	0	0	0	0	0	0	0	0	0	0	0	0	0	0	0	0	0	0	0	0	0	0
0d17f4fc76604f1e260556bafbd39616	0	0	0	0	0	0	0	0	0	0	0	0	0	7	0	0	0	0	0	0	0	0	0	0	0	0	0	0	0	0	0	0	0	0	0	0	0	0	0	0	0	0	0	0	0	0	0	0	0
0d1b0c32f8cb3a488ef6ddbd7aad83e9	0	0	0	0	0	0	0	0	0	0	0	0	0	0	0	0	0	0	0	0	0	0	0	0	0	0	0	0	0	0	0	0	0	0	0	0	0	0	0	0	0	0	0	0	0	0	0	0	0
0d1c94f28a0d6551582063b5cfe13e9a	0	0	0	0	0	0	0	0	0	0	0	0	0	0	0	0	0	0	0	0	0	0	0	0	0	0	0	0	0	0	0	0	0	0	0	0	0	0	0	0	0	0	0	0	0	0	0	0	0
0d1cb0ae42117378812204ebe12ece10	0	0	0	0	0	0	0	0	0	0	0	0	0	0	0	0	0	0	0	0	0	0	0	0	0	0	0	0	0	0	0	0	0	0	0	0	0	0	0	0	0	0	0	0	0	0	0	0	0
0d1d69b6ccb7339da58526290552965d	0	0	0	0	0	0	0	0	0	0	0	0	0	0	0	0	0	0	0	0	0	0	0	0	0	0	0	0	0	0	0	0	0	0	0	0	0	0	0	0	0	0	0	0	0	0	0	0	0
0d244e498e4afaa46f81b02bb851e423	0	0	0	0	0	0	0	0	0	0	0	0	0	0	0	0	0	0	0	0	0	0	0	0	0	0	0	0	0	0	0	0	0	0	0	0	0	0	0	0	0	0	0	0	0	0	0	0	0
0d246d1cc210241a4e0bdd8b33650961	0	0	0	0	0	0	0	0	0	0	0	0	0	0	0	0	0	0	0	0	0	0	0	0	0	0	0	0	0	0	0	0	0	0	0	0	0	0	0	0	0	0	0	0	0	0	0	0	0
0d2480a1bfd1696cc3b78788393eea62	0	15	0	21	0	0	0	0	0	0	0	0	0	0	0	0	0	0	0	0	0	0	0	0	0	0	0	0	0	16	0	17	0	0	0	0	0	0	0	0	0	0	0	0	0	0	0	0	0
0d2598983ad8813ceac1f2b1adee30cb	0	0	0	0	0	0	0	0	0	0	0	0	0	0	0	0	0	0	0	0	0	0	0	0	0	0	0	0	0	0	0	0	0	0	0	0	0	0	0	0	0	0	0	0	0	0	0	0	0
0d284db85f43f281dd6a8cd5b120d5f3	0	0	0	0	0	0	0	0	0	0	0	0	0	0	0	0	0	0	0	0	0	0	0	0	0	0	0	0	0	0	0	0	0	0	0	0	0	0	0	0	0	0	0	0	0	0	0	0	0
0d33bfb8f8bbe4073d6f4c9a7f0eabc1	0	0	0	0	0	0	0	0	0	0	0	0	0	0	0	0	0	0	0	0	0	0	0	0	0	0	0	0	0	0	0	0	0	0	0	0	0	0	0	0	0	0	0	0	0	0	0	0	0
0d4016bce38b9bfc5b1067b416106147	0	0	0	0	0	0	0	0	0	0	0	0	0	0	0	0	0	0	0	0	0	0	0	0	0	0	0	0	0	0	0	0	0	0	0	0	0	0	0	0	0	0	0	0	0	0	0	0	0
0d42f24962b274297b854e1c2739d13a	0	0	0	0	0	0	0	0	0	0	0	0	0	0	0	0	0	0	0	0	0	0	0	0	0	0	0	0	0	0	0	0	0	0	0	0	0	0	0	0	0	0	0	0	0	0	0	0	0
0d4ac6cc7f2b255846d4736fa97478b7	0	0	0	0	0	0	0	0	0	0	0	0	0	0	0	0	0	0	0	0	0	0	0	0	0	0	0	0	0	0	0	0	0	0	0	0	0	0	0	0	0	0	0	0	0	0	0	0	0
0d4b9c0273e90075d18d25e68991b920	0	0	0	0	0	0	0	0	0	0	0	19	0	0	0	0	0	0	0	0	0	0	0	0	0	0	0	0	0	0	0	0	0	0	0	0	0	0	0	0	0	0	0	0	0	0	0	0	0
0d4d7bc9b806e5be7f6a079829846761	0	0	54	0	0	0	0	0	0	0	0	0	0	0	0	0	0	0	0	0	0	0	0	0	0	0	0	0	0	0	51	0	0	0	0	0	0	0	0	0	0	0	0	0	0	0	0	0	0
0d4dacb2688293482f3a8624c4907932	0	0	0	0	0	0	0	0	0	0	0	0	0	0	0	0	0	0	0	0	0	0	0	0	0	0	0	0	0	0	0	0	0	0	0	0	0	0	0	0	0	0	0	0	0	0	0	0	0
0d5134b04f77f5fcc646c6288659e0b6	0	0	0	0	0	0	0	0	0	0	0	0	0	0	0	0	0	0	0	0	0	0	0	0	0	0	0	0	0	2	0	0	0	0	0	0	0	0	0	0	0	0	0	0	0	0	0	0	0
0d514832fd5cdf5e3594cb9f5345634b	0	0	0	0	0	0	0	0	0	0	0	0	0	0	0	0	0	0	0	0	0	0	0	0	0	0	0	0	0	0	0	0	0	0	0	0	0	0	0	0	0	0	0	0	0	0	0	0	0
0d540544bf1ce0919d58548345eff03b	0	0	0	0	0	0	0	0	0	0	0	0	0	0	0	0	0	0	0	0	0	0	0	0	0	0	0	0	0	0	0	0	0	0	0	0	0	0	0	0	0	0	0	0	0	0	0	0	0
0d54ff6000bd0e2b586faae84e362d04	0	0	0	0	0	0	0	0	0	0	0	0	0	0	0	0	0	0	0	0	0	0	0	0	0	0	0	0	0	0	0	0	0	0	0	0	0	0	0	0	0	0	0	0	0	0	0	0	0
0d555c7c9639f853c5242f62a9b95592	0	0	0	0	0	0	0	0	0	0	0	0	0	0	0	0	0	0	0	0	0	0	0	0	0	0	0	0	0	0	0	0	0	0	0	0	0	0	0	0	0	0	0	0	0	0	0	0	0
0d5958f3a98ca9e0f240f9d22448834c	0	0	0	0	0	0	0	0	0	0	0	0	0	0	0	0	0	0	0	0	0	0	0	0	0	0	0	0	0	0	0	0	0	0	0	0	0	0	0	0	0	0	0	0	0	0	0	0	0
0d5b68c5e20d48c5cfc124246f88b229	0	0	0	0	0	0	0	0	0	5	0	0	0	0	0	0	0	0	0	0	0	0	0	0	0	0	0	0	0	0	0	0	0	0	0	0	0	0	0	0	0	0	0	0	0	0	0	0	0
0d5b9f34a2eba6855f9f3dff2c065f37	0	0	0	0	0	0	0	0	0	0	0	0	0	0	0	0	0	0	0	0	0	0	0	0	29	0	0	0	0	0	0	0	0	0	0	0	0	0	0	0	0	0	0	0	0	0	0	0	0
0d60f140568c2384a29dd6bce8531f8d	0	0	0	0	0	0	0	0	0	0	0	0	0	0	0	5	0	0	0	0	0	0	0	0	0	0	0	0	0	0	0	0	0	0	0	0	0	0	0	0	0	0	0	0	0	0	0	0	0
0d72443560190b273d17d48318da87eb	0	0	0	0	0	121	0	0	0	0	0	0	0	0	0	0	0	0	0	0	0	0	0	0	0	77	0	0	0	0	0	40	0	0	0	0	0	0	0	0	0	0	0	0	0	0	0	0	0
0d7268749b85021f784ef2f9c234d7cb	0	0	0	0	0	0	0	0	0	0	0	0	0	0	0	0	0	0	0	0	0	0	0	0	0	0	0	0	0	0	0	0	0	0	0	0	0	0	0	0	0	0	0	0	0	0	0	0	0
0d7553b3a92f78281dd0a76ec11d7593	0	0	0	0	0	0	0	0	0	0	0	0	0	0	0	0	0	0	0	0	0	0	0	0	0	0	0	0	0	0	2	0	0	0	0	0	0	0	0	0	0	0	0	0	0	0	0	0	0
0d89de4e6b148a5ab4b59a94e5944f71	0	0	0	0	0	0	0	0	0	0	0	0	0	0	0	0	0	0	0	0	0	0	0	0	0	0	0	0	0	0	0	0	0	0	0	0	0	0	0	0	0	0	0	0	0	0	0	0	0
0d93d3bb760af1c466dbc496840d9836	0	0	0	0	0	0	0	0	0	0	0	0	0	0	0	0	0	0	0	0	0	0	0	0	0	0	0	0	0	0	0	0	0	0	0	0	0	0	0	0	0	0	0	0	0	0	0	0	0
0d94d954449f79f7b2220f612cb130a1	0	0	0	0	0	0	0	0	47	0	0	0	0	0	0	0	0	0	0	0	0	0	0	0	0	0	0	0	0	0	0	0	0	0	0	0	0	0	0	0	0	0	0	0	0	0	0	0	0
0d9c06449e40b366e285504ca5751246	0	0	0	0	0	0	0	0	0	0	0	0	0	0	0	0	0	0	0	0	0	0	30	0	0	0	0	0	0	0	0	0	0	0	0	0	0	0	0	0	0	0	0	0	0	0	0	0	0
0d9c7a8eaa0e62521e80697ebc27be46	0	0	0	0	0	0	0	0	0	0	0	0	0	0	0	0	0	0	0	0	0	0	0	0	0	0	0	0	0	0	0	0	0	0	0	0	0	0	0	0	17	0	0	0	0	0	0	0	0
0da10115b7a4a39cff4b641f337a6899	0	0	0	0	0	0	0	0	0	5	0	0	0	0	0	0	0	0	0	0	0	0	0	0	0	0	0	0	0	0	0	0	0	0	0	0	0	0	0	0	0	0	0	0	0	0	0	0	0
0da3b5d95dcad1ee163a67cefac92ec5	0	0	0	0	0	0	0	0	0	0	0	0	0	0	0	0	0	0	0	0	0	0	0	0	0	0	0	0	0	0	0	0	0	0	0	0	0	0	0	0	0	0	0	0	0	0	0	0	0
0da79c162e339b62fcc1f061ccfcb2e0	0	0	0	0	0	0	0	0	0	0	0	0	0	0	0	0	0	0	0	0	0	0	0	0	0	0	0	0	0	0	0	0	0	0	0	0	0	0	0	0	0	0	0	0	0	0	0	0	0
0dab120f4310708d04d8b42e0e66d2ef	0	0	0	0	0	0	0	0	0	0	0	0	0	0	0	0	0	0	0	0	0	0	2	0	0	0	0	0	0	0	0	0	14	0	0	0	0	0	0	0	0	0	0	0	0	0	0	0	0
0dab3ae2c00da0a9f577e20ecb215797	0	0	0	0	0	0	0	0	0	0	0	0	0	0	0	0	0	0	0	0	0	0	0	0	0	0	0	0	0	0	0	0	0	0	0	0	0	0	0	0	0	0	0	0	0	0	0	0	0
0dab7052284883de4b6e08064edcfbcc	0	0	0	0	0	0	0	0	0	0	0	0	0	0	0	0	0	0	0	0	0	0	0	0	0	0	0	0	0	0	0	0	0	0	0	0	0	0	0	0	0	0	0	0	0	0	0	0	0
0db2870ae543f5c4f57e089e1de083f8	0	0	0	0	0	0	0	0	0	0	0	0	0	0	0	0	0	0	0	0	0	0	0	0	0	0	0	0	0	0	0	0	0	0	0	0	0	0	0	0	0	0	0	0	0	0	0	0	0
0db9503df201da535bc82b644f449176	0	0	0	0	0	0	0	0	0	0	0	0	0	0	0	0	0	0	0	9	0	0	0	0	0	0	0	0	0	0	0	0	0	0	0	0	0	0	0	0	0	0	0	0	0	0	0	0	0
0dba9f8b96790d15aed32e088ee9e06e	0	0	0	0	0	0	0	0	0	0	0	0	0	0	0	0	0	0	0	0	0	0	0	0	0	0	0	0	0	0	0	0	0	0	0	0	0	0	0	0	0	0	0	0	0	0	0	0	0
0dbba16dad20595334f790599ba4e12a	0	0	0	0	0	0	0	0	0	0	0	0	0	0	0	0	0	0	0	0	0	0	0	0	0	0	0	0	0	0	0	0	0	0	0	0	0	0	0	0	0	0	0	0	0	0	0	0	0
0dbca5f46ddf9390096e27d0dc684817	0	0	0	0	0	0	0	0	0	0	0	0	0	0	0	0	0	0	0	0	0	0	0	0	0	0	0	0	0	0	0	0	0	0	0	0	0	0	0	0	0	0	0	0	0	0	0	0	0
0dc33f567f815fc9d11ee4862918ae9a	0	0	0	0	0	0	0	0	0	0	0	0	0	0	0	0	0	0	0	0	0	0	0	0	0	0	0	0	0	0	0	0	0	0	0	0	0	0	0	0	0	0	0	0	0	0	0	0	0
0dc532dd7f7a02924b26cae46902396b	0	0	0	0	0	0	0	0	0	0	0	0	0	0	0	0	0	0	0	0	0	0	0	0	0	0	0	0	0	0	0	0	0	0	0	0	0	0	0	0	0	0	0	0	0	0	0	0	0
0dc78ca1b2d802d911f127488df98514	0	0	0	0	0	0	0	0	0	0	0	0	0	0	0	0	0	0	0	0	0	0	0	0	0	0	0	0	0	0	0	0	0	0	0	0	0	0	0	0	0	0	0	0	0	0	0	0	0
0dcc6821fe46c5e0995030384d6b3c66	0	0	0	0	0	0	0	0	0	0	0	0	0	0	0	0	0	0	0	0	0	0	0	0	0	0	0	0	0	0	0	0	0	0	0	0	0	0	0	0	0	0	0	0	0	0	0	0	0
0dcdf4a5991b40f705f8e10824853935	0	0	0	0	0	0	0	0	0	0	0	0	0	0	0	0	0	0	0	0	0	0	0	0	0	0	0	0	0	0	0	0	0	0	0	0	0	0	0	0	0	0	0	0	0	0	0	0	0
0dd37c10a88936f44509d5b29475b2bf	0	0	0	0	0	0	0	0	0	0	0	0	0	0	0	0	0	0	0	0	0	0	0	0	0	0	0	0	0	0	0	0	0	0	0	0	0	0	0	0	0	0	0	0	0	0	0	0	0
0ddcc90cdaf2f9139cd038c35de7385f	0	0	0	0	0	0	0	0	0	0	0	0	0	0	0	0	0	0	0	0	0	0	0	0	0	0	0	0	0	0	0	0	0	0	0	0	0	0	0	0	0	0	0	0	15	0	0	0	0
0de4dd2ed14ae2230cfc72e6c596342d	0	0	0	0	0	0	0	0	0	0	0	0	0	0	0	0	0	0	0	0	0	0	0	0	0	0	0	0	0	0	0	0	0	0	0	0	0	0	0	0	0	0	0	0	0	0	0	0	0
0dead3e5395cab030526152f958d963a	0	0	0	0	0	0	0	0	0	0	0	0	0	0	0	55	0	0	0	0	0	0	0	0	0	0	0	0	0	0	0	0	0	0	0	0	0	0	0	0	0	0	0	0	0	0	0	0	0
0dee5966cd5081192675d424a048c826	0	0	0	0	0	0	0	0	0	0	0	0	0	0	10	0	0	0	0	0	0	16	0	0	0	0	0	0	0	0	0	0	0	0	24	0	0	0	0	0	0	0	0	0	0	0	0	0	0
0df23e1041c5a9f64e600599d394c7dd	0	0	0	0	0	0	0	0	0	0	0	0	0	0	0	0	0	0	0	0	0	0	0	0	0	0	0	0	0	0	0	0	0	0	0	0	0	0	0	0	0	0	0	0	0	0	0	0	0
0df3f5fdc9b880c4edd8a43912204c98	0	0	0	0	0	43	0	0	0	312	0	0	0	0	0	0	0	0	0	0	0	0	0	0	0	0	0	0	0	0	0	0	0	0	0	0	0	0	0	0	0	0	0	0	0	0	0	0	0
0df798ba480e82216b86341feb2c1a87	0	0	0	0	0	0	0	0	0	0	0	0	0	0	0	3	0	0	0	0	0	0	0	0	0	0	0	0	0	0	0	0	0	0	0	0	0	0	0	0	0	0	0	0	0	0	0	0	0
0df7f6da97f2ba65768cfd500f22922d	0	0	0	0	0	0	0	0	0	0	0	0	0	0	0	0	0	0	0	0	0	0	0	0	0	0	0	0	0	0	0	0	0	0	0	0	0	0	0	0	0	0	0	0	0	0	0	0	0
0dfa52e88f1881bd11cd164c4a2fbffb	0	0	0	0	0	0	0	0	0	0	0	0	0	0	0	0	0	0	0	0	0	0	0	0	0	0	0	0	0	0	0	0	0	369	0	0	0	0	0	0	0	0	0	0	0	0	0	0	0
0e0198beea08b393606eddc149bcc6d7	0	0	0	0	0	0	0	0	0	0	0	0	0	0	0	0	0	0	0	0	0	0	0	0	0	0	0	0	0	0	0	0	0	0	0	0	0	0	0	0	0	0	0	0	0	0	0	0	0
0e028e455c63765d8ec35d4584634c59	0	0	0	0	0	0	0	0	0	0	0	0	0	0	0	0	0	0	0	0	0	0	0	0	0	0	0	0	0	0	0	0	0	0	0	0	0	0	0	0	0	0	0	0	0	0	0	0	0
0e0415d60bde82cb0d3c7a539b2ac691	0	0	0	0	0	0	0	0	0	0	0	0	0	0	0	0	0	0	0	0	0	0	0	0	0	0	0	0	0	0	0	0	0	0	0	0	0	0	0	0	0	0	0	0	0	0	0	0	0
0e07e411b241c59e7d44edaaa65a87c3	0	0	0	0	0	0	0	0	0	0	0	0	0	0	0	0	0	0	0	0	0	0	0	0	0	0	0	0	0	0	0	0	0	0	0	0	0	0	0	0	0	0	0	0	0	0	0	0	0
0e07fa3e6bfa6b98dc1dcd83480759d7	0	0	0	0	0	0	0	0	0	0	0	0	0	0	0	0	0	0	0	0	0	0	0	0	0	0	0	0	0	0	0	0	0	0	0	0	0	0	0	0	0	0	0	0	0	0	0	0	0
0e0ee48da4c5df2c373d40263e53aaa4	0	0	0	0	0	0	0	0	0	0	0	0	0	0	0	0	0	0	0	0	0	0	0	0	0	0	0	0	0	0	0	0	0	0	0	0	0	0	0	0	0	0	0	0	0	0	0	0	0
0e235378a3d38fb50fc9c85b7587cbd3	0	0	0	0	0	0	0	0	0	0	0	0	0	0	0	0	0	0	0	0	0	0	0	0	0	0	0	0	0	0	0	0	0	0	0	0	0	0	0	0	0	0	0	0	0	0	0	0	0
0e325073c86557e97b9ef47984051726	0	0	0	0	0	0	0	0	0	0	0	0	0	0	0	0	0	0	0	0	0	0	0	0	0	0	0	0	0	0	0	0	0	0	0	0	0	0	0	0	0	0	0	0	0	0	0	0	0
0e339bd5aaf57d0c3e5931ccb34c3f1d	0	0	0	0	0	0	0	0	0	0	0	0	0	0	0	0	0	0	0	0	0	0	0	0	0	0	0	0	0	17	0	0	0	0	0	0	0	0	0	0	0	0	0	0	0	0	0	0	0
0e371b5ad7f2ba477df1add1f699c020	0	0	0	0	0	0	0	0	0	0	0	0	0	0	0	0	0	0	0	0	0	0	0	0	0	0	0	0	0	0	0	0	0	0	0	0	0	0	0	0	0	0	0	0	0	0	0	0	0
0e3bb35e23164b4b27afe153dee27e1a	0	0	0	0	0	0	0	0	0	0	0	21	0	0	0	0	0	0	0	0	0	0	0	0	0	0	0	0	0	0	0	0	0	0	0	0	0	0	0	0	0	0	0	0	0	0	0	0	0
0e3ce7ba9e5c09b824703e1304cb39cb	0	0	0	0	0	0	0	0	0	0	0	0	0	0	0	0	0	0	0	0	0	0	0	0	0	0	0	0	0	0	0	0	0	0	0	0	0	0	0	0	0	0	0	0	0	0	0	0	0
0e3efe3a247b45e047cc2d22570f8ce9	0	0	0	0	0	0	0	0	0	0	0	0	0	0	0	0	0	0	0	0	0	0	0	0	0	0	0	0	0	0	0	0	0	0	0	0	0	0	0	0	0	0	0	0	0	0	0	0	0
0e404b0acd85862f50e8dd3b5aa42980	0	0	0	0	0	0	0	0	0	0	0	0	0	0	0	0	0	0	0	0	0	0	0	0	0	0	0	0	0	0	0	0	0	0	0	0	0	0	0	0	0	0	0	0	0	0	0	0	0
0e41cc68eb2ff772f6f417732c5f9177	0	0	0	0	0	0	0	0	0	0	0	0	0	0	0	0	0	0	0	0	0	0	0	0	0	0	0	0	0	0	0	0	0	0	0	0	0	0	0	0	0	0	0	0	18	0	0	0	0
0e424cd52b7dec2795e73f78faacfaa9	94	121	416	140	0	0	0	129	253	81	99	58	0	215	163	655	0	0	149	0	132	252	0	151	119	99	141	256	0	98	404	277	76	0	0	0	107	0	88	0	314	197	104	68	137	285	380	138	0
0e446d75f9502bc87b41bfe13d101404	0	0	0	0	0	0	0	0	0	0	0	0	0	0	0	0	0	0	0	0	0	0	0	0	0	0	0	0	0	0	0	0	0	0	0	0	0	0	0	0	0	0	0	0	0	0	0	0	0
0e473fb2ad703206a814c309cef7f903	0	0	0	0	135	0	0	0	0	0	0	0	0	0	0	0	0	0	0	0	0	0	0	0	0	0	0	0	0	0	0	0	0	0	0	0	0	0	0	18	0	0	0	0	0	0	0	0	0
0e48e9026bfd86cfe135a347bd9b5e51	0	0	0	0	0	0	0	0	0	0	0	0	0	0	0	0	0	0	0	0	0	0	0	0	0	0	0	0	0	0	0	0	0	0	0	0	0	0	0	0	0	0	0	0	0	0	0	0	0
0e4df99f62995260d6102bc4d09a602f	0	0	0	0	0	0	0	0	0	0	0	0	0	0	0	0	0	0	0	0	0	0	0	0	0	0	0	0	0	0	0	0	0	0	0	0	0	0	0	0	0	0	0	0	0	0	0	0	0
0e4e7eac97501e7a48726ac14f412731	0	0	0	0	0	0	0	0	0	0	0	0	0	0	0	0	0	0	0	0	0	0	0	0	0	0	0	0	0	0	0	0	0	0	0	0	0	0	0	0	0	0	0	0	0	0	0	0	0
0e50a1cbee791753594ec7ffab702c5b	0	0	0	0	0	0	0	0	0	0	0	0	0	0	0	0	0	0	0	0	0	0	0	0	0	0	0	0	0	0	0	0	0	0	0	0	0	0	0	0	0	0	0	0	0	0	0	0	0
0e5a8324b97208c6570eb545746aaf86	0	0	0	0	0	0	0	0	0	0	0	0	0	0	0	0	0	0	0	0	0	0	0	5	0	0	0	0	0	0	0	0	0	0	0	0	0	0	0	0	0	0	0	0	0	0	0	0	0
0e5b7ad0cffa2b6bcea6d70fcd22702f	0	0	0	0	0	0	0	0	0	0	0	0	0	0	0	0	0	0	0	0	0	0	0	0	0	6	0	0	0	0	0	0	0	0	0	0	0	0	0	0	0	0	0	0	0	0	0	0	0
0e5c3fed90cc4ed9c067f168c2d948ee	0	0	0	0	0	0	0	0	0	0	0	0	0	0	0	0	0	0	0	0	0	0	0	0	0	0	0	0	0	0	0	0	6	0	0	0	0	0	0	0	0	0	0	0	0	0	0	0	0
0e5ea9608bb227dfaa52a32b2aef6fd0	0	0	0	0	0	0	0	0	0	0	0	0	0	0	0	0	0	0	0	0	5	0	0	0	0	0	0	0	0	0	0	0	0	0	0	0	0	0	0	0	0	0	0	0	0	0	0	0	0
0e5eb137393546540ef8ba8803c67a37	0	0	0	0	0	0	0	0	0	0	0	0	0	0	0	0	0	0	0	0	0	0	0	0	0	0	0	0	0	0	0	0	0	0	0	0	0	0	0	0	0	0	0	0	0	0	0	0	0
0e5f67c62348bcae7eb8a62d858f5a55	0	0	0	0	0	0	0	0	0	0	0	0	0	0	0	0	0	0	0	0	0	0	0	0	0	0	0	0	0	0	0	0	0	0	0	0	0	0	0	0	0	0	0	0	0	0	0	0	0
0e6283e5cd5ed6be2a85597a09742e93	0	0	0	0	0	0	0	0	0	0	0	0	0	0	0	0	0	0	0	0	0	0	0	0	0	0	0	0	0	0	0	0	0	0	0	0	0	0	0	0	0	0	0	0	0	0	0	0	0
0e6afe3cdbd22264bea918143789ac8e	0	0	0	0	0	0	0	0	0	0	0	0	0	0	0	0	0	0	0	0	0	0	0	0	0	0	0	0	0	0	0	0	0	0	0	0	0	0	0	0	0	0	0	0	0	0	0	0	0
0e6bf084267474af8b37dee0f6f6bc71	0	0	0	0	0	0	0	0	0	0	0	87	0	0	0	0	0	0	0	0	0	0	0	0	0	0	0	0	0	0	0	0	0	0	0	0	0	0	0	0	0	0	0	0	0	0	0	0	0
0e6c48ffc76df57317a09d0ba1e9af19	0	0	0	0	0	0	0	0	0	0	0	0	0	0	0	0	0	0	0	0	0	0	0	0	0	0	0	0	0	0	0	0	0	0	0	0	0	0	0	0	0	0	0	0	0	0	0	0	0
0e6d078d9bf0fa7499b5623f9b3e311e	0	0	0	0	0	0	0	0	0	0	0	0	0	0	0	0	0	0	0	0	0	0	0	0	0	0	0	0	0	0	0	0	0	0	0	0	0	0	0	0	0	0	0	0	0	0	0	0	0
0e6e7be73204738f51ca063ef5786246	0	0	0	0	0	0	0	0	0	0	0	0	0	0	0	0	0	0	0	0	0	0	10	0	0	0	0	0	0	0	0	0	0	0	0	0	0	0	0	0	0	0	0	0	0	0	0	0	0
0e734d55de0909843b0860c6da47ed83	0	0	0	0	0	0	0	0	0	0	0	0	0	0	0	0	0	0	0	0	0	0	0	0	0	0	0	0	0	0	0	0	0	0	0	0	0	0	0	0	0	0	0	0	0	0	0	0	0
0e7434c95a689a8b116fbb2c99c55455	0	0	0	0	0	0	0	0	0	0	0	0	0	0	0	0	0	0	0	0	0	0	0	0	0	0	0	0	0	0	0	0	0	0	0	0	0	0	0	0	0	0	0	0	0	0	0	35	0
0e746b157f57d3065e3d7f9e06e6ca98	0	0	0	0	0	0	0	0	0	0	0	0	0	0	0	0	0	0	0	80	0	0	0	0	0	0	0	0	0	0	0	0	0	0	0	0	0	0	0	0	0	0	0	0	0	0	0	0	0
0e749f33c2637964c997713f151b2044	0	0	0	0	0	0	0	0	0	0	0	0	0	0	0	0	0	0	0	0	0	0	0	0	0	0	0	0	0	0	0	0	0	0	0	0	0	0	0	0	0	0	0	0	0	0	0	0	0
0e74a1cfd07f370c172307af1d03e971	0	0	0	0	0	0	0	0	0	0	0	0	0	0	0	0	0	0	0	0	0	0	0	0	0	0	0	0	0	0	0	0	0	0	0	0	0	0	0	0	0	0	0	0	0	0	0	0	0
0e74b02c9dc223ebd3aac6e7252cb734	0	0	0	0	0	0	0	0	0	0	0	0	0	0	0	0	0	0	0	0	0	0	0	0	0	0	0	0	0	0	0	0	0	0	0	0	0	0	0	0	0	0	0	0	0	0	0	0	0
0e759a080958bb16f09bf8ba32d2b80e	0	0	0	0	0	0	0	0	0	0	0	0	0	0	0	0	0	0	0	0	0	0	0	0	0	0	0	0	0	0	0	0	0	0	0	0	0	0	0	0	0	0	0	0	0	0	0	0	0
0e76eddd37074ddb30850ed427b584a9	0	0	0	0	0	0	0	0	0	0	0	0	0	0	0	0	0	0	0	0	0	0	0	0	0	0	0	0	0	0	0	0	0	0	0	0	0	0	0	0	0	0	0	0	0	0	0	0	0
0e852280b0a837d4ff6ed746a161c0ed	0	0	0	0	0	0	0	0	0	0	0	0	0	0	0	0	0	0	0	0	0	0	0	0	0	0	0	0	0	0	0	0	0	0	0	0	0	0	0	0	0	0	0	0	0	0	0	0	0
0e8c12858e2a74aae1bd495f246c086e	0	0	0	0	0	0	0	0	0	0	0	0	0	0	0	0	0	0	0	0	0	0	0	0	0	0	0	0	0	0	0	0	0	0	0	0	0	0	0	0	0	0	0	0	0	0	0	0	0
0e8cf85663169a9781ce394bb846e44c	0	0	0	0	0	0	0	287	0	0	0	0	0	0	0	0	0	0	0	0	0	0	0	0	0	0	0	0	0	0	0	0	0	0	0	0	0	0	0	0	0	0	0	0	0	0	0	0	0
0e8daf3a65a1f20ba78dd0fa07a8f9aa	0	0	0	0	0	0	0	0	0	0	0	0	0	0	0	0	0	0	0	0	0	0	0	0	0	0	0	0	0	0	0	0	0	0	0	0	0	0	0	0	0	0	0	0	0	0	0	0	0
0e8f7ce9f5d3c5579a8473b9e1930116	0	0	0	0	0	0	0	0	0	0	0	0	0	0	0	0	0	0	0	0	0	0	0	0	0	0	0	0	0	0	0	0	0	0	0	0	0	0	0	0	0	0	0	0	0	0	0	0	0
0e90835cd637cbbf45fed2f74aca7890	0	0	0	0	0	0	0	0	0	0	0	0	0	0	0	0	0	0	0	0	0	0	0	0	0	0	0	0	0	0	0	0	0	0	0	0	0	0	0	0	0	0	0	0	0	0	0	0	0
0e9ba317b179aa3d8243a0c9fdfeff3a	0	0	0	0	0	0	0	0	0	25	0	0	0	0	0	0	0	0	0	0	0	0	0	0	0	0	63	33	0	48	0	0	0	0	0	0	0	0	0	0	0	0	0	0	0	23	0	0	0
0e9c212e30e86e47a2254f897679ee3a	0	0	0	0	0	0	0	0	0	0	0	0	0	0	0	0	0	0	0	0	0	0	0	0	0	0	0	0	0	0	0	0	0	0	0	0	0	0	0	0	0	0	0	0	0	0	0	0	0
0ea3588bc31e5f87a7a7ed4afc9d7be9	0	0	0	0	0	0	0	0	0	0	0	0	0	0	0	0	0	5	0	0	0	0	0	0	0	0	0	0	0	0	0	0	0	0	0	0	0	0	0	0	0	0	0	0	0	0	0	0	0
0ea688b14730011d5fac6b209f1407d9	0	0	0	0	0	0	0	0	0	0	0	0	0	0	0	0	0	0	0	0	0	0	0	0	0	0	0	0	0	0	0	0	0	0	0	0	0	0	0	0	0	0	0	0	0	0	0	0	0
0ea8d72275239f1a60a72cadfcdb0aa4	0	0	0	0	0	0	0	0	0	0	0	0	0	0	0	0	0	0	0	0	0	0	0	0	0	0	0	0	0	0	0	0	0	0	0	0	0	0	0	0	0	0	0	0	0	0	0	0	0
0eac2b7b9568889b3a4a3036603544f1	0	0	0	0	0	0	0	0	0	0	0	0	0	0	0	0	0	0	0	0	0	0	0	0	0	0	0	0	0	0	0	0	0	0	0	0	0	0	0	0	0	0	0	0	0	0	0	0	0
0ead3c3dab446b497e0b3c12aa3e9559	0	0	0	0	0	0	0	0	0	0	0	0	0	0	0	0	0	0	0	0	0	0	0	0	0	0	0	0	0	0	0	0	0	0	0	0	0	0	0	75	0	0	0	0	0	0	0	0	0
0eb239b179a6140052cefc31dfad48b1	0	0	0	0	0	0	0	0	0	0	0	0	0	0	0	0	0	0	0	0	0	0	0	0	0	0	0	0	0	0	0	0	0	0	0	0	0	0	0	0	0	0	0	0	0	0	0	0	0
0eb339d57827e66cd46af7bdfb9f7a20	0	0	0	0	0	0	0	0	0	0	0	0	0	0	0	0	0	0	0	0	0	0	0	0	0	0	0	0	0	0	0	0	0	0	0	0	0	0	0	0	0	0	0	0	0	0	0	0	0
0eb37522ba1bb44f10249291541863dc	0	0	0	0	0	0	0	0	0	0	0	0	0	0	0	0	0	0	0	0	0	0	0	0	0	0	0	0	0	0	0	0	0	0	0	0	0	0	0	0	0	0	0	0	0	0	0	0	0
0eb47787887bcdb3f3be601398cffeb6	0	0	0	0	0	0	0	0	0	0	0	0	0	0	0	2	0	0	0	0	0	0	0	0	0	0	0	0	0	0	0	0	0	0	0	0	0	0	0	0	0	0	0	0	0	0	0	0	0
0ec107c9fb6019476ab195b3e8a8dd14	0	0	0	0	0	0	0	0	0	0	0	0	0	0	0	0	0	0	0	0	0	0	0	0	0	0	0	0	0	0	0	0	0	0	0	0	0	0	0	0	0	0	0	0	0	0	0	0	0
0ec3c815682435ebb3a4a30ccc8ba80b	0	0	0	0	0	0	0	0	0	0	0	49	0	0	0	0	0	0	0	0	0	0	0	0	0	0	0	0	0	0	0	0	0	0	0	0	0	0	0	0	0	0	0	0	0	0	0	0	0
0ec495341e99a9495a7761979dfeb3e3	0	0	0	0	0	0	0	0	0	0	0	0	0	0	0	0	0	0	0	0	0	0	0	0	0	0	0	0	0	0	0	0	0	0	0	0	0	0	0	0	0	0	0	0	0	0	0	0	0
0ec93d9e7dd03099c8646ae1c223a202	0	0	0	0	0	0	0	0	0	0	0	0	0	0	0	0	0	0	0	0	0	0	0	0	0	0	0	0	0	0	0	0	0	0	0	0	0	302	0	0	0	0	0	0	0	0	0	0	0
0ecb71cdb683d10318b95a316064cd39	0	0	0	0	0	0	0	0	0	197	0	0	0	0	0	0	0	0	0	0	0	0	0	0	0	0	0	0	0	0	0	0	0	0	0	0	0	0	0	0	0	0	0	0	0	0	0	0	0
0eccfbd04f0ab70d1784637610adf33b	0	0	0	0	0	0	0	0	0	0	0	0	0	0	0	0	0	0	0	0	0	0	0	0	0	0	0	0	0	0	0	0	0	0	0	0	0	0	0	0	0	0	0	0	35	0	0	0	0
0ecdd1c544f81765f27c885847238625	0	0	0	0	0	0	0	0	0	0	0	0	0	0	0	0	0	0	0	0	0	0	0	0	0	0	0	0	0	0	0	0	0	0	0	0	0	0	0	0	0	0	0	0	0	0	0	0	0
0ece29baf6e06887948a62395419d65d	0	0	0	0	0	0	0	0	0	0	0	0	0	0	0	0	0	0	0	0	0	0	0	0	0	0	0	0	0	0	0	0	0	0	0	0	0	0	0	0	0	0	0	0	0	0	0	0	0
0ece72225ae9e0cffaa590d39a82de2c	0	0	0	0	0	0	0	0	0	0	0	0	0	0	0	0	0	0	0	0	0	0	0	0	0	0	0	0	0	0	0	0	0	0	0	0	0	0	0	0	0	0	0	0	0	0	0	0	0
0ed21044a5092b1c4e8fdb54e060e2db	0	0	0	0	0	0	0	0	0	0	0	0	0	0	0	0	0	0	0	0	0	0	0	0	0	0	0	0	0	0	0	0	0	0	0	0	0	0	0	0	0	0	0	0	0	0	0	0	0
0ed45ffdcc08fd99c6e16a1d2185e807	0	0	0	0	0	0	0	0	0	0	0	0	0	0	0	0	0	0	0	0	0	0	0	0	0	0	0	0	0	0	0	0	0	0	0	0	0	0	0	0	0	0	0	0	0	0	0	0	0
0ed7a25b77ec2f95272fbb65aeadfcc9	0	0	0	0	0	0	0	0	0	0	0	0	0	0	0	0	0	0	0	0	0	0	0	0	0	0	0	0	0	0	0	0	0	0	0	0	0	0	0	0	0	0	0	0	0	84	0	0	0
0ed9d7df7f1138236b5bfbf7b8212770	0	0	0	0	0	0	0	0	0	0	0	0	0	0	0	0	0	0	0	0	0	0	0	0	0	0	0	0	0	0	0	0	0	0	0	0	0	0	0	0	0	0	0	0	0	0	0	0	0
0edce9ff7ec0feb469134b25a66bd2d6	0	0	0	0	0	0	0	0	0	0	0	0	0	0	0	0	0	0	0	0	0	0	0	0	0	0	0	0	0	0	0	0	0	0	0	0	0	0	0	0	0	0	0	0	0	0	0	0	0
0ee0cff3e1905f8809e6837ea9cc2d47	0	0	0	0	0	0	0	0	0	0	0	0	0	0	0	0	0	0	0	0	0	0	0	0	0	0	0	0	0	0	0	0	0	0	0	0	0	0	0	0	0	0	0	0	0	0	0	0	0
0ee2245f079fa6eaa67667a3a8aa169f	0	0	0	0	0	0	0	0	0	0	0	0	0	8	0	0	0	0	0	0	0	0	0	0	0	0	0	0	0	0	0	0	0	0	0	0	0	0	0	0	0	0	0	0	0	0	0	0	0
0ee2dc4a37f89ba97edbaff5ee8406a6	0	0	0	0	0	0	28	0	0	0	0	0	0	0	0	0	0	0	0	0	0	0	0	0	0	0	0	0	0	0	0	0	0	0	0	0	0	0	0	0	0	0	0	0	0	0	0	0	0
0ee4674d1d022d6c1a277185689cac5e	0	0	0	0	0	0	0	0	0	0	0	0	0	0	0	0	0	0	0	0	0	0	0	0	0	0	0	0	0	0	0	0	0	0	0	0	0	0	0	0	0	0	0	0	0	0	0	0	0
0eec185ec5e9781e4e95486d295d4766	0	0	0	0	0	0	0	0	0	0	0	0	0	0	0	11	0	0	0	0	0	0	0	0	0	0	0	0	0	0	0	0	0	0	0	0	0	0	0	0	0	0	0	0	0	0	0	0	0
0eed0813e0cf73e16499a96350637c52	0	0	0	0	0	0	0	0	0	0	0	0	0	0	0	0	0	0	0	0	0	0	0	0	0	0	0	0	0	0	0	0	0	0	0	0	0	0	0	0	0	0	0	0	0	0	0	0	0
0eee5816d0b720381cf1f9148c5fc4b7	0	0	0	0	0	0	0	0	0	0	0	0	0	0	0	0	0	0	0	0	0	0	0	0	0	0	0	0	0	0	0	0	0	0	0	0	0	0	0	0	0	0	0	0	0	0	0	6	0
0ef67f4121235a9c680dc6b337fcccb8	0	0	0	0	0	0	0	0	0	0	0	0	0	13	0	0	0	0	0	0	0	0	0	0	0	0	0	0	0	0	0	0	0	0	0	0	0	0	0	0	17	0	0	0	20	0	0	0	0
0ef7ca562f455278ba1d7229abf18b89	0	0	0	0	0	0	3	0	0	0	0	0	0	0	0	0	0	0	0	0	0	0	0	0	0	0	0	0	0	0	0	0	0	0	0	0	0	0	0	0	0	0	0	0	0	0	0	0	0
0efcb94cb03f3ee97f65b7c14e951c14	0	0	0	0	0	0	0	0	0	0	0	0	0	0	0	0	0	0	0	0	0	0	0	0	0	0	0	0	0	0	0	0	0	0	0	0	0	0	0	0	0	0	0	0	0	0	0	0	0
0f040f30488c440fe768ee59b547dda8	0	0	0	0	0	0	0	0	0	0	0	0	0	0	0	0	0	0	0	0	0	0	0	0	0	0	0	0	0	0	0	0	0	0	0	0	0	0	0	0	0	0	0	0	0	0	0	0	0
0f052435f37c6229b76322c55c0392ae	0	0	0	0	0	0	0	0	0	0	0	0	0	0	0	0	0	0	0	0	0	0	0	0	0	0	0	0	0	0	0	0	0	0	0	0	0	0	0	0	0	0	0	0	0	0	0	0	0
0f098049431dda640dfdb730e151af27	0	0	0	0	0	0	0	0	0	0	0	0	0	0	0	0	0	0	0	0	0	0	0	0	0	0	0	0	0	0	0	0	0	0	0	0	0	0	0	0	0	0	0	0	0	0	0	0	0
0f0d57b5356d3de477bf6061f9d94aab	0	0	0	0	0	0	0	0	0	0	0	0	0	0	0	0	0	0	0	0	0	0	0	0	0	0	0	0	0	0	0	0	0	0	0	0	0	0	0	0	0	0	0	0	0	0	0	0	0
0f1073784db439a550ee7cb83b50152a	0	0	0	0	0	0	0	0	0	0	0	0	0	0	0	0	0	0	0	0	0	0	0	0	0	0	0	0	0	0	0	0	0	22	0	0	0	0	0	0	0	0	0	0	0	0	0	0	0
0f13e3da07bc6b3f74940cd2053b1a93	0	0	0	0	0	0	0	0	0	0	0	19	0	0	0	0	0	0	0	0	0	0	0	0	0	0	0	0	0	0	0	0	0	0	0	0	0	0	0	0	0	0	0	0	0	0	0	0	0
0f21755d426f4ac8a4e601fc1ae501b3	0	0	0	0	0	0	0	0	0	0	0	0	0	0	0	0	0	0	0	0	0	0	0	0	0	0	0	0	0	0	0	0	24	0	0	0	0	0	0	0	0	0	0	0	0	0	0	0	0
0f219b1c8624e0313ff66700fa1d38b2	0	0	0	0	0	0	0	0	0	0	0	0	0	0	0	0	0	0	0	0	0	0	0	0	0	0	0	0	0	0	0	0	0	0	0	0	0	0	0	0	0	0	0	0	0	0	0	0	0
0f285cb6f06d3074041e9ee5ffd7b1a1	0	0	0	0	0	0	0	0	0	0	0	0	0	0	0	0	0	0	0	0	0	0	0	0	0	0	0	0	0	0	0	0	63	0	0	0	0	0	0	0	0	0	0	0	0	0	0	0	0
0f3419a8af5613e1fefbc8a966484347	0	0	0	0	0	0	0	0	0	0	0	0	0	0	0	0	0	0	0	0	0	0	0	0	0	0	0	0	0	0	0	0	0	0	0	0	0	0	0	0	0	0	0	0	0	0	0	0	0
0f384ff632b3f365e527f7d3cbcc193d	0	0	0	0	0	0	0	0	0	0	0	0	0	0	0	0	0	0	0	0	0	0	0	0	0	0	0	0	0	0	0	0	15	0	0	0	0	0	0	0	0	0	0	0	0	0	0	0	0
0f38a68b1dc5ecb0c439126eb8945a17	0	0	0	0	0	0	0	0	0	0	0	0	0	0	0	0	0	0	0	0	0	0	0	0	0	0	0	0	0	0	0	0	0	0	0	0	0	0	0	0	0	0	0	0	0	0	0	0	0
0f3e4889b846ba665259a0b43e71085c	0	0	0	0	0	0	0	0	0	0	0	0	0	0	0	0	0	0	0	0	0	0	0	0	0	0	0	0	0	0	0	0	0	0	0	0	0	0	0	0	0	0	0	0	0	0	0	0	0
0f4235bfdc70bb009b5660fb2c1efd3e	0	0	0	0	0	0	0	0	0	0	0	0	0	0	0	0	0	0	0	0	0	0	0	0	0	0	0	0	0	0	0	0	0	0	0	0	0	0	0	0	0	0	0	0	0	0	0	0	0
0f43a700acc179f5656d507c7c25c0bc	0	0	0	0	0	0	5	0	0	0	0	0	0	0	0	0	0	0	0	0	0	0	0	0	0	0	0	0	0	0	0	0	0	0	3	0	0	0	0	0	0	0	0	0	0	0	0	0	0
0f552f2a93fb2cec30e2ca97cd76f9f6	0	0	0	0	0	0	0	0	0	0	0	0	0	0	0	0	0	0	0	0	0	0	0	0	0	0	0	0	0	0	0	0	0	0	0	0	0	0	0	0	0	0	0	0	0	0	0	0	0
0f5b2478324ca4fcb2f608e4b7f276a6	0	0	0	0	0	0	0	0	0	0	0	0	0	0	0	0	0	0	0	0	0	0	0	0	0	0	0	0	0	0	0	0	0	0	0	0	0	0	0	0	0	0	0	0	0	0	0	0	0
0f5d2d6268f38034df8acb449eac5687	0	0	0	0	0	0	0	0	0	0	0	0	0	0	0	0	0	0	0	0	0	0	0	0	0	0	0	0	0	0	0	0	0	0	0	0	0	0	0	0	0	0	0	0	0	0	0	0	0
0f6807c9ffb6ab816b9e5f6990dd9e73	0	0	0	0	0	0	0	0	0	0	0	0	0	0	0	0	0	0	0	0	0	0	0	0	0	0	0	0	0	0	0	0	0	0	0	0	0	0	0	0	0	0	0	0	0	0	0	0	0
0f6bed209eccdd1ba6dc9ef638084801	0	0	0	0	0	0	0	0	0	0	0	0	0	0	0	0	0	0	0	0	0	0	0	56	0	0	0	0	0	0	0	0	0	0	0	0	0	0	0	0	0	0	0	0	0	0	0	0	0
0f6cf7a27180d063627757f4c952be69	0	0	0	0	0	0	0	0	0	0	0	0	0	0	0	0	0	0	0	0	0	0	0	0	0	0	0	0	0	0	0	0	0	0	0	0	0	0	0	0	0	0	0	0	0	0	0	0	0
0f6df652473189653fdebd39e7ebbf0a	0	0	0	0	0	0	0	0	0	0	0	0	0	0	0	0	0	0	0	0	0	0	0	0	0	0	0	0	0	0	0	0	0	0	0	0	0	0	0	0	0	0	0	0	0	0	0	0	0
0f70b125c7a73ae559352d3ac0ccc07d	0	0	0	0	0	0	0	0	0	0	0	0	0	0	0	0	0	0	0	0	0	0	0	0	0	0	0	0	0	0	0	0	0	0	0	0	0	0	0	0	0	0	0	0	0	0	0	0	0
0f7187d0829858fb912ca9e1eb5a76d5	0	0	0	0	0	0	0	0	0	0	0	0	0	0	0	0	0	0	0	0	0	0	0	0	0	0	0	0	0	0	0	0	0	0	0	0	0	0	0	0	0	0	0	0	0	0	0	0	0
0f71db74f17b81dbb15c3beef7d039b9	0	0	0	0	0	0	0	0	0	0	0	0	0	0	0	0	0	0	0	0	0	0	0	0	0	0	0	0	0	0	0	0	0	235	0	0	0	0	0	0	0	0	0	0	0	0	0	0	0
0f72e3e9aa42b80ca00ccc2e8b6a45d6	0	0	0	0	0	0	0	0	0	0	0	0	0	0	0	0	0	0	0	0	0	0	0	0	0	0	0	0	0	0	0	0	0	0	0	0	0	0	0	0	0	0	0	0	0	0	0	0	0
0f7757642d8415d21b249b296c210354	0	0	0	0	0	8	0	0	0	0	0	0	0	0	0	0	0	0	0	0	0	0	0	0	0	0	0	0	0	0	0	0	0	0	0	0	0	0	0	0	0	0	0	0	0	0	0	0	0
0f78c818cc17867f4a60dfbd3878f9b7	0	0	0	0	0	0	0	0	0	0	0	0	0	0	0	0	0	0	0	0	0	0	0	0	0	0	0	0	0	0	0	0	0	0	0	0	0	0	0	0	0	0	0	0	0	0	0	0	0
0f7b4be40a3a0ebc08ee186c9619df4d	0	0	0	0	0	0	0	0	0	0	0	0	0	0	0	0	0	0	0	0	0	0	0	0	0	0	0	0	0	0	0	0	0	0	0	0	0	0	0	0	0	0	0	0	0	0	0	0	0
0f7de55237a4037daa005fec1e4b8777	0	0	0	0	28	0	0	0	0	0	0	0	0	0	0	0	0	0	0	0	0	0	0	0	0	0	0	0	0	0	0	0	0	0	0	0	0	0	0	0	0	0	0	0	0	0	0	0	0
0f7e4907fc19db03774c11d0a2d27579	0	0	0	0	0	0	0	0	0	0	0	0	0	0	0	0	0	0	0	0	0	0	0	0	0	0	0	0	0	0	0	0	0	0	0	0	0	0	0	0	0	0	0	0	0	0	0	0	0
0f82a5922ec65dd0fd4aacca88665e5f	0	0	0	0	0	0	0	0	0	0	0	0	0	0	0	0	0	0	0	0	0	0	0	0	0	0	0	0	0	0	0	0	0	0	0	0	0	0	0	0	0	0	0	0	0	0	0	0	0
0f889b2d0b8903648dc1a82ae2865be3	0	0	0	0	0	0	0	0	0	0	0	0	0	0	0	0	0	0	0	0	0	0	0	0	0	0	0	0	0	0	0	0	0	0	0	0	0	0	0	0	0	0	0	0	0	0	0	0	0
0f8e94e896296b54bd97425b49dcfaa7	0	0	0	0	0	0	0	0	0	0	0	0	0	0	0	0	0	0	0	0	0	0	0	0	0	0	0	0	0	0	0	0	0	0	0	0	0	0	0	0	0	0	0	0	0	0	0	0	0
0f93e3d5c57fb639af687d02e7835d5a	0	32	0	0	0	0	0	0	0	0	0	0	0	0	0	0	0	0	0	0	0	0	0	0	0	0	0	0	0	0	0	0	19	0	0	0	0	0	0	0	0	0	0	14	0	0	0	0	0
0f9422fb8ad853e20fe4530bd425f4d2	0	0	0	0	0	0	0	0	0	0	0	0	0	0	0	0	0	0	0	0	0	0	0	0	0	0	0	0	0	0	0	0	0	0	0	0	0	0	0	0	0	0	0	0	0	0	0	0	0
0f95f89b70f78630354fc566ade01fc9	0	0	0	0	0	0	0	0	0	0	0	0	0	0	0	0	0	0	0	0	0	0	0	0	0	0	0	0	0	0	0	0	0	0	0	0	0	0	0	0	0	0	0	0	0	0	0	0	0
0f9c8ecdec81beaa3cae09f0350831f7	0	0	0	0	0	0	0	0	0	0	0	0	0	0	0	0	0	0	0	0	0	0	0	0	0	0	0	0	0	0	0	0	0	0	0	0	22	0	0	0	0	0	0	0	0	0	0	0	0
0fa1820aedbd6ae7aebd80ad54483e3f	0	0	0	0	21	0	0	0	0	0	0	0	0	3	0	0	0	0	0	0	0	0	0	0	0	0	0	0	0	0	20	0	0	3	0	0	0	0	11	0	3	0	0	3	0	0	0	0	0
0fa1e0cb05894fd27ae0712189a06a66	0	0	0	0	0	0	0	0	0	0	0	0	0	0	0	0	0	0	0	0	0	0	0	0	0	0	0	0	0	0	0	0	0	0	0	0	0	0	0	0	0	0	0	0	0	0	0	0	0
0fa3dc3108a5ee7d04d1e1b24b5fda4e	0	0	0	0	0	0	0	0	0	0	0	0	0	0	0	0	0	0	0	0	0	0	0	0	0	0	0	0	0	0	0	0	0	0	0	0	0	0	0	0	0	0	0	0	0	0	0	0	0
0fa850d86c326867eb100df9624d7b71	0	0	0	0	0	0	0	0	0	0	0	0	0	0	0	0	0	0	0	0	0	0	0	0	0	0	0	0	0	0	0	0	0	0	0	0	0	0	0	0	0	0	0	0	0	0	0	0	0
0fa9d18438436985f9612fe86af08ead	0	0	0	0	0	0	0	0	0	0	0	0	0	0	0	0	0	0	0	0	0	0	0	0	0	0	0	0	0	0	0	0	0	0	0	0	0	0	0	0	0	0	0	0	0	0	0	0	0
0fb0a810561fd51d214f7aa728f458ef	0	0	0	104	0	0	0	0	0	0	0	0	0	0	0	0	0	0	0	0	0	0	0	0	0	0	0	0	0	0	0	0	0	0	0	0	0	0	0	0	0	0	0	0	0	0	0	0	0
0fb35a194591a35b1bd5c9a41d93b9f7	0	0	0	0	0	0	0	0	0	0	0	0	0	0	0	0	0	0	0	0	0	0	0	0	0	0	0	0	0	0	0	0	0	0	0	0	0	0	0	0	0	0	0	0	0	0	0	0	0
0fb4558e53f6e87c032345203abca673	0	0	0	0	0	0	0	0	0	0	0	0	0	0	0	0	0	0	0	0	0	0	0	0	0	0	0	0	0	0	0	0	0	0	0	0	0	0	0	0	0	59	0	0	42	0	0	0	0
0fbad771b7f080c93c7c017b8f0d4bb7	0	0	0	0	0	0	0	0	0	0	0	0	0	0	0	0	0	0	0	0	0	0	0	0	0	0	0	0	0	0	0	0	0	0	0	0	0	0	0	0	0	0	0	0	0	0	0	0	0
0fbe9c600c4b2bf752b0d579f2cd59de	0	0	0	0	0	0	0	0	0	0	0	0	0	0	0	0	0	0	0	0	0	0	0	0	0	0	0	0	0	0	0	0	0	0	24	0	0	0	0	0	0	0	0	0	0	0	0	0	0
0fc38c4bdebcb5bf0f55a76ae50182d7	0	4	0	0	0	0	0	0	0	0	0	0	0	0	0	0	0	0	0	0	0	0	0	0	0	0	0	0	0	0	0	0	0	0	0	0	0	0	0	0	0	0	0	0	0	0	0	0	0
0fcd615f0d8323d55d596da61dfc3491	0	0	0	0	0	0	0	0	0	0	0	0	0	0	0	0	0	0	0	0	0	0	0	0	0	0	0	0	0	0	0	0	0	0	0	0	0	0	0	0	0	0	0	0	0	0	0	0	0
0fcf551c613c4513adf5712d2ddb9981	0	0	0	0	0	0	0	0	0	0	0	0	0	0	0	0	0	0	0	0	0	0	0	0	0	0	0	0	0	0	0	0	0	0	0	0	0	0	0	0	0	0	0	0	0	0	0	0	37
0fd1eda263285491c0b144abe4714b23	0	0	0	0	0	0	0	0	0	0	0	0	0	0	0	0	0	0	0	0	0	0	0	0	0	0	0	0	0	0	0	0	0	0	0	0	0	0	0	0	0	0	0	0	0	0	0	0	0
0fd20f3223be15710faba0dff987d9f2	0	0	0	0	47	0	0	0	0	0	0	0	0	0	0	0	0	0	0	0	0	0	0	0	0	0	0	0	0	0	0	0	0	0	0	0	0	0	0	0	0	0	0	0	0	0	0	0	0
0fd4f769d1180d5dd6c24d66289400be	0	0	0	0	0	0	0	0	0	0	0	0	0	0	0	0	0	0	0	0	0	0	0	0	0	0	0	0	0	0	0	0	0	0	0	0	0	0	0	0	0	0	0	0	0	0	0	0	0
0fd925898d0413df77c04f3d500dfb41	0	0	0	0	0	0	0	0	0	0	0	0	37	0	0	0	0	0	0	0	83	0	0	0	0	0	0	0	0	0	0	0	0	0	0	0	0	0	0	0	0	0	0	0	0	0	0	0	0
0fd945bb232271511330700ff2a3fbaa	0	0	0	0	0	0	0	0	0	0	0	0	0	0	0	0	0	0	0	0	0	0	0	0	0	0	0	0	0	0	0	0	0	0	0	0	0	0	0	0	0	0	0	0	0	0	0	0	0
0fdd3f086f4e8b9bff5f708c44d35363	0	0	0	0	0	0	0	0	0	0	0	0	0	0	0	0	0	0	0	0	0	0	0	0	0	0	0	0	0	0	0	0	0	60	0	0	0	0	17	0	0	0	0	0	0	0	0	0	0
0fe24301289c774949bf842eb4abdca5	0	0	0	0	0	0	0	0	0	0	0	0	0	0	0	0	0	0	0	0	0	0	0	0	0	0	0	0	0	0	0	0	0	0	0	0	0	0	0	0	0	0	0	0	0	0	0	0	0
0fe368a8fb1c8bb047b189bef3a88471	0	0	0	0	0	0	0	123	443	0	0	0	0	222	0	0	0	0	0	0	0	0	0	0	0	0	0	0	0	0	0	0	152	804	0	0	0	0	632	0	0	0	0	0	0	0	0	88	548
0fe373d4ec09bd035b71ace41242aff8	0	0	0	0	0	0	0	0	0	0	0	0	0	0	0	0	13	0	0	0	0	0	0	0	0	0	0	0	0	0	0	0	0	0	0	0	0	0	0	0	0	0	0	0	0	0	0	0	0
0feb0aa79f03782dfbfb7571c2c6a678	0	0	0	0	0	0	0	0	0	0	0	0	0	0	0	0	0	0	0	0	0	0	0	0	0	3	0	0	0	0	0	0	0	0	0	0	0	0	0	0	0	0	0	0	0	0	0	0	0
0feb4d3ef094cbd61e8d45f83be33778	0	0	0	0	0	0	0	0	0	0	0	0	0	0	0	0	0	0	0	0	0	0	0	0	0	0	0	0	0	0	0	0	0	0	0	0	0	0	0	0	0	0	0	0	0	0	0	0	0
0ff5642ebadd152dfaa6d0c1a9b20a12	0	0	0	0	0	0	0	0	0	0	0	0	0	0	0	0	0	0	0	0	0	0	0	0	0	0	0	0	0	0	0	0	0	0	0	0	0	0	0	0	0	0	0	0	0	0	0	0	0
0ff599b5114bf38fc870caec9d2188aa	0	0	0	0	0	0	0	0	0	0	0	0	0	0	0	0	0	0	0	0	0	0	0	0	0	0	0	0	0	0	0	0	0	0	0	0	0	0	0	0	0	0	0	0	0	0	0	0	0
0ffbea8d4d77b32ccafab20c9357f879	0	0	0	0	0	0	0	0	0	0	0	0	0	0	0	0	0	0	0	0	0	0	0	0	0	0	0	0	0	0	0	0	0	0	0	0	0	0	0	0	0	0	0	0	0	0	0	0	0
0ffc9dfd91a0035f18504ebcc988ec91	0	0	0	0	0	0	0	0	0	0	0	0	0	0	0	0	0	0	0	0	0	0	0	0	0	0	0	0	0	0	0	0	0	0	0	0	0	0	0	0	0	0	0	0	0	0	0	0	0
1000988816a46ff15159430acd34b595	0	0	0	0	0	0	0	0	0	0	0	0	0	0	0	0	0	0	0	0	0	0	0	0	0	0	0	0	0	0	0	0	0	0	0	0	0	0	0	0	0	0	0	0	0	0	0	0	0
10039727b8cfd13fbeea34bbb883833a	0	0	0	0	0	0	0	0	0	0	0	0	0	0	0	0	0	0	0	0	0	0	0	0	0	0	0	0	0	0	0	0	0	0	0	0	0	0	0	0	0	0	0	0	0	0	0	0	24
1004c475cbc704a3e7a08064defee80b	0	0	0	0	0	0	0	0	0	0	0	0	0	0	0	0	0	0	0	0	0	0	0	0	0	0	9	0	0	0	0	0	0	0	0	0	0	0	0	0	0	0	0	0	0	0	0	0	0
1004cbee0044960c1cf39d3919333495	0	0	0	0	0	0	0	0	0	0	0	5	0	0	0	0	0	0	0	0	3	0	0	0	0	0	0	0	0	0	0	0	0	0	0	0	0	0	0	0	0	0	0	0	0	0	0	0	0
100727b65831e60913b12538c57da6a3	0	0	0	0	0	0	0	0	0	0	0	0	0	0	0	0	0	0	0	0	0	0	0	0	0	0	0	0	0	0	0	0	0	0	0	0	0	0	0	0	0	0	0	0	0	0	0	0	0
10073bb787d1b22c3344978e6b2f2518	0	0	0	0	0	0	0	0	0	0	0	0	0	0	0	0	0	0	0	0	0	0	0	0	0	0	0	0	0	0	0	0	0	0	0	0	0	0	0	0	0	0	0	0	0	0	0	0	0
1008af20d85e32edb6d53a911eeb15d8	0	0	0	0	0	0	0	0	0	0	0	0	0	0	0	0	0	0	0	0	0	0	0	0	0	0	0	0	0	0	0	0	0	0	0	0	0	0	0	0	0	0	0	0	0	0	0	0	0
100d91b285957cbda4deff32176ee083	0	0	0	0	0	0	0	0	0	0	0	0	0	0	0	0	0	0	0	0	0	0	0	0	0	0	0	0	0	0	0	0	0	0	0	0	0	0	0	0	0	0	0	0	0	0	0	0	0
1014914054955c4a8c0ad5d3a54b8575	0	0	0	0	0	0	0	0	0	0	0	0	0	0	0	0	0	0	0	0	0	0	0	0	0	0	0	0	0	0	0	0	0	0	0	7	0	0	0	0	0	0	0	0	0	0	0	0	0
101a803ab37ecadd03f731e3214ef8ab	0	0	0	0	0	0	0	0	0	0	0	0	0	0	0	0	0	0	0	0	0	0	0	0	0	0	0	0	0	0	0	0	0	0	0	0	0	0	0	0	36	0	0	0	0	0	0	0	0
1020464d9cbf76e4df99ac415ae62687	0	0	0	0	0	0	0	0	0	0	0	0	0	0	0	0	0	0	0	0	0	0	0	0	0	0	0	0	0	0	0	0	0	0	0	222	0	111	0	0	0	0	0	0	0	0	0	42	0
102840e4ddbbc0c8d241ed089831f49f	0	0	0	0	0	0	0	0	0	0	0	0	0	0	0	0	0	0	0	0	0	0	0	0	0	0	0	0	0	0	0	0	0	0	0	0	0	0	0	0	0	0	0	0	0	0	0	0	0
102f68adb21001a26fd9ea63b6ca9532	0	0	0	0	0	0	0	0	0	0	0	0	0	0	0	0	0	0	0	0	0	0	0	0	0	0	0	0	0	0	0	0	0	0	0	0	0	0	0	0	0	0	0	0	0	0	0	0	0
103312820da5fbe9edec034219b30142	0	0	0	0	0	0	0	0	0	0	0	0	0	0	0	0	0	0	0	0	0	0	0	0	0	0	0	0	0	0	0	0	0	0	0	0	0	0	0	0	0	0	0	0	0	0	0	0	0
1033cae79488106bd70f69719d74bc15	0	0	0	0	0	0	0	0	0	0	0	0	0	0	0	0	0	0	0	0	0	0	0	0	0	0	0	0	0	0	0	0	0	0	0	0	0	0	0	0	0	0	0	0	0	0	0	0	0
10372f860623e76755789643fe23bb20	0	0	0	0	0	0	0	0	0	0	11	0	0	0	0	0	0	0	0	0	0	0	0	0	0	0	0	0	0	0	0	0	0	0	0	0	0	0	0	0	0	0	0	0	0	0	0	0	0
10373e4971192ac92fc95f357250bdc1	0	0	0	0	0	0	0	0	0	0	0	0	0	0	0	0	0	0	0	0	0	0	0	0	0	0	0	0	0	0	0	0	0	0	0	0	0	0	0	0	0	0	0	0	0	0	0	0	0
103e51fb1e9226401841f33fee4508ce	0	0	0	0	0	0	0	0	0	0	0	0	0	0	0	0	0	0	0	0	0	0	0	970	0	0	0	0	0	0	0	0	0	0	0	0	0	0	0	0	0	0	0	0	0	0	0	0	0
103f6d494f59a155092f18c6114126a7	0	0	0	0	0	0	0	0	0	0	0	0	0	0	0	0	0	0	0	0	0	0	0	0	0	0	0	0	0	0	0	0	0	0	0	0	0	0	0	0	0	0	0	0	0	0	0	0	0
104039739974537fe9aa432657d0bb54	0	0	0	0	0	0	0	0	0	0	0	0	0	0	0	0	0	0	0	0	0	0	0	0	0	0	0	0	0	0	0	0	0	0	0	0	0	0	0	0	0	0	0	0	0	0	0	0	0
104777a47da8a53d8394398ae6957122	0	0	0	0	0	0	0	0	0	0	0	0	0	0	0	0	0	0	0	0	0	0	0	0	0	0	0	0	0	0	0	0	0	0	0	0	0	0	0	0	0	0	0	0	0	0	0	0	0
1049f83d862ce2f846fe2f537c5e236b	0	0	0	0	0	0	0	0	0	0	0	0	0	0	0	0	0	0	0	0	0	0	0	0	0	0	0	0	0	0	0	0	0	0	0	0	0	0	0	0	0	0	0	0	0	0	0	0	0
104c3a6b8e6cd2ba421edc527bd7adc3	0	0	0	0	0	0	0	0	0	0	0	0	0	0	0	0	0	0	0	0	0	0	0	0	0	0	0	0	0	0	58	0	0	0	0	0	0	0	0	0	0	0	0	0	0	0	0	0	0
105441e64d94dd804af66253fadec69a	0	0	0	0	0	0	0	0	0	0	0	0	0	0	0	0	0	292	0	0	0	0	0	0	0	0	0	0	0	0	0	0	0	0	0	0	0	0	0	0	0	0	0	0	0	0	0	0	0
10563d74aca02aa977aebf50aa9574ca	0	0	0	0	0	0	0	0	0	0	0	0	0	0	0	0	0	0	0	0	0	0	0	0	0	0	0	0	0	0	0	0	0	0	0	0	0	0	0	0	0	0	0	0	0	0	0	0	0
105a27cf291bded272f371a834736725	0	0	0	0	0	0	0	0	0	0	0	0	0	0	0	0	0	0	0	0	0	0	0	0	0	0	0	0	0	0	0	0	0	0	0	0	61	0	0	0	0	0	0	0	0	0	0	0	0
105cbf75f3b77649ed07735ef81c6be4	0	0	0	0	0	0	0	0	0	0	0	0	0	0	0	0	0	0	0	0	0	0	0	0	0	0	0	0	0	0	0	0	0	0	0	0	0	0	0	0	0	0	0	0	0	0	0	0	0
10617941bb09f2d4e5f2e0178fe32f2d	0	0	0	0	0	0	0	0	0	0	0	0	0	0	0	0	0	0	0	0	12	0	0	0	0	0	0	0	0	0	0	0	0	0	0	0	0	0	0	0	0	0	0	0	0	0	0	0	0
106512c43abafc6c8d3960e617b70b3b	0	0	0	0	0	0	0	0	0	0	0	0	0	0	0	0	0	0	0	0	0	0	5	0	0	0	0	0	0	0	0	0	0	0	0	0	0	0	0	0	0	0	0	0	0	0	0	0	0
1067448a893b1db62bcda763ae07070d	0	0	0	0	0	0	0	0	0	0	0	0	0	0	0	0	0	0	0	0	0	0	0	0	0	0	0	0	0	0	0	0	0	0	0	0	0	0	0	0	0	0	0	0	0	0	0	0	0
106d6d15ea225d6dde15ed4f2939f92a	0	0	0	0	0	0	0	0	0	0	8	0	0	0	0	0	0	0	0	0	0	0	0	0	0	0	0	0	0	0	0	0	0	0	0	0	0	0	0	0	0	20	0	0	0	11	0	0	0
10731f1c87f87e7ebe21e31832eb11c3	0	0	0	0	0	0	0	0	0	0	0	0	0	0	0	0	0	0	0	0	0	0	0	0	0	0	0	0	0	0	0	0	0	0	0	0	0	0	0	0	0	0	0	0	0	0	0	0	0
1078771611c1c68d112da57857f079c8	0	0	0	0	0	0	0	0	0	0	0	0	0	0	0	0	0	0	0	0	0	0	0	0	0	0	0	0	0	0	0	0	0	0	0	0	0	0	0	0	0	0	0	0	0	0	0	0	0
107c19d6fc03e29b9ac0a22fb28653f3	0	0	0	0	0	0	0	0	0	0	0	0	0	0	0	0	0	0	0	0	0	0	0	0	0	0	0	0	0	0	0	0	0	0	0	0	0	0	0	0	0	0	0	0	0	0	0	0	37
1081ad341fa2f5ebd6aec5f4952efb58	0	0	0	0	0	0	0	0	0	0	0	0	0	0	0	0	0	0	0	0	0	0	0	0	0	0	0	0	0	0	0	0	0	0	0	0	0	0	0	0	0	0	0	0	0	0	0	0	0
108483d4d97170bb52656e2399ec7a8d	0	0	0	0	0	0	0	0	0	0	0	0	0	0	0	0	0	0	0	0	0	0	0	0	0	0	0	0	0	0	0	0	0	0	0	0	0	0	0	0	0	0	0	0	0	0	0	0	0
1086d14df32c27b471d3b2c84b80fcba	0	0	0	0	0	0	0	0	0	0	0	0	0	0	0	0	0	0	0	0	0	0	0	0	0	0	0	0	0	0	0	0	0	0	0	0	0	0	0	0	0	0	0	0	0	0	0	0	0
108e9133deecc86f727bfa903d80b740	0	0	0	0	0	0	0	0	0	0	0	0	0	0	0	0	0	0	0	0	0	0	0	0	0	0	0	0	0	0	0	0	0	0	0	0	0	0	0	0	0	0	0	0	0	0	0	0	0
1090e07a88eb50d2c9a3065c643c7715	125	144	120	13	0	0	0	18	37	0	0	0	0	337	216	0	15	0	14	0	0	0	0	36	374	38	208	142	25	161	67	0	0	0	0	0	77	0	0	19	117	79	25	25	73	144	232	15	0
10983d4f674c25bbf0929db3eb7ab521	0	0	0	0	0	0	0	0	0	0	0	0	0	0	0	0	0	0	0	0	0	0	0	0	0	0	0	0	0	0	0	0	0	26	0	0	0	0	0	0	0	0	0	0	0	0	0	0	0
1098f0cc1b73b688e9baed291c546938	0	0	0	0	0	0	0	0	0	0	0	0	0	0	0	0	0	0	0	0	0	0	0	0	0	0	0	0	0	0	0	0	0	0	0	0	0	0	0	0	0	0	0	0	0	0	0	28	0
109be65b4d6b77b86c323247dd523e51	0	0	0	0	0	0	0	0	0	0	0	0	0	0	0	0	0	0	0	0	0	0	5	0	0	0	0	0	0	0	0	0	0	0	0	0	0	0	0	0	0	0	0	0	0	0	0	0	0
10a62bd8081f73fe5f7b6a07dc18cae7	0	0	0	0	0	0	0	0	0	0	0	0	0	0	0	0	0	0	0	0	0	0	0	0	0	0	0	0	0	0	0	0	0	0	0	0	0	0	0	0	0	0	0	0	0	0	0	0	0
10a8e39bbd72a1fb55341f2daa622e51	0	0	0	0	0	0	0	0	0	0	0	0	0	0	0	0	0	0	0	0	0	0	0	0	0	0	0	0	0	0	0	0	0	0	0	0	0	0	0	0	0	0	0	0	0	0	0	0	0
10b3c7e1aa9e3f1db37f86af38bd739a	0	0	0	0	0	0	0	0	0	0	0	0	0	0	0	0	0	0	0	0	0	0	0	0	0	0	0	0	0	0	0	0	0	0	0	0	0	0	0	0	0	0	0	0	0	0	0	0	0
10b4ce53da64d6207c67016b308b9c91	0	0	0	0	0	0	0	0	0	0	0	0	0	0	0	0	0	0	0	0	0	0	0	0	0	0	0	0	0	0	0	0	0	0	0	0	0	0	0	0	0	0	0	0	0	0	0	0	0
10b7edeb816c76ae11fa8477ec16ef76	0	0	0	0	0	0	0	0	0	0	0	0	0	0	0	0	0	0	0	0	0	0	0	0	0	0	0	0	0	0	0	0	0	0	0	0	0	0	0	0	0	0	0	0	0	0	0	0	0
10b835540a88f4d8e5789dc0d7794dc0	0	0	0	22	0	0	0	0	0	0	0	0	0	0	0	0	0	0	0	0	0	0	0	0	0	0	0	0	0	0	0	0	0	0	0	0	0	0	0	0	0	4	0	0	0	0	0	33	0
10b8be9ba5513cae10aa44bad6b7763d	0	0	0	0	0	0	0	26	0	0	0	0	0	0	0	0	0	0	0	0	0	0	0	0	0	0	0	0	0	0	0	0	0	0	0	0	0	0	0	0	0	0	0	0	0	0	0	0	0
10ba379ef7e879ea35e4723492cea439	0	0	0	0	0	0	0	0	0	0	0	0	0	0	0	0	0	0	0	0	0	0	0	0	0	0	0	0	0	0	0	0	0	0	0	0	0	0	0	0	0	0	0	0	0	0	0	0	0
10bacb53f57684c83ebfe84076b6a4bb	0	0	0	0	0	0	0	0	0	0	0	0	0	0	0	0	0	0	0	0	0	0	0	0	0	0	0	0	0	0	0	0	0	0	0	0	0	0	0	0	0	0	0	0	0	0	0	0	0
10bcc6c0a26809c2f5198097a01989f5	1090	0	89	50	633	0	0	0	26	0	0	0	10	0	0	71	0	0	0	0	0	0	0	0	0	0	0	0	0	0	0	315	0	0	0	0	0	0	0	0	0	0	98	0	0	0	24	0	0
10c0239ed05018b9bba6b98b7415a7ce	0	0	0	0	0	0	0	0	0	0	0	0	0	0	0	0	0	0	0	0	0	0	0	0	0	0	0	0	0	0	0	0	0	0	0	0	0	0	0	0	0	0	0	0	0	0	0	0	0
10c0ae6cafbe8833ff5357f63955856d	0	0	0	0	0	0	0	0	0	0	0	0	0	0	0	0	0	0	0	0	0	0	0	0	0	0	0	0	0	0	0	0	0	0	0	0	0	0	0	0	0	0	0	0	0	0	0	0	0
10c5f8872a8af5b2e33414b56fec9b68	0	0	0	0	0	0	0	0	0	0	0	0	0	0	0	0	0	0	0	0	0	0	0	0	0	0	0	0	0	0	0	0	0	0	0	0	0	0	0	0	0	0	0	0	0	0	0	0	0
10ca74bde896ae7bf6f0ce5e6d20396a	0	0	0	0	0	0	0	0	0	0	0	0	0	0	0	0	0	0	0	0	0	204	0	0	0	0	0	0	0	0	0	0	0	0	0	0	0	0	0	0	0	0	0	0	0	0	0	0	0
10ca9e27f756ec11e81ce9be898c0ce8	0	0	0	0	0	0	0	0	0	0	0	0	0	0	0	0	0	0	0	0	0	0	0	0	0	0	0	0	0	0	0	0	0	0	0	0	0	0	0	0	0	0	0	0	0	0	0	0	0
10d66773d7b318ab491f88553e2c869a	0	0	0	0	0	0	0	0	0	0	0	0	0	0	0	0	0	0	0	0	0	0	0	0	0	0	0	0	0	0	0	0	0	0	0	0	0	0	0	0	0	0	0	0	0	0	0	0	0
10dd64b910120cec727392454c2e27c9	0	0	0	0	0	0	0	0	0	0	0	0	0	0	0	0	0	0	0	0	0	0	0	0	0	0	0	0	0	0	0	0	0	0	0	0	0	0	0	0	0	0	0	0	0	0	0	0	0
10e41075924ddae730dbd189b6362dff	0	0	0	0	0	0	0	0	0	0	0	0	0	0	0	0	0	0	0	0	0	0	0	0	0	0	0	0	0	0	0	0	0	0	0	0	0	0	0	0	0	0	0	0	0	0	0	0	0
10e4e7ee4f97e1af8e8723810c3e8030	0	0	0	0	0	0	0	0	0	0	0	0	0	0	0	0	0	0	0	0	0	0	0	0	0	0	0	0	0	0	0	0	0	0	0	0	0	0	0	0	0	0	0	0	0	0	0	0	0
10eeab268b3800938c428dd6e32c166b	0	0	0	0	0	0	0	0	0	0	0	0	0	0	0	0	0	0	0	0	0	0	0	0	0	0	0	0	0	0	0	0	0	0	0	0	0	0	0	0	0	0	0	0	0	0	0	0	0
10f4ba3360b9c9c264ee00d9fa38810f	0	0	0	0	0	0	0	0	0	0	0	0	0	0	0	0	0	0	0	0	0	0	0	0	0	0	0	0	0	0	0	0	0	0	0	0	0	0	0	0	0	0	0	0	0	0	0	0	0
10fa05942aa8aa5a64270399b8602ceb	0	0	0	0	0	0	0	0	0	0	0	0	0	0	0	0	0	0	0	0	0	0	0	0	16	0	0	0	0	0	0	0	0	0	0	0	0	0	0	0	0	0	0	0	0	0	0	0	0
10fa164e5399deec78aa2dc56da8b5c7	0	0	0	0	0	0	0	0	0	0	0	0	0	0	0	0	0	0	0	0	0	0	0	0	0	0	0	0	0	0	0	0	0	0	0	0	0	0	0	0	0	0	0	0	0	0	0	0	0
10fb094f175b844b733bc6669ea049a9	0	0	0	0	0	0	0	0	0	0	0	0	0	0	0	0	0	0	0	0	0	0	0	0	0	0	0	0	0	0	0	0	0	0	0	0	0	0	0	0	0	0	0	0	0	0	0	0	0
10fee0a4625cdf84cbf2cc56d9eb6fc9	0	0	0	0	0	0	0	0	0	0	0	0	0	0	0	0	0	0	0	0	0	0	0	0	0	0	0	0	0	0	0	0	0	0	0	0	0	0	0	0	0	0	0	0	0	0	0	0	0
1106ef68ebca62f7f0daae2f9c070224	0	0	0	0	0	0	0	0	0	0	0	0	0	0	0	0	0	0	0	0	0	0	0	0	0	0	0	37	0	0	0	0	0	0	0	0	0	0	0	0	0	0	0	0	0	0	0	0	0
11077b84ad7ac51107fff2dd0119d104	0	0	0	0	0	0	0	0	0	0	0	0	0	0	0	0	0	0	0	0	0	0	0	0	0	0	0	0	0	0	0	0	0	0	0	0	0	0	0	0	0	0	0	0	0	0	0	0	0
1108bd4bd2bfea80edbe7ad1dfc614bb	0	0	0	0	0	0	0	0	0	0	0	0	0	0	0	0	0	0	0	0	0	0	0	0	0	0	0	0	0	0	0	0	0	0	0	0	0	0	0	0	0	0	0	0	0	0	0	0	0
11102c2cfe9509eb1fe17d7bf6eaee98	0	0	0	0	0	0	0	0	0	0	0	0	0	0	0	0	0	0	0	0	0	0	0	0	0	0	0	0	0	0	0	0	0	0	0	0	0	0	0	0	0	0	0	0	0	0	0	0	0
11110963843bdb4e031cc3886b719c3f	0	0	0	0	0	0	0	0	0	0	0	0	0	13	0	62	0	21	43	0	0	0	0	0	0	0	0	0	0	0	86	0	0	0	0	0	0	0	0	0	0	0	0	0	0	0	0	0	0
111132a5d6d7fdae51a878de570d60a7	0	0	0	0	0	0	0	0	0	0	0	0	0	0	0	0	0	0	0	0	0	0	0	0	0	0	0	0	0	0	0	0	0	0	0	0	0	0	0	0	0	0	0	0	0	0	0	0	0
1114311ac161fdc9b5216a595b3f83a6	0	19	0	0	0	0	0	0	0	0	0	0	0	0	30	0	0	0	0	0	0	0	0	0	0	0	0	0	0	0	0	0	0	0	0	0	0	0	0	0	0	0	0	0	0	0	0	0	0
1118353e1de8d7ba08f253ddefcc93ff	0	0	0	0	0	0	0	0	0	0	0	0	20	0	0	0	0	0	0	0	0	0	0	0	0	0	0	0	0	0	0	0	0	32	0	0	0	0	0	0	0	0	0	0	0	0	0	0	0
111c5c75d515a997c08fc356e3502a22	0	0	0	0	0	0	0	0	0	0	2	0	0	0	0	0	0	0	0	0	0	0	0	0	0	0	0	0	0	0	0	0	0	0	0	0	0	0	0	0	0	0	0	0	0	0	0	0	0
112113e58a83d744f1f9caf15fa4df99	0	0	0	0	0	0	0	0	0	0	0	0	0	0	0	0	0	0	0	0	0	0	0	0	0	0	0	0	0	0	0	0	0	0	0	0	0	0	0	0	0	0	0	0	0	0	0	0	0
1121c14145928e0fafc28c1fb3f5b035	0	0	25	0	0	0	0	0	0	0	0	0	0	0	0	0	0	0	0	0	0	0	0	0	0	0	0	0	0	0	0	0	0	0	0	0	0	0	0	0	0	0	0	0	0	0	0	0	0
1122016b34d28993230a367c25394fcb	0	0	0	0	0	0	0	0	0	0	0	0	0	0	0	0	0	0	0	0	0	0	0	0	0	0	0	0	0	0	0	0	0	0	0	0	0	0	0	0	0	0	0	0	0	0	0	0	0
11223eb17be1c35e9d14056a6d4feb44	0	0	0	0	0	0	0	0	0	0	0	0	0	0	0	0	0	0	0	0	0	0	0	0	0	0	0	0	0	0	0	0	0	0	0	0	0	0	0	0	0	0	0	0	0	0	0	0	0
1130104ac642c6923f9be0492ec84855	0	0	0	0	0	0	0	0	0	0	0	0	0	0	0	0	0	0	0	0	0	0	0	0	0	0	0	0	0	0	0	0	0	0	0	0	0	0	0	0	0	0	0	0	0	0	0	0	0
1131a225c7fb8434bb1dcb7ecc814e96	0	0	0	0	0	0	0	0	0	0	0	0	0	0	0	0	0	0	0	0	0	0	0	0	0	0	0	0	0	0	0	0	0	0	0	0	0	0	0	0	0	0	0	0	0	0	0	0	0
113310610bbcc774d0f1a3126b92f8d4	0	0	0	0	0	0	0	0	0	0	0	0	0	0	0	0	0	0	0	0	0	0	0	0	0	0	0	0	0	0	0	0	0	0	0	0	0	0	0	0	0	0	0	0	0	0	0	0	0
113737de8793993e89763af3ccccd31a	0	0	0	0	0	0	0	0	0	0	0	0	0	0	0	0	0	0	0	0	0	0	0	0	0	0	0	0	0	0	0	0	0	0	0	0	0	0	0	0	0	4	0	0	0	0	0	0	0
11462a5dd3be7b43213b9fa298f190ca	0	0	0	0	0	0	0	0	0	0	0	0	0	0	0	0	0	0	0	0	0	0	0	0	0	0	0	0	0	0	0	0	0	0	0	0	0	0	0	0	0	0	0	0	0	0	0	0	0
1150912ee7cbd09e60f3d6ff75390ea5	0	0	0	0	0	0	0	0	0	0	0	0	0	0	0	0	0	0	0	0	0	0	0	0	0	0	0	0	0	0	0	0	0	0	0	0	0	0	0	0	0	0	0	0	0	0	0	0	0
115294a344bb7adce7006f25f65a9f70	0	0	0	0	0	0	0	0	0	0	0	0	0	0	0	0	0	0	0	0	0	0	0	0	0	0	0	0	0	0	0	0	0	0	0	0	0	0	0	0	0	0	0	0	0	75	0	0	0
1157b95b21bd5d458af64a94960e3495	0	0	0	0	0	0	0	0	0	0	0	0	0	0	0	0	0	0	0	0	0	0	0	0	0	0	0	0	0	0	0	0	0	0	0	0	0	0	0	0	0	0	0	0	0	0	0	0	0
115c53f6f2599066370ee39e402cdc25	0	0	0	0	0	0	0	0	0	0	0	0	0	0	0	0	0	0	0	0	0	0	0	0	0	0	0	0	0	0	0	0	0	0	0	0	0	0	0	0	0	0	0	0	0	0	0	0	0
115cf5266a563b99d019e50b935d8706	0	0	0	0	0	0	0	0	0	0	0	0	0	0	0	0	0	0	0	0	0	0	0	0	0	0	0	0	0	0	0	0	0	0	0	0	0	0	0	0	0	0	0	0	0	0	54	0	0
1162dcf95b3a8ed1e8f3d2fc146dacbd	0	0	0	0	0	0	0	0	0	0	0	0	0	0	0	0	0	0	0	0	0	0	0	0	0	0	0	0	0	0	0	0	0	0	0	0	0	0	0	0	0	0	0	0	0	0	0	0	0
116a80ae08c2f66821dbc1c39018e774	0	0	0	0	0	0	0	0	0	0	0	0	0	0	0	0	0	0	0	0	0	0	0	0	0	0	0	0	0	0	0	0	0	0	0	0	0	0	0	0	0	0	0	0	0	0	0	0	0
116b8ad9658b6e8eb2ea8c4e62b1dc73	0	0	0	0	0	0	0	0	0	0	0	0	0	0	0	0	0	0	0	0	0	0	0	0	0	0	0	0	0	0	0	0	0	0	0	0	0	0	0	0	0	0	0	0	0	0	0	0	0
116ddd11c095cbd3ca884b12ccd4d792	0	0	0	0	0	0	0	0	0	0	0	0	0	0	0	0	0	0	0	0	0	0	0	0	0	0	0	0	0	0	0	0	0	131	0	0	0	0	0	0	0	0	0	0	0	0	0	0	0
116f028c8438d03674e026f40341cc2d	0	0	3	0	0	0	0	0	0	0	0	0	0	0	0	0	0	0	0	0	0	0	0	0	0	0	0	0	0	0	0	0	0	0	0	0	0	0	1028	0	0	0	0	0	0	0	0	0	0
1172bfa3ba0296cc6e8906ca1e13bafa	0	0	0	0	25	0	39	0	0	0	0	0	0	0	0	0	0	0	0	0	0	0	0	0	0	0	0	0	0	0	0	0	0	0	0	0	0	0	0	0	0	0	0	0	0	0	0	0	0
1179a507c5760a4d36947e1c684f2fae	0	0	0	0	0	0	0	0	0	0	0	0	0	0	0	0	0	0	0	0	0	0	0	0	0	0	0	0	0	0	0	0	0	0	0	0	0	0	0	0	0	0	0	0	0	0	0	0	0
117acc4136a91e13691a927fc0a5de46	0	0	0	0	0	0	0	0	0	0	0	0	0	0	0	0	0	0	0	0	0	0	0	0	0	0	0	0	0	0	0	0	0	0	0	0	0	0	0	0	0	0	0	0	0	0	0	0	0
117bda0f2831ef89c5c1ee29b9ee7ce0	0	0	0	0	0	0	0	0	0	0	0	0	0	0	0	0	0	0	0	0	0	0	0	0	0	0	0	0	0	0	0	0	0	0	0	0	0	0	0	0	0	0	0	0	0	0	0	0	0
117c3d58ac6bd8df8f2c08c02b162fdd	0	0	0	0	0	0	0	0	0	0	0	0	0	0	6	0	0	0	0	0	0	0	0	0	0	0	0	0	0	0	0	0	0	0	0	8	0	0	0	0	0	0	0	0	0	0	0	0	0
1181ae87bbbb88ea39144add9a46e3ba	0	0	0	0	0	0	0	0	0	0	0	0	0	0	0	0	0	0	0	0	0	0	0	0	0	0	0	0	0	0	0	0	0	0	0	0	0	0	0	0	0	0	0	0	0	0	0	0	0
118547b6a1baaef7b4ca2241b74d872a	0	0	0	0	0	0	0	0	0	0	0	0	0	0	0	0	0	0	0	0	0	0	0	0	0	0	0	0	0	0	0	0	0	0	0	0	0	0	0	0	0	0	0	0	31	0	0	0	0
1191ccac06ba624fe40529634096a056	0	0	0	0	0	0	0	0	0	0	0	0	0	0	0	0	0	0	0	0	0	0	0	0	0	0	0	0	0	0	0	0	0	0	0	0	0	0	0	0	0	0	0	0	0	0	0	0	0
119a0e32243778133c49658bb8d884e7	0	0	0	0	0	0	0	0	0	0	0	0	0	0	0	0	0	0	0	0	0	0	0	0	0	0	0	0	0	0	0	0	0	0	0	0	0	0	0	0	0	0	0	0	0	0	0	0	0
119de2f3b4e28c4fd086efb40ff085db	0	0	0	0	0	0	0	0	0	0	0	0	0	0	0	0	0	0	0	0	0	0	0	0	0	0	0	0	0	0	0	0	0	0	0	0	0	0	0	0	0	0	0	0	0	0	0	0	0
119e82262f83a2db8864702367a66731	0	0	0	0	0	0	0	0	0	0	0	0	0	0	0	0	0	0	9	0	0	0	0	0	0	0	0	0	0	0	0	0	0	0	0	0	0	0	0	0	0	0	0	0	0	0	0	0	0
119f76ae5f5f8928ff6f9203d04753e9	0	0	0	0	0	0	89	0	0	0	0	0	0	0	0	0	0	0	0	0	0	0	0	0	0	0	0	0	0	0	0	0	0	0	0	0	0	0	0	0	0	0	0	0	0	0	0	0	0
11a153163d06f43ec77b1ec6a0ae8934	0	0	0	0	0	0	0	0	0	0	0	0	0	0	0	0	0	0	0	0	0	0	0	0	0	0	0	0	0	0	0	0	0	0	0	0	0	0	0	0	0	0	0	0	0	0	0	0	0
11a1a077663d6cb574eaa1eae3698c8e	0	0	0	0	0	0	0	0	0	0	0	0	0	0	0	0	0	0	0	0	0	0	0	0	0	0	0	0	0	0	0	0	0	0	0	0	0	0	0	0	0	0	0	0	0	0	0	0	0
11a2abb71d39f90ec248d70100529639	0	0	0	0	0	0	0	0	0	0	0	0	0	7	0	0	0	0	0	0	0	0	0	0	0	0	0	0	0	0	0	0	0	0	0	0	0	0	0	0	0	0	0	0	0	0	0	0	0
11aa4d3ed6763661cdb4ba1212e4da3b	0	0	0	0	0	0	0	0	32	0	0	0	0	0	0	0	0	0	0	0	0	0	0	0	0	30	0	0	0	0	0	0	0	0	0	0	0	0	0	0	26	0	0	0	0	0	0	0	0
11aa8085d7d73a03c8852df02f85d7b7	0	0	0	0	0	0	0	0	0	0	0	0	0	0	0	0	0	0	0	0	0	0	0	0	0	0	0	0	0	0	0	0	0	0	0	0	0	0	0	0	0	0	0	0	0	0	0	0	0
11acae0b8f405eecfcf18084c97086e5	0	0	0	0	0	0	0	0	0	0	0	0	0	0	0	0	0	0	0	0	0	0	0	0	0	0	0	0	0	0	0	0	0	0	0	40	0	0	0	0	0	0	0	0	0	0	0	0	0
11af1b75dc096a7fe9bc3d04077482be	0	0	0	0	0	0	0	0	0	0	0	0	0	0	0	0	0	0	0	0	0	0	0	0	0	0	0	0	0	0	0	0	0	0	0	0	0	0	0	0	0	0	0	0	0	0	0	0	0
11af82534ee48fb670b46ada2e25647f	0	0	0	0	0	0	0	0	0	0	0	0	0	0	0	0	0	0	0	0	0	0	0	0	0	0	0	0	0	0	0	0	0	0	0	0	0	0	0	0	0	0	0	0	0	0	0	0	0
11b231403f8f4081084ec94880a0d903	0	0	0	0	0	0	0	0	0	0	0	0	0	0	0	0	0	0	0	0	0	0	0	0	0	0	0	0	0	0	0	0	0	0	0	0	0	0	0	0	0	0	0	0	0	0	0	0	0
11b2ac466c301cdfbb5ea49b07e532a5	7	0	54	56	0	0	0	0	0	0	0	0	0	0	0	0	0	0	0	0	0	0	0	0	0	0	0	26	0	0	0	0	0	0	0	0	10	0	0	0	8	0	0	0	0	22	0	0	0
11b7b07aca47eb32c03a67bfcb0fc223	0	0	0	0	0	0	0	0	0	0	0	0	0	0	0	0	0	0	0	0	0	0	0	0	0	0	0	0	0	0	0	0	0	832	0	0	0	0	0	0	0	0	0	0	0	0	0	0	0
11ba86c4fd7a841fffd723306d3c231a	0	0	0	0	0	0	0	0	0	0	0	0	0	0	0	0	0	0	0	0	0	0	0	0	0	0	0	0	0	0	0	0	0	0	0	0	0	0	0	0	0	0	0	0	0	0	0	0	0
11bcc1f18605b29c6b2a94fd3b9dbbe8	0	0	0	0	0	0	0	0	0	0	0	0	0	0	0	0	0	0	0	0	0	0	0	0	0	0	0	0	0	0	0	0	0	0	0	0	0	0	0	0	0	0	0	0	0	0	0	0	0
11bde0f4b929c56fce421efc96133d7d	0	0	0	0	0	0	0	0	0	0	0	0	0	0	0	0	0	0	0	0	0	0	0	0	0	0	0	0	0	0	0	0	0	0	0	0	0	0	0	0	0	0	0	0	0	0	0	0	0
11c80352d077ff597dda944554d00971	0	0	0	0	0	0	0	0	0	0	0	0	0	0	0	0	0	0	0	0	0	0	0	0	0	0	0	0	0	0	0	0	0	0	0	0	0	0	0	0	0	0	0	0	0	0	0	0	0
11cfaa1c641c195e3af963d3f5257ad8	0	0	0	0	0	0	0	0	0	0	0	0	0	0	0	0	0	0	0	0	0	0	0	0	0	0	0	0	0	0	0	0	0	0	0	0	0	0	0	0	0	0	0	0	0	75	0	0	0
11cfbe5a9b8ac623e81e7b31b07abc72	0	0	0	0	0	0	0	0	0	0	0	0	0	0	14	0	0	0	0	0	0	0	0	0	0	0	0	0	0	0	0	0	0	0	28	0	0	0	0	0	0	0	35	0	0	0	0	0	0
11d1d9c5a6949e93a95a739603f64be5	0	0	0	0	0	0	0	0	0	0	0	0	0	0	0	0	0	0	0	0	0	0	0	0	0	0	0	0	15	0	0	0	0	0	0	0	0	0	0	0	0	0	0	0	0	0	0	0	0
11d5b0ae47fd4fbfe6fa0fe3df48b2e0	0	0	0	0	0	0	0	0	0	0	0	0	39	0	0	0	0	0	0	0	0	0	0	0	0	0	0	0	0	0	0	0	0	0	0	0	0	0	0	0	0	0	0	0	0	0	0	0	0
11d9c948c34db3ff35450d7a1f6dedec	0	0	0	0	0	0	0	0	0	0	0	0	0	0	0	0	0	0	0	0	0	0	0	0	0	0	0	0	0	0	0	0	0	0	0	0	0	0	0	0	0	0	0	0	0	0	0	0	0
11da14f38523e9528c1f745e154fbc5b	0	0	0	0	0	0	0	0	0	0	0	0	0	0	0	0	0	0	0	0	0	0	0	0	0	0	0	0	0	0	0	0	0	0	0	0	0	0	0	0	0	0	0	0	0	0	0	0	0
11db6803669afbbd66b1cf047e5e872c	0	0	0	0	0	0	0	0	0	0	0	0	0	0	0	0	0	0	0	0	0	0	0	0	0	0	0	0	0	0	0	0	0	0	0	0	0	0	0	0	0	0	0	0	0	0	0	0	0
11e0edea9749014550c8d3838ca0777e	0	0	0	0	0	0	0	0	0	0	0	0	0	0	0	0	0	0	0	0	0	0	0	0	0	0	0	0	0	0	0	0	0	0	0	0	0	0	0	0	0	0	0	0	0	0	0	0	0
11e21ea99f02f39f3cd709047cbbeac1	0	0	0	0	0	0	0	0	0	0	0	0	0	0	0	0	0	0	0	0	0	0	0	0	0	0	0	0	0	0	0	0	0	0	0	0	0	0	0	0	0	0	0	0	0	0	0	0	0
11e7a284a178a24e2e40adb45b032ad7	0	0	0	0	0	0	0	0	0	0	0	0	0	0	0	0	0	0	0	0	0	0	0	0	0	0	0	0	0	0	0	0	0	0	0	0	0	0	0	0	0	0	0	0	0	0	0	0	0
11ecba0a09d00f6a4e2a29674e165afb	0	0	0	9	0	0	0	0	0	0	0	0	0	0	0	0	0	0	0	0	0	0	0	0	0	0	0	0	0	0	0	0	0	0	0	0	0	0	0	0	0	0	0	0	0	0	0	0	0
11ee7f1d8e9fbf2c3d6499a6c3d3d6e5	0	0	0	0	0	0	0	0	0	0	0	0	0	0	0	0	0	0	0	0	0	0	0	0	0	0	0	0	0	0	0	0	0	0	0	0	0	0	0	0	0	0	0	0	0	0	0	0	0
11ef09236a6a536886791e58dfb1533c	0	0	0	0	0	0	0	0	0	0	0	0	0	0	0	0	0	0	0	0	0	0	0	0	0	0	0	0	0	0	0	0	0	0	0	0	0	0	0	0	0	0	0	0	0	0	0	0	0
11efc1f8f6a7d430a89f7423553cf02f	0	0	0	0	0	0	0	0	0	0	0	0	0	0	0	0	0	0	0	0	0	0	0	0	0	0	0	0	0	0	0	0	0	0	159	0	0	0	0	0	0	0	0	0	0	0	0	0	0
11f38f29d3709bc560609800e098987b	0	0	0	0	0	0	0	0	0	0	0	0	0	0	0	0	0	0	0	0	0	0	0	0	0	0	0	0	0	0	0	0	0	0	0	0	0	0	0	0	0	0	0	0	0	0	0	0	0
11f8867d2af4d57b7412303b9d04100f	27	0	0	0	0	0	0	0	0	0	28	0	0	0	0	0	0	0	0	0	0	0	0	0	0	0	0	0	0	0	0	0	0	0	0	0	0	0	0	0	0	0	0	0	0	0	0	0	0
11fac7d0486e57b577e2376949f7dbef	0	0	0	0	0	0	0	0	0	0	0	0	0	0	0	0	0	0	0	0	0	0	0	0	0	0	0	0	0	0	0	0	0	0	0	0	0	0	0	0	0	0	0	0	0	0	0	0	0
11fb9e1fad228347ecc15408f9812f80	0	0	0	0	0	0	0	0	0	0	0	0	0	0	0	0	0	0	0	0	0	0	0	0	0	0	0	0	0	0	0	0	0	0	0	0	0	0	0	0	0	0	0	0	0	0	0	0	0
11ffefad26efb87df8461c9ab1d68640	0	0	0	0	0	0	0	0	0	0	0	0	0	0	0	0	0	0	0	0	0	0	0	0	0	0	0	0	0	0	0	0	0	0	0	0	0	0	0	0	0	0	0	0	0	0	0	0	0
1202a4a2fe52c6f7d38d2ea2ce6dca68	0	0	0	0	0	0	0	0	0	0	0	0	0	0	0	0	0	0	0	0	0	0	0	0	0	0	0	0	0	0	0	0	0	0	0	0	0	0	0	0	0	0	0	0	0	0	0	0	0
1207702bfb5fe353a9595a384707b54d	0	0	0	0	0	0	0	0	0	0	0	0	0	0	0	0	0	0	0	0	0	0	0	0	0	0	0	0	0	651	0	0	0	0	0	0	0	0	0	0	0	0	0	0	0	0	0	0	0
120bd36f3e8ab62345b3116346a3a62b	0	0	0	0	0	0	0	0	0	0	0	0	0	0	0	0	0	0	0	0	0	0	0	0	0	0	0	0	0	0	0	0	0	0	0	0	0	0	0	0	0	0	0	0	0	0	0	0	0
120c608b48e3b3f168adbc5ae0ef021f	0	0	0	0	0	0	0	0	0	0	0	0	0	0	0	0	0	0	0	0	0	0	0	0	0	0	0	0	0	0	0	0	0	0	0	0	0	0	0	0	0	0	0	0	0	0	0	0	0
120f642e16c6488eb59470918804d420	0	0	0	0	0	0	0	102	0	0	0	0	0	0	0	0	0	47	0	0	0	0	0	0	0	0	0	0	0	0	0	0	0	0	0	0	0	0	40	0	0	0	0	0	0	0	0	0	0
121085f5ca90ff2a2444e863f226ae4d	0	0	0	0	0	0	0	0	0	0	0	0	0	0	0	0	0	0	0	0	0	0	0	0	0	0	0	0	0	0	0	0	0	0	0	0	0	0	0	0	0	0	0	0	0	0	0	0	0
1210a6d8dc0463626700d17e0859b619	0	0	0	0	0	0	0	0	0	0	0	0	0	49	0	246	0	0	0	46	0	0	87	0	46	0	116	0	0	0	0	0	0	0	0	0	0	0	0	0	227	0	0	0	0	0	0	0	0
12113f47066db1a2f9752f7798f4c3e2	0	0	0	4	0	0	0	0	0	0	0	0	0	0	0	0	0	0	0	0	0	0	0	0	0	0	0	0	0	0	0	0	0	0	0	0	0	0	0	0	0	0	0	0	0	0	0	0	0
1214f8f64f56d35004e90be3e20fd04e	0	0	0	0	0	0	0	0	0	0	0	0	0	0	0	0	0	0	0	0	0	0	0	0	0	0	0	0	0	0	0	0	0	0	0	0	0	0	0	0	0	0	0	0	0	0	0	0	0
121b0f6057816847a05e61fb2d234ec4	0	0	0	0	0	0	0	0	0	0	0	0	0	0	0	0	0	0	0	0	0	0	0	0	0	0	0	0	0	0	0	0	0	0	0	0	0	0	0	0	0	0	0	0	0	0	0	0	0
121c20056e6f908f05419e5625fcabf0	0	0	0	0	0	0	0	0	0	0	0	0	0	0	0	0	0	0	0	244	0	0	0	0	0	0	0	0	0	0	0	0	0	0	0	0	0	0	0	0	0	0	0	0	0	0	0	0	0
12272bbb346e92a0dbec67f20abea72c	0	0	0	0	0	0	0	0	0	0	0	15	0	0	0	0	0	0	0	0	0	0	0	0	0	0	0	0	0	0	0	0	0	0	0	0	0	0	0	0	0	0	0	0	0	0	0	0	0
122d8c31e4dafb449a505bdcb26e34cc	0	0	0	0	0	0	0	0	0	0	0	0	0	0	0	0	0	0	0	0	0	0	0	0	0	0	0	0	0	0	0	0	0	0	0	0	0	0	0	0	0	0	0	0	0	0	0	0	0
122fe4fffef12e0d26e76abdf505a2af	0	0	0	0	0	0	0	0	0	0	0	0	0	0	0	0	0	0	0	0	0	0	0	0	0	0	0	0	0	0	0	0	0	0	0	0	0	0	0	0	0	0	0	0	0	0	0	0	0
123725949939fb205e1b00e1bad7eab9	0	0	0	0	0	0	0	0	0	0	0	0	0	0	0	0	0	0	0	0	0	0	0	0	0	0	0	0	0	0	0	0	0	0	0	0	0	0	0	0	0	0	0	0	0	0	0	0	0
12374fa7975e98e3ef7428ddc8cc6843	0	0	0	0	0	0	0	0	0	0	0	0	0	0	0	0	0	0	0	0	0	0	0	0	0	0	0	0	0	0	0	0	0	0	0	0	0	0	0	0	0	0	0	0	0	0	0	0	0
123a15342d88f98bf0081bba1c944922	0	0	0	0	0	0	0	0	0	0	0	0	0	0	0	0	0	0	0	0	202	0	0	0	0	0	0	0	0	0	0	0	0	0	0	0	0	0	0	0	0	0	0	0	0	0	0	0	0
123a2938856af358fead7a29a563ad79	0	0	0	0	0	0	0	0	0	0	0	0	0	0	0	0	0	0	0	0	0	0	0	0	0	0	0	0	0	0	0	0	0	0	0	0	0	0	0	0	0	0	0	0	0	0	0	0	0
12439aad4d167d824bb0b2c904ce60db	0	0	0	0	0	0	0	0	0	0	0	0	0	0	0	0	0	0	0	0	0	0	0	0	0	0	0	0	0	0	0	0	0	0	0	0	0	0	0	0	0	0	0	0	0	0	0	0	0
1245ddf27307382a73af33bf4c334934	0	0	0	0	0	0	0	0	0	0	0	0	0	0	0	0	0	0	0	0	0	0	0	0	0	0	0	0	0	0	0	0	0	0	0	0	0	0	0	0	0	0	0	0	0	0	0	0	0
1246061fb96df05a0dae7961b94b9525	0	0	0	0	0	9	0	0	0	0	0	0	0	0	0	0	0	0	0	0	0	0	0	0	0	0	0	0	0	0	0	0	0	0	0	0	0	0	0	0	0	0	0	0	0	0	0	0	0
124c2b16a0dc50a3e2166a42b3db5205	0	0	0	0	0	0	0	0	186	0	0	0	0	0	0	0	0	0	0	0	0	90	0	0	0	0	0	0	0	0	0	0	0	0	0	0	0	0	0	0	0	0	0	0	0	0	0	0	0
124cd6aee981dbe2939df11494f9cba6	0	0	0	0	0	0	0	0	0	0	0	0	0	0	0	0	0	0	0	0	0	0	0	0	0	0	0	0	0	0	0	0	0	0	0	0	0	0	0	0	0	0	0	0	0	0	0	0	0
124d0076670ed70b1def0e362c444a03	0	0	0	0	0	0	0	0	0	0	0	0	0	0	0	0	0	0	0	0	0	0	0	0	0	0	0	0	0	0	0	0	0	0	0	0	0	0	0	0	0	0	0	0	0	0	0	0	0
124f8566f1fdffe407c236bfb5a6c295	0	0	0	0	0	0	0	0	0	0	0	0	0	0	0	0	0	0	0	0	0	0	0	0	0	0	0	0	0	0	0	0	0	0	0	0	0	0	0	0	0	0	0	0	0	0	0	0	0
1251d79cc1330eaed1f562f313114e98	0	0	0	0	0	0	0	0	0	0	0	0	0	0	0	0	0	0	0	0	0	0	0	0	50	0	0	0	0	0	0	0	0	0	0	0	0	0	0	0	0	0	0	0	0	0	0	0	0
12526c7a5f0f3ae29f2a44ba8dbdb3c3	0	0	0	0	0	0	0	0	0	0	0	0	0	0	0	0	0	0	0	0	0	0	0	0	0	0	0	0	0	0	0	0	0	0	0	0	0	0	0	0	0	0	0	0	0	0	0	0	22
12561ed3edecf2ddcf9ceb3efdcdbb2f	0	0	0	0	0	0	0	0	0	0	0	0	0	0	0	0	0	0	0	0	0	0	0	0	0	0	0	0	0	0	0	0	0	0	0	0	0	0	0	0	0	0	0	0	0	0	0	0	0
12579c921c0d4fbbd10af63c1d8fbb86	0	0	0	0	0	0	0	0	0	0	0	0	0	0	0	0	0	0	0	0	0	0	0	0	0	0	0	0	0	0	0	0	0	0	0	0	0	0	0	0	0	0	0	0	0	0	35	0	0
1260e34363b66403e123783350bd9ab8	0	0	0	0	0	0	0	0	0	0	0	0	0	0	0	0	0	0	0	0	0	0	0	0	0	0	0	0	0	0	0	0	0	0	0	0	0	0	0	0	0	0	0	0	0	0	0	0	0
12635fcd4b98b71175fdcb098e54ae46	0	0	0	0	0	0	0	0	0	0	0	0	0	0	0	0	0	0	0	0	0	0	0	0	0	0	0	0	0	0	0	0	0	0	0	0	0	0	0	0	0	0	0	0	0	0	0	0	0
126361ffa255abdc6c3e75d92575e1b1	0	0	0	0	0	0	0	0	0	0	0	0	0	0	0	0	0	0	0	0	0	0	0	0	0	0	0	0	0	0	0	0	0	0	0	0	0	0	0	0	0	0	0	0	0	0	0	0	0
1263b630a7d840b58a3cb3d77d22ffc0	0	0	0	0	0	0	0	0	0	0	0	0	0	0	0	0	0	0	0	0	0	0	0	0	0	0	0	0	0	0	0	0	0	0	0	0	0	0	0	0	0	0	0	0	0	0	0	0	0
1264af7dfeb2d6e1eb53b3c3eb3521e5	0	0	0	0	14	0	0	0	0	0	0	0	0	0	0	0	0	0	0	0	0	0	0	0	0	0	0	0	0	0	0	0	0	0	0	0	0	0	0	0	0	0	0	0	0	0	0	0	0
12677e8f85c1339611a724b0037266dc	0	0	0	466	0	0	0	0	0	0	0	0	0	0	0	0	0	0	0	0	0	0	0	0	0	0	0	0	0	0	0	0	0	0	0	0	0	0	0	0	0	0	0	0	0	0	0	0	0
1267d9746c550c0032c750b25dcd133b	0	0	0	0	0	0	94	0	0	0	16	0	0	0	0	0	0	0	0	0	0	0	0	0	0	0	0	0	0	0	0	0	0	0	0	0	0	0	0	0	0	0	0	0	0	0	0	0	0
1269c9c78d7458932142b1d80d4ab808	0	0	0	0	0	0	0	0	0	0	0	0	0	0	0	0	0	0	0	0	0	0	0	0	0	0	0	0	0	0	0	0	0	0	0	0	0	0	0	0	0	0	0	0	0	0	0	0	0
12760d2b0d462e1408e662a040adcd3e	0	0	0	0	0	0	0	0	0	0	0	0	0	0	0	0	0	0	0	0	0	0	0	0	0	0	0	0	0	0	0	0	0	0	0	0	0	0	0	0	0	0	0	0	0	0	0	0	0
12769f605143621dc9f6494223ebe0ef	0	0	0	0	0	0	0	0	0	0	0	0	0	0	0	0	0	0	0	13	0	0	0	0	0	0	0	0	0	0	0	0	0	0	0	0	0	0	0	0	0	0	0	0	0	0	0	0	0
12781c96285186e3854dbf6e2aca9f39	0	0	0	0	0	0	0	0	0	0	0	0	0	0	0	0	0	0	0	0	0	0	0	0	0	0	0	0	0	0	0	0	0	0	0	0	0	0	0	0	0	0	0	0	0	0	0	0	0
12860a2df021d45abb488ac804001b8a	0	0	0	0	0	0	0	0	0	0	0	0	0	0	0	0	0	0	0	0	0	0	0	0	0	0	0	0	0	0	0	0	0	0	0	0	0	0	0	0	0	0	0	0	0	0	0	19	0
1289384933c526f885724eb5b6488fe0	0	0	0	0	0	0	0	0	0	0	0	0	0	0	0	0	0	0	0	0	0	0	0	0	0	0	0	0	0	0	0	0	0	0	0	0	0	0	0	0	0	0	0	0	0	0	0	0	0
128a2fcc4e01db44e341392fa7c6bbe9	0	0	0	0	0	0	0	0	0	0	0	0	0	0	0	0	0	0	0	0	0	0	0	0	0	0	0	0	0	0	0	0	0	0	0	0	0	0	0	0	0	0	0	0	0	0	0	0	0
128f9cee9e0cfa9bff1bd7c68842caf8	0	0	0	0	0	0	0	0	0	0	0	0	0	0	0	0	0	0	0	0	0	0	0	0	0	0	0	0	0	0	0	0	0	0	0	0	0	0	0	0	0	0	0	0	0	0	0	0	0
1292ec14b3fb2e386e70036630830e5b	0	0	0	0	0	0	0	0	0	0	0	0	0	0	0	0	0	0	0	0	0	0	0	0	0	0	0	0	0	0	0	0	0	0	0	0	0	0	0	0	0	0	0	0	0	0	0	0	0
1294b8d8bfc1e11c9a41cf47a72f5241	0	0	0	0	0	0	0	0	0	0	0	0	0	0	0	0	0	0	0	0	0	0	0	0	0	0	0	0	0	0	0	0	0	0	0	0	0	0	0	0	0	0	0	0	0	0	0	0	0
1297bc5a668ffc3cf3e268e3949fb337	0	0	0	0	0	0	0	0	0	0	0	0	0	0	0	0	0	0	0	0	0	0	0	0	0	0	0	0	0	0	0	0	0	0	0	0	0	0	0	0	0	0	0	0	0	0	0	0	0
1297c8640c777b25d2a502c3a42f106f	0	0	0	0	0	0	0	0	0	0	0	0	0	0	0	0	0	0	0	0	0	0	0	0	0	0	0	0	0	0	0	0	0	0	0	0	0	0	0	0	0	0	0	0	0	0	0	0	0
12a074d2a548a87ccbfff846e15c8e67	0	0	0	0	0	0	0	0	0	0	0	0	0	0	0	0	0	0	0	0	0	0	0	0	0	0	0	0	0	0	0	0	0	0	0	0	0	0	0	0	0	0	0	0	0	0	0	0	0
12a1425b6a72c979331fd55928c41c26	0	0	0	0	0	0	0	0	0	0	0	0	0	0	0	0	0	0	0	0	0	0	0	0	0	0	0	0	0	0	0	0	0	0	0	0	0	0	0	0	0	0	0	0	0	0	0	0	0
12a7e54adb2bc9f744f8483e2777d64a	0	0	0	0	0	0	0	0	0	0	0	0	0	0	0	0	0	0	0	0	0	0	0	0	0	0	0	0	0	0	0	0	0	0	0	0	0	0	0	0	0	0	0	0	0	0	0	0	0
12aa9f620693a932beffe8afa7dec96b	0	0	0	0	0	0	0	0	0	0	0	8	0	0	0	0	0	0	0	0	0	0	0	0	0	0	0	0	0	0	0	0	0	0	0	0	0	0	0	0	0	0	0	0	0	0	0	0	0
12af6bfd799d98f968e82a18f497e18d	0	0	0	0	0	0	0	0	0	0	0	0	0	0	0	0	0	0	0	0	0	0	0	0	0	0	0	0	0	0	0	0	0	0	0	0	0	0	0	0	0	0	0	0	0	0	0	0	0
12b146bcdadeeb261c96931d4950bc8b	0	0	0	0	0	0	0	0	0	0	0	0	0	0	0	0	0	0	0	0	0	0	0	0	0	0	0	0	0	0	0	0	0	0	0	0	0	0	0	0	0	0	0	0	0	0	0	0	0
12b1b33a4a38dd73f5f0442500e47409	0	0	0	0	0	0	0	0	0	0	0	0	0	0	0	0	0	0	0	10	0	0	0	6	0	0	0	0	0	0	0	0	0	0	0	0	0	0	0	0	0	0	0	0	0	0	0	0	0
12b2259eea8eb4d1e72b29d0ba6d7d6d	0	0	0	31	0	0	0	0	0	0	0	0	0	0	0	0	0	0	0	0	0	0	0	0	0	0	0	0	0	0	0	0	0	0	0	0	0	0	0	0	0	0	0	0	0	0	0	0	0
12b4fbcf2377f2bb8c12629145b95271	0	0	0	0	0	4	0	0	0	0	0	0	0	0	0	0	0	0	0	0	0	0	0	0	0	0	0	0	0	0	0	0	0	0	0	0	0	0	0	0	0	0	0	0	0	0	0	0	0
12b6d7eab83a551688e2d64ccf054cc7	0	0	0	0	0	0	0	0	0	0	0	0	0	0	0	0	0	0	0	0	0	0	0	0	0	0	0	0	0	0	0	0	0	0	0	0	0	0	0	0	0	0	0	0	0	0	0	0	0
12b7013a16d43a8172ab75d9362a33c7	0	0	0	0	0	0	0	0	0	0	0	0	0	0	0	0	0	0	0	0	0	0	0	0	0	0	0	0	0	0	0	0	0	0	0	0	0	0	0	0	0	0	0	0	0	0	0	0	0
12b743dea67379d1579c33c3f6e762f1	0	0	0	0	0	0	0	0	0	0	0	0	0	0	0	0	0	0	0	0	0	0	0	0	0	0	0	0	0	0	0	0	0	0	0	0	0	0	0	0	0	0	0	0	0	0	0	0	0
12b76d5a43f4de581ed441fb45a26246	0	0	0	0	0	0	0	0	0	0	0	0	0	0	0	0	0	0	0	0	0	0	0	0	0	0	0	0	0	0	0	0	0	0	0	0	0	0	0	0	0	0	0	0	0	0	0	0	0
12bab12a8eab5796ac5d0f0e221a35ff	0	0	0	0	0	0	0	0	0	0	0	0	0	0	0	0	0	0	0	0	0	0	0	0	0	0	0	0	0	0	0	0	0	0	0	0	0	0	0	0	0	0	0	0	0	0	0	0	0
12bc008c752e3d38cd4f9d6b1fb22b44	0	0	0	0	0	0	0	0	0	0	0	0	0	0	0	0	0	0	0	0	0	0	0	0	0	0	0	0	0	0	0	0	0	0	0	0	0	0	0	0	0	0	0	0	0	0	0	0	0
12c121973a2686a2200d8a63f4d2033a	0	0	0	0	0	0	0	0	0	0	0	0	0	0	0	0	0	0	0	0	0	0	0	0	0	0	0	0	0	0	0	0	0	0	0	0	0	0	0	0	0	0	0	0	0	0	0	0	0
12cd910321861df037289a35353aa5f9	0	0	0	0	0	0	0	0	0	0	0	0	0	0	0	0	0	162	0	0	0	0	0	0	0	0	0	0	0	0	667	0	0	0	0	0	0	0	0	0	0	0	0	0	0	0	0	0	0
12cdf7f533e493888177a26b0ec9d49c	0	0	0	0	0	0	0	0	0	0	0	0	0	0	0	0	6	0	0	0	0	0	0	0	0	0	0	0	0	0	0	0	0	0	0	0	0	0	0	0	0	0	0	0	0	0	0	0	0
12cee88554922a82093da952ae42dfd0	0	0	0	0	0	0	0	0	0	0	0	0	0	0	0	0	0	0	0	0	0	0	0	0	0	0	0	0	0	0	0	0	0	0	0	0	0	0	0	0	0	0	0	0	0	0	0	0	0
12cf6e8b4c815faef397d6328b693c91	0	0	0	0	0	0	0	0	0	0	0	0	0	0	0	0	0	0	0	0	0	0	0	0	0	0	0	0	0	0	0	0	0	0	0	0	0	0	0	0	0	0	0	0	0	0	0	0	0
12d3cb1098c1024e20354b153dde2d78	0	0	0	0	0	0	0	0	0	0	0	0	0	0	0	0	0	0	0	0	0	0	0	0	0	0	0	0	0	0	0	0	0	0	0	0	0	0	0	0	0	0	0	0	0	0	0	0	0
12d72b313245738283b89c2b51b117d3	0	0	0	0	0	0	0	0	0	0	0	0	0	0	0	0	0	0	0	0	0	0	0	0	0	0	0	0	0	0	0	0	0	0	0	0	0	0	0	0	0	0	0	0	0	0	0	0	0
12e47db9dda00ee8d1005fbb6da0c72f	0	0	0	0	0	0	0	0	0	0	0	0	0	0	0	0	0	0	0	0	0	0	0	0	0	0	0	0	0	0	0	0	0	0	0	0	0	0	0	0	0	0	0	0	0	0	0	0	0
12e8ed4639b9ee3c6522a2bf4473772b	0	0	0	0	0	0	0	0	0	0	0	0	0	0	0	0	0	0	0	0	0	0	0	0	0	0	0	0	0	0	0	0	0	0	0	0	0	0	0	0	0	0	0	0	0	0	0	0	0
12eb2730719a970b3a23b792d001b53d	0	0	0	0	0	0	0	0	0	0	0	0	0	15	0	0	0	0	0	0	0	0	0	0	0	0	0	0	0	0	0	0	0	0	0	0	0	0	0	0	0	0	0	0	0	0	0	0	0
12eb343ec5bdc87cd726814593814618	0	0	0	0	0	0	0	0	0	0	0	0	0	0	0	0	0	0	0	0	0	0	0	0	0	0	0	0	0	0	0	0	0	0	0	0	0	0	0	0	0	0	0	0	0	0	0	0	0
12ec280fd47c8cb0382614ad1d59acf3	0	0	0	0	0	0	0	0	0	0	0	0	0	0	0	0	0	0	0	0	0	0	0	0	0	0	0	0	0	0	0	0	0	0	0	0	0	0	0	0	0	0	0	0	0	0	0	0	0
12ed3f1b42b29a183ddd0d3cc2111be6	0	0	0	0	0	0	0	0	0	0	0	0	0	0	0	0	0	0	0	0	0	0	0	0	0	0	0	0	0	0	0	0	0	0	0	0	0	0	0	0	0	0	0	0	0	0	0	0	0
12f2be939c18211fc8b9c455e97cb8ea	0	0	0	0	0	0	0	0	0	0	0	0	0	0	0	0	0	0	0	0	0	0	0	0	0	0	0	0	0	0	0	0	0	0	0	0	0	0	0	0	0	0	0	0	0	0	0	0	0
12f2dda25200e3394b4c5e7b98b9cb40	0	0	0	0	0	0	0	0	0	0	0	0	0	0	0	0	0	0	0	0	0	0	0	0	0	0	0	0	0	0	0	0	0	0	0	0	0	0	0	0	0	0	0	0	0	0	0	0	0
12fb5d9f2441e140fdf34920baacb661	0	0	0	0	0	0	0	0	0	0	0	0	0	96	0	0	0	0	0	0	0	0	0	0	0	0	0	0	0	0	0	0	0	0	0	0	0	0	0	0	0	0	0	0	17	0	0	0	0
12fcee0512065bb73c29009c8ea38bf4	0	0	0	0	0	0	0	0	0	0	0	0	0	0	0	0	0	0	0	0	0	0	0	42	0	0	0	0	0	0	0	0	0	0	0	0	0	0	0	0	0	0	0	0	0	0	0	0	0
12fd28a3aeca815e29fe52bca28ceb4f	0	0	0	0	0	0	0	0	0	0	0	0	0	0	0	0	0	0	0	0	0	0	0	0	0	0	0	0	0	0	0	0	0	0	0	0	0	0	0	0	0	0	0	0	0	0	0	0	0
12ff7e4d897db14b242ecffd39a62756	0	0	0	0	0	0	0	0	0	0	0	0	0	0	0	0	0	0	0	0	0	0	0	0	0	0	0	0	0	0	0	0	0	0	0	0	0	0	0	0	0	0	0	0	0	0	0	0	0
1300d6e456889effc3f6340f198a99eb	0	22	0	0	0	0	0	0	0	0	0	0	0	0	0	0	0	0	0	0	0	0	0	0	0	0	0	0	0	0	0	0	0	0	0	0	0	0	0	0	0	0	0	0	0	0	0	0	0
1308e08c1608ea9835f55903bbe96c38	0	0	0	0	0	0	0	0	0	0	0	0	0	0	0	0	0	0	0	0	0	0	0	0	0	0	0	0	0	0	0	0	0	0	0	0	0	0	0	0	0	0	0	0	0	0	0	0	0
130958223cb64ddfaf4fb2c649007296	0	0	0	0	0	0	0	0	0	0	0	0	0	0	0	0	0	0	0	0	0	0	0	0	0	0	0	0	0	0	0	0	0	0	0	0	0	0	0	0	0	0	0	0	0	0	0	0	0
1309f824f8b108c7d57d31f74bc610e0	0	0	0	0	0	0	0	0	0	0	0	0	0	60	0	0	0	0	0	0	0	0	0	0	0	0	0	0	0	0	0	0	0	0	0	0	0	0	0	0	0	0	0	0	0	0	0	0	0
130afdca6a6ca1226021c6ac963f6218	0	0	0	0	0	0	0	0	0	0	0	0	0	0	0	0	0	0	0	0	0	0	0	0	0	0	0	0	0	0	0	0	0	0	0	0	0	0	0	0	0	0	0	0	0	0	0	0	0
130d30dca439b2b0cef307d53357f23e	0	0	0	0	0	0	0	0	0	0	0	0	0	0	0	0	0	0	0	0	0	0	0	0	209	0	0	0	0	120	0	58	0	0	0	0	0	0	0	0	37	0	0	0	0	0	0	0	0
13178b5bd3b62770795e86208c03d58d	0	0	0	0	0	0	0	0	0	0	0	0	0	0	0	0	0	0	0	0	0	0	0	0	0	0	0	0	0	0	0	0	0	0	0	0	0	0	0	0	0	0	0	0	0	0	0	0	0
1320a065ecea27514e5c96ce101d44b3	0	0	0	0	0	0	28	0	0	0	0	0	0	0	0	0	11	0	0	0	0	0	0	0	0	0	0	0	0	0	0	0	0	0	0	0	0	0	0	0	0	0	55	0	0	0	0	0	0
132139a44aabb107a45d0acc4b42c34c	0	0	0	0	0	0	0	0	0	52	0	0	0	0	0	0	0	0	0	0	0	0	0	0	0	0	0	0	0	0	0	0	0	0	0	0	0	0	0	0	0	0	0	0	0	0	0	0	0
1324c0577639c0a20c0f4ec2cc08e57c	0	0	0	0	0	0	0	0	0	0	0	0	0	0	0	0	0	0	0	0	0	0	0	0	0	0	0	0	0	0	0	0	0	0	0	0	0	0	0	0	0	0	0	0	0	0	0	0	0
1327ee7c7b73cb80e53fbf947ed5eb40	0	0	26	0	0	0	0	0	0	0	0	0	12	0	0	0	0	0	374	0	0	0	0	0	0	0	157	0	0	0	0	0	0	0	0	0	0	0	77	0	0	43	0	0	0	0	0	0	0
1329671562c857dd0cf1fbab7a6a7745	0	0	0	0	0	0	0	0	0	0	0	0	0	0	0	0	0	0	0	0	0	0	0	0	0	0	0	0	0	0	0	0	0	0	0	0	0	0	0	0	0	0	0	0	0	0	0	0	0
132a63efb80fceca58d62a212cf2c851	0	0	0	0	0	0	0	0	0	0	0	0	0	0	0	0	0	0	0	0	0	0	0	0	0	0	0	0	0	0	0	0	0	0	0	0	0	0	0	0	0	0	0	0	0	0	0	0	0
132da5620c7a557a6d799519315efa9b	0	0	0	0	0	0	0	0	0	0	0	0	0	0	0	0	0	0	0	0	0	0	0	0	0	0	0	0	0	0	0	0	0	0	0	0	0	0	0	0	0	0	0	0	0	0	0	0	0
1338e0ec3cfff12c4d98c9cf0d83edc7	0	0	0	0	0	0	0	0	0	0	0	0	0	0	0	0	0	0	0	0	0	0	0	0	0	0	0	0	0	0	0	0	0	0	0	0	0	0	0	0	0	0	0	0	0	0	0	0	0
133a1d00a180ed9e69f70ca3706e34be	0	0	0	0	0	0	0	0	0	0	0	0	0	0	0	0	0	0	0	0	0	0	0	0	0	0	0	0	0	0	0	0	0	0	0	0	0	0	0	0	0	0	0	0	0	0	0	0	0
133b0c2571e502eac8c1adf1d6086ff5	106	75	0	0	0	0	0	0	0	0	33	42	0	0	78	195	0	0	0	89	0	0	22	117	0	0	0	132	73	245	0	0	0	68	0	0	0	0	0	0	85	181	94	40	158	194	0	0	0
133f83e68a7265020b1a0512fa91ae09	0	0	0	0	0	0	0	0	0	0	0	0	0	0	0	0	0	0	0	0	0	0	0	0	0	0	0	0	0	0	0	0	0	0	0	0	0	0	0	0	14	0	0	0	9	0	0	0	0
133ff0ced94ddaf6441ea3e8471037fe	0	0	0	0	0	0	0	0	0	0	0	0	0	0	0	0	0	0	0	0	0	0	0	0	0	0	0	0	0	0	0	0	0	0	0	54	0	0	0	0	0	0	0	0	0	0	0	0	0
1342e61646c83013f9013083de8690fd	0	0	0	0	0	0	0	0	0	0	0	0	0	0	0	0	0	0	0	0	0	0	0	0	0	0	0	0	0	0	0	0	0	0	0	0	0	0	0	0	0	0	0	0	0	0	0	0	0
13462fadb646d0f1d4f3f334d069eb19	0	0	0	0	0	0	0	0	0	0	0	0	0	0	0	0	0	0	0	0	0	0	0	0	0	0	0	0	0	0	0	0	0	0	0	0	0	0	0	0	0	0	0	0	0	0	0	0	0
134a89193a428fe8274303a60140a339	0	0	0	0	0	0	0	0	14	0	0	0	0	0	8	0	0	0	0	0	0	0	0	0	0	0	0	0	0	0	0	0	0	0	0	0	0	0	0	0	0	0	0	0	0	0	0	0	0
134c4e10d94b132f4f6d9a7abeb77343	0	0	0	0	0	0	0	0	0	0	0	0	0	0	0	0	0	0	0	0	0	0	0	0	0	0	0	0	0	0	0	0	0	0	0	0	0	0	0	0	0	0	0	0	0	0	0	0	0
134ebf8fba731c6159795d554e9d0f09	0	0	0	0	0	0	0	0	0	0	0	0	0	0	0	0	0	0	0	0	0	0	0	0	0	0	0	0	0	0	0	0	0	0	0	0	0	0	0	0	0	0	0	0	0	0	0	0	0
1352f7750c72683d932a85d7d127cb18	0	0	0	0	0	0	0	0	0	0	0	0	0	0	0	0	0	0	0	0	0	0	0	0	0	0	0	0	0	0	0	0	0	0	0	0	0	0	0	0	0	0	0	0	0	0	0	0	0
1354c85486fefada74296af47761e118	0	0	0	0	0	0	0	0	0	0	0	0	0	0	0	0	0	0	0	0	0	0	0	0	0	0	0	0	0	0	51	0	0	0	0	0	0	0	0	0	0	0	0	0	0	0	0	0	0
1354faf1de5d59c00d866c8070983a56	0	0	0	0	0	0	0	0	0	0	0	0	0	0	0	0	0	0	0	0	0	0	0	0	0	0	0	0	0	0	0	0	0	0	0	0	0	0	0	0	0	0	0	0	0	0	0	0	0
1356a0daeb58a093ca8ce7751cc1c9e9	0	0	0	0	0	0	0	0	0	0	0	0	0	0	0	0	0	0	0	0	0	0	0	0	0	0	0	0	0	0	0	0	0	0	0	0	0	0	0	0	0	0	0	0	0	0	0	0	0
135874d1d345f26c9407e2e37b7bf165	0	0	0	0	0	0	0	0	0	0	0	0	0	0	0	0	0	0	0	0	0	0	0	0	0	0	0	0	0	0	0	0	0	0	0	0	0	0	0	0	0	0	0	0	0	0	0	0	0
135ac23f4f545ada01ea9045ff4b9946	0	0	0	0	0	0	0	0	0	0	0	0	0	0	0	0	0	0	0	0	0	0	0	0	0	0	0	0	0	0	0	0	0	0	0	0	0	0	0	0	0	0	0	0	0	0	0	0	0
1361a620b4e992cfd9f95fa4c8a8617c	0	0	0	0	0	0	0	0	0	0	0	0	0	0	0	0	0	0	0	0	0	0	0	0	0	0	0	0	0	0	0	0	0	0	0	0	0	0	0	0	0	0	0	0	0	0	0	0	0
13671fa72a54b63116cdadf38b597f19	0	0	0	0	0	0	0	0	0	0	0	0	0	0	0	0	0	0	0	0	0	0	0	0	0	0	0	0	0	0	0	0	0	0	0	0	0	0	0	0	0	0	0	0	0	0	0	0	0
136c4bd926db1a1bd3f0e69c69841980	0	0	0	0	0	0	0	0	0	0	0	0	0	0	0	0	0	0	0	0	0	0	0	0	0	0	0	0	0	0	0	0	0	0	0	0	0	0	0	0	0	0	0	0	0	0	0	0	0
136ce3bdac5a29e726beec543d628f90	0	0	0	0	0	0	0	0	0	0	0	0	0	0	0	3	0	0	0	0	0	0	0	0	0	0	0	0	0	0	0	0	0	0	0	0	2	0	0	0	0	0	0	0	0	0	0	0	0
1378b5751001a52ab1f0ea173c8cdfdf	0	0	0	0	0	0	0	0	0	0	0	0	0	0	0	0	0	0	0	0	0	0	0	0	0	0	0	0	0	0	0	0	0	0	0	0	0	0	0	0	0	0	0	0	0	0	0	0	0
137b37ee2d6e259534373a764a9a79b6	0	0	0	0	0	0	0	0	0	0	0	0	0	0	0	0	0	0	0	0	0	0	0	0	0	0	0	0	0	0	0	0	0	0	0	0	0	0	0	0	0	0	0	0	0	0	0	0	0
137bb0ff54ef38921f5a23a356aea2f7	0	0	0	0	0	0	0	0	0	0	0	0	0	0	0	0	0	0	0	0	0	0	0	0	0	0	0	0	0	0	0	0	0	0	0	0	0	0	0	0	0	0	0	0	0	0	0	0	0
137f86c09579cb5c68fd6897e54d67fc	0	0	0	0	0	0	0	0	0	0	0	0	0	0	0	0	0	0	0	0	0	0	0	0	0	0	0	0	0	0	0	0	0	0	0	0	0	0	0	0	0	0	0	0	0	0	0	0	0
138dbec6df258041c0cfbf2bee841354	0	0	0	0	0	0	0	0	0	0	0	0	0	0	0	0	0	0	0	0	0	0	0	0	0	0	0	0	0	0	0	0	0	0	0	0	0	0	0	0	0	0	0	0	0	0	0	0	0
138fd5f80231f724e6e914700020c006	0	0	0	0	0	0	0	0	0	0	0	0	0	0	0	0	0	0	0	0	0	0	0	0	0	0	0	0	0	0	22	0	0	0	0	0	0	0	0	0	0	0	0	0	0	0	0	0	0
138fde0ef65230941cc6b7fc50fea8e5	0	0	0	0	0	0	0	0	0	0	0	0	0	0	0	0	0	0	0	0	0	0	0	0	0	0	0	0	0	0	0	0	0	0	0	0	0	0	0	0	0	0	0	0	0	0	0	0	0
1397d6ceb7d661c956ef718b1f4db3dc	0	0	0	0	0	0	0	0	0	0	0	0	0	0	0	0	0	0	0	0	0	0	0	0	0	0	0	0	0	0	0	0	0	0	0	0	0	0	51	0	0	0	0	0	0	0	0	0	0
139e4b0c166d00fb571e0b839b28a08c	0	0	33	0	0	0	0	0	0	0	0	0	0	0	0	0	0	0	0	0	0	0	0	0	0	0	0	0	0	0	0	0	0	0	0	0	143	0	0	0	0	0	6	0	0	0	0	0	0
13a2698aa0c20bfa5647304a19491fc1	0	0	0	0	0	0	0	0	0	0	0	0	0	0	0	0	0	0	0	0	0	0	0	0	0	0	0	0	0	0	0	0	0	0	0	0	0	0	0	0	0	0	0	22	0	0	0	0	0
13a865d2160632b4a66a66da3fce3743	0	0	0	0	0	0	0	0	0	0	0	0	0	0	0	0	0	0	0	0	0	0	0	0	0	0	0	0	0	0	0	0	0	0	0	0	0	0	0	0	0	0	0	0	0	0	0	0	0
13a97d8005e9ec63dc71236264015481	0	0	0	0	0	0	0	0	0	0	0	0	0	0	0	0	0	0	0	0	0	0	0	0	0	0	0	0	0	0	0	0	0	0	0	0	0	0	0	0	0	0	0	0	0	0	0	0	0
13aa68909a182e891ff278ac6b9c86d5	0	0	0	0	0	0	0	0	0	0	0	0	0	0	0	0	0	0	0	0	0	0	0	0	0	0	0	0	0	0	0	0	0	0	0	0	0	0	0	0	0	0	0	0	0	0	0	0	0
13ac9d9c0fce8b7f9cc2c90e2ec8f226	0	0	0	0	0	0	0	0	0	0	0	0	0	0	0	0	0	0	0	0	0	0	0	0	0	0	0	145	0	0	87	0	0	0	0	0	0	0	0	0	0	0	225	0	0	0	0	0	36
13b0a334d3211e8ffe8556617064f54b	0	0	0	0	0	0	0	0	0	0	0	0	0	0	0	0	0	0	0	0	0	0	0	0	0	0	0	0	0	0	0	0	0	0	0	0	0	0	0	0	0	0	0	0	0	0	0	0	0
13b4875a0bdab790e2dd7b47ca809126	0	0	0	0	0	0	0	0	0	0	0	0	0	0	0	0	0	0	0	0	0	0	0	0	0	0	0	0	0	0	0	0	0	0	0	0	0	0	0	0	0	0	0	0	0	0	0	0	0
13b51d5da03962f27fa2b5042f9df0a6	0	0	0	0	0	0	0	0	0	0	0	0	0	0	0	0	0	0	0	0	0	0	0	0	0	0	0	0	0	0	0	0	0	0	0	0	0	0	0	0	0	0	0	0	0	0	0	0	0
13bb4e39ab35207ecb0a05c0fe02c62e	0	0	0	0	0	0	0	0	0	0	0	0	0	0	0	0	0	0	0	0	0	0	0	0	0	0	0	0	0	0	0	0	0	0	0	0	0	0	0	0	0	0	0	0	0	0	0	0	0
13bc492b40c7b591fbd287d8ff33f09d	0	0	0	0	0	0	0	0	0	0	0	0	0	0	0	0	0	0	0	0	0	0	0	0	0	0	0	0	0	0	0	0	0	0	0	0	0	0	0	0	0	0	0	0	0	0	0	0	0
13c0b746fa83ee6613cdb269f9c012d5	0	0	0	0	0	0	0	0	0	0	0	0	0	0	0	0	0	0	0	0	0	0	0	0	0	0	0	0	0	0	0	0	0	0	0	0	0	0	0	0	0	0	0	0	0	0	0	0	0
13c5fa3eaf3b97d7045e7c6205302a43	0	0	0	0	0	0	0	0	0	0	0	0	0	0	0	0	0	0	0	0	0	0	0	0	0	0	0	0	0	0	0	0	0	0	0	0	0	0	0	0	0	0	0	0	0	0	0	0	0
13c6b041344253dcc728569d58b4726e	0	0	0	0	0	0	0	0	0	0	0	0	0	0	0	0	0	0	0	0	0	0	0	0	0	0	0	0	0	0	0	0	0	0	0	0	0	0	0	0	0	0	0	0	0	0	0	0	0
13cf268cbff3707ac63db5a275e16e98	0	0	0	0	0	0	0	0	0	0	0	0	0	0	0	0	0	0	0	0	0	0	0	0	0	0	0	0	0	0	0	0	0	0	0	0	0	0	0	0	0	0	0	0	0	0	0	0	47
13d264aa1f9df253a2541bf2d465f8d7	0	0	0	0	0	0	0	0	0	0	0	0	0	0	0	0	0	0	0	0	0	0	0	0	0	0	0	0	0	0	0	0	0	0	0	0	0	0	0	0	0	0	0	0	288	0	0	0	0
13d96ad6dfb2ee91957af7859a92d33b	0	0	0	0	0	0	0	0	0	0	0	0	0	0	0	0	0	0	0	0	0	0	0	0	0	0	0	0	0	0	0	0	0	0	0	0	0	0	0	0	0	0	0	0	0	0	0	0	0
13dc4bdeac0af731c325efd40a22198b	0	0	0	0	0	0	0	0	0	0	0	0	0	0	0	0	0	0	0	0	0	0	0	0	0	0	0	0	0	0	0	0	0	0	0	0	0	0	0	0	0	0	0	0	0	0	0	0	0
13e18784e2d9944b817e28ca533e077e	0	0	0	0	0	0	0	0	0	0	0	0	0	0	0	0	0	0	0	0	0	0	0	0	0	0	0	0	0	0	0	0	0	0	0	0	0	0	0	0	0	0	0	0	0	0	0	0	0
13e7dcad3f72982fae354adaf3361fa5	0	0	0	0	0	0	0	0	0	0	0	0	0	0	0	0	0	0	0	0	0	0	0	0	0	0	0	0	0	0	0	0	0	0	0	10	0	0	0	0	0	0	0	0	0	0	0	0	0
13ebaa979a889166fcb125c46be6b7fd	295	0	0	0	0	0	0	0	0	0	0	0	0	0	0	0	0	0	0	0	0	0	0	0	0	0	0	0	0	0	0	0	0	0	0	0	0	0	0	0	0	0	0	0	0	0	0	0	0
13ef7808cb70b5e0b9ba8904b4ae5387	0	0	0	0	0	0	0	0	0	0	0	0	0	0	0	0	0	0	0	0	0	0	0	0	0	0	0	0	0	0	0	0	0	0	0	0	0	0	0	0	0	0	0	0	0	0	0	0	0
13f2b7f845b17c83ea7c00762d9d96ee	0	0	0	0	0	0	0	0	0	0	0	0	0	0	0	0	0	0	0	0	0	0	0	0	0	0	0	0	0	0	0	0	0	0	0	0	0	0	0	0	0	0	0	0	0	0	0	0	0
13f4b7433daef24cd99e23daf0ed2bb8	0	0	0	0	0	0	0	0	0	0	0	0	0	0	0	0	0	0	0	0	0	0	0	0	0	0	0	0	0	0	0	0	0	0	0	0	0	0	0	0	0	0	0	0	0	0	0	0	0
13f509ac6dea01e64b160ce242501d50	0	0	0	0	0	0	0	0	0	0	0	0	0	0	0	0	0	0	0	0	0	0	0	0	0	0	0	0	0	0	0	0	0	0	0	0	0	0	0	0	0	0	0	0	0	0	0	0	0
13f647b66e2414cbb3ffaf4640ac80b4	0	0	0	0	0	0	0	0	0	0	0	0	0	0	0	0	0	0	0	0	0	0	0	0	0	0	0	0	0	0	0	0	0	0	0	0	0	0	0	0	0	0	0	0	0	0	0	0	0
13f83d86a08bd2180b1f0c4d954bbf8f	0	0	0	0	0	0	6	0	0	0	0	0	0	0	0	0	0	0	0	0	0	0	0	0	0	0	0	0	0	0	0	0	0	0	0	0	0	0	0	0	0	0	0	0	0	0	0	0	0
13f895182c63e5f20b1e8d2bd19d9654	0	0	0	0	0	0	0	0	0	0	0	0	0	0	0	0	0	0	0	0	0	0	0	0	0	0	11	0	0	0	0	0	0	0	0	0	0	0	0	0	0	0	0	0	0	0	0	0	0
1405dc5930ef7ed2ace96ad3b888c6d5	0	0	0	0	0	0	0	0	0	0	0	0	0	0	0	0	0	0	0	0	0	0	0	0	0	0	0	0	0	0	0	0	0	0	0	0	0	0	0	0	0	0	0	0	0	0	0	0	0
1405eb7d1c3bfb20c351b9937d93cb0c	0	0	0	0	0	0	0	0	0	22	0	0	0	0	0	0	0	0	0	0	0	0	0	0	0	0	0	0	0	0	0	0	0	0	0	0	0	0	0	0	0	0	0	0	0	0	0	0	0
1406458044897a5b2a4465a49f15ca76	0	0	0	0	0	0	0	0	0	0	0	0	0	0	0	0	0	0	0	0	0	0	0	0	0	0	0	0	0	0	0	0	0	0	0	0	0	0	0	0	0	0	0	0	0	0	0	0	0
140cbcf96935d7f94fb29e748e896101	0	0	0	0	0	0	0	0	0	0	0	0	0	0	0	0	0	0	0	0	0	0	0	0	0	0	0	0	0	0	0	0	0	0	0	0	0	0	0	0	0	0	0	0	0	0	0	0	0
140e5383ef15b59ed140fce7a330479f	0	0	0	0	0	0	0	0	0	0	0	0	0	0	0	0	0	0	0	0	0	0	0	0	0	0	0	0	0	0	0	0	0	0	0	0	0	0	0	0	0	0	0	0	0	0	0	0	0
140e622128f853855a8f2a2aa6ab81e0	0	0	0	0	0	0	0	0	0	0	0	0	0	0	0	0	0	0	0	0	0	46	0	0	0	0	0	0	0	0	0	0	0	0	0	0	0	0	0	0	0	0	0	0	0	0	0	0	0
141e1140a96e62198e32807621adf85c	0	0	0	0	0	0	0	0	0	0	0	0	0	0	0	0	0	0	0	0	0	0	0	0	0	0	0	0	0	0	0	0	0	0	0	0	0	0	0	0	0	0	0	0	0	0	0	0	0
141f729df7c4929f8d77ea92d878ce88	0	0	0	0	0	0	0	0	0	0	0	0	0	0	0	0	0	0	0	0	0	0	0	0	0	0	0	0	0	0	0	0	0	0	0	0	0	0	0	0	0	0	0	0	0	0	0	0	0
14225c88accc064ac8f2462de3e5bdc3	0	0	0	0	0	0	0	0	0	0	0	0	0	0	0	0	0	0	0	0	0	0	0	0	0	0	0	0	0	0	0	0	0	0	0	0	0	0	0	0	0	0	0	0	0	0	0	0	0
1422c6559ba7e0868c3ac3f080c75b8b	0	0	0	0	0	0	0	0	0	0	0	0	0	0	0	0	0	0	0	0	0	0	0	0	0	0	0	0	0	0	0	0	0	0	0	0	0	0	0	0	0	0	0	0	0	0	0	0	0
1428d5eea9e4a1f89c5c216d74fd2dd4	0	0	0	0	0	0	0	0	0	0	0	0	0	0	0	0	0	0	0	0	0	0	0	0	0	0	0	0	0	0	0	0	0	0	0	50	0	0	0	0	0	0	0	0	0	0	0	0	0
142d761988626ecb5dc79146adeab54b	0	0	0	3	0	0	0	0	0	0	0	0	0	0	0	0	0	0	0	0	0	0	0	0	0	0	0	0	0	0	0	0	0	0	0	64	0	223	0	0	0	0	0	0	0	0	0	9	0
14337edf48167d4f39e4c50c346fdbda	0	0	0	0	0	0	0	0	0	0	0	0	0	0	0	0	0	0	347	0	0	0	0	0	0	0	0	0	0	0	0	0	0	0	0	0	0	0	0	0	0	0	0	0	0	0	0	0	0
14364f207f5d3c41b1a79c1d784546fd	0	0	0	0	0	0	0	181	0	0	0	0	0	0	0	0	0	0	0	0	0	0	0	0	0	0	0	0	0	0	0	0	0	0	0	0	0	0	0	0	0	0	0	0	0	0	0	0	33
14396f3e313af47e9b55f6b9aee59652	0	0	0	0	0	0	0	0	0	0	0	0	0	0	0	0	0	0	0	0	0	0	0	0	0	0	0	0	0	0	0	0	0	0	0	0	0	0	0	0	0	0	0	0	0	0	0	0	0
14438707426768d7364af41e8aec06a4	0	0	0	0	0	0	0	0	0	0	0	0	0	0	0	0	0	0	0	0	0	0	0	0	0	0	0	0	0	0	0	0	0	0	0	0	0	0	0	0	0	0	0	0	0	0	0	0	0
144787529df2770650bee9ac19ca7744	0	0	0	0	0	0	0	0	0	0	0	0	0	0	0	0	0	0	0	0	0	0	0	0	0	0	0	0	0	0	0	0	0	0	0	0	0	0	0	0	0	0	0	0	0	0	0	0	0
14491b347646b9cd7097d2d608c6434d	0	0	0	0	0	0	0	0	0	0	0	0	0	0	0	0	0	0	0	0	0	0	0	0	0	0	0	0	0	0	0	0	0	0	0	0	0	0	0	0	0	0	0	0	0	0	0	0	0
144a9de9c3cfd120dc885339ea228062	0	0	105	0	0	0	0	0	0	0	0	0	0	0	0	0	0	0	0	0	0	0	0	0	0	0	0	0	0	0	0	0	0	0	0	0	0	0	0	0	0	0	0	0	0	0	0	0	0
144bf3d8ef3cb24aa3c92fafa16d638b	0	0	0	0	0	0	0	0	0	0	0	0	0	0	0	0	0	0	0	0	0	0	0	0	0	0	0	0	0	0	0	0	0	0	0	0	0	0	0	0	0	0	0	0	0	0	0	0	0
144eab4af6e63251f7165969f12c04c2	0	0	0	0	0	0	0	0	0	0	0	0	0	0	0	0	0	0	0	0	0	0	0	0	0	0	0	0	0	0	0	0	0	0	0	0	0	0	0	0	0	0	0	0	0	0	0	0	0
144fb5649d6b28e889c11beba34b5a47	0	0	0	0	0	0	0	0	0	0	0	0	0	0	0	0	0	0	0	0	0	0	0	0	0	0	0	0	27	0	0	0	0	0	0	0	0	0	0	0	0	0	0	0	0	0	0	0	0
1454983d6bc385d9ab44aa2670ca1a6c	0	0	0	0	0	0	0	0	0	0	0	0	0	0	0	0	0	0	0	0	0	0	0	0	0	0	0	0	0	0	0	0	0	0	0	0	0	0	0	0	0	0	0	0	0	0	0	0	0
145b3afdf4902087200b0d66894498d5	0	0	0	0	0	0	0	0	0	0	0	0	0	0	0	0	0	0	0	0	0	0	0	0	0	0	0	0	0	0	0	0	0	0	0	0	0	0	0	0	0	0	0	0	0	0	0	0	0
145d8655794ce4967f52152b0c0cef54	0	0	0	0	0	0	0	0	0	0	0	0	0	0	0	0	0	0	0	0	0	0	0	0	0	0	0	0	0	0	0	0	0	0	0	0	0	0	0	0	0	0	0	0	0	0	0	0	0
145e60422647cbad664c8b955156069d	0	0	0	0	0	0	0	0	0	0	0	0	0	0	0	0	0	0	0	0	0	0	0	0	0	0	0	0	0	0	0	0	0	0	0	0	0	0	0	0	0	0	0	0	0	0	0	0	0
1464863a7c6a860f5d9358477e4f5460	0	0	0	0	0	0	0	0	0	0	0	0	0	0	0	0	0	0	0	0	0	0	0	0	0	0	0	0	0	0	0	0	0	0	0	0	0	0	0	0	0	0	17	0	0	0	0	0	0
1468770fca8f28165e30ef6b9f4805a0	0	0	0	0	0	0	0	0	0	0	0	0	0	0	0	0	0	0	0	0	0	0	0	0	0	0	0	0	0	0	0	0	0	0	0	0	0	0	0	0	0	0	0	0	0	0	0	0	0
146c1f1750b3bb44a1df272b071047f6	0	0	0	0	0	0	0	0	0	0	0	0	0	0	0	0	0	0	0	0	0	0	0	0	0	0	0	0	0	0	0	0	0	0	0	0	0	0	0	0	0	0	0	0	0	0	0	0	0
14746b4d011b5851a2a7cd929f7ea72a	19	0	0	0	0	0	0	0	47	0	0	0	0	0	0	0	0	0	0	0	0	0	0	0	0	0	0	0	0	0	0	0	0	0	0	0	0	0	0	0	0	0	0	0	0	0	0	0	0
147ee703d120480c7402fb9398585176	0	0	0	0	0	11	0	0	0	0	0	7	0	0	0	0	0	0	0	0	0	0	0	0	0	0	0	0	0	0	0	0	0	0	0	0	0	0	0	0	0	0	0	0	0	0	0	0	0
148561db030e57d22870cf4f817461e0	0	0	0	0	0	0	0	0	0	0	0	0	0	0	0	0	0	0	0	0	0	0	0	0	0	0	0	0	0	0	0	0	0	0	0	0	0	0	0	0	0	0	0	0	0	0	0	0	0
1493a3f1f500caf72f3ac3151a38c733	0	0	0	0	0	0	0	0	0	0	0	0	0	0	0	0	0	0	0	0	0	0	0	0	0	0	0	0	0	0	0	0	0	0	0	0	0	0	0	0	0	0	0	0	0	0	0	0	0
1495854115a865b390f4f29580fd6492	0	0	0	0	0	0	0	0	0	0	0	0	0	0	0	0	0	0	0	0	0	0	0	0	0	0	0	0	0	0	0	0	0	0	0	0	0	0	0	0	0	0	0	0	0	0	0	6	0
149b6078309b6817e7a855de7c3ac950	0	0	0	0	0	0	0	0	0	0	0	0	0	0	0	0	0	0	0	0	0	0	0	0	0	0	0	0	0	0	0	0	0	0	0	0	0	0	0	0	0	0	0	0	0	0	0	0	0
14a413144b5e4ced56aa06165f37cf99	0	0	0	0	0	0	0	0	0	0	0	0	0	0	0	0	0	0	0	0	0	0	0	0	0	0	0	0	0	0	0	0	0	0	0	0	0	0	0	0	0	0	0	0	0	0	0	0	0
14a444b85ce602e9ec8ef73faf5f4611	0	0	0	0	0	0	0	0	0	0	0	0	0	0	0	0	0	0	0	0	0	0	0	0	0	0	0	0	0	0	0	0	0	0	0	0	0	0	0	0	0	0	0	0	0	0	0	0	0
14ac3adc7b287beae004b7202f6047a3	0	0	0	10	0	0	0	0	0	0	0	0	0	0	0	0	0	0	0	0	0	0	0	0	0	0	0	0	0	0	0	0	0	0	0	0	0	0	0	0	0	0	0	0	0	0	0	0	0
14ad7c221c77fb983f961446ab6fe1bf	0	0	0	0	0	0	0	0	0	0	0	0	0	0	0	0	0	0	0	0	0	0	0	0	0	0	0	0	0	0	0	0	0	0	0	0	0	0	0	0	0	0	0	0	0	0	0	0	0
14b38299a5d847e84f8f33c1bb9240c0	0	0	0	0	0	0	0	0	0	0	0	0	0	0	0	0	0	0	0	0	0	0	0	0	0	0	0	0	0	0	0	0	0	0	0	0	0	0	0	0	0	0	0	0	0	0	0	0	0
14b93e797da0f6a9cfe24a9e90a1f5c5	0	0	0	0	0	0	0	0	0	0	0	0	0	0	0	0	0	0	0	0	0	0	0	0	0	0	0	0	0	0	0	0	0	0	0	0	0	0	0	0	0	0	0	0	0	0	0	0	0
14c193e26c3ba9b673f073459ae721f0	0	0	0	0	0	0	0	0	0	0	0	0	0	0	0	0	0	0	0	0	0	0	0	17	0	0	0	0	0	0	0	0	0	0	0	0	0	0	0	0	0	0	0	0	0	0	0	0	0
14c2e96709b3c46ffa0b9db4f43c6ab9	0	0	0	0	0	0	0	0	0	0	0	0	0	0	0	0	0	0	0	0	0	0	0	0	0	0	0	0	0	0	0	0	0	0	0	0	0	0	0	0	0	0	0	0	0	0	0	0	0
14c35bb9dbfbafdac42f77a8c8a0f86f	0	0	0	0	0	0	0	0	0	0	0	0	0	0	0	0	0	0	0	0	0	0	0	0	0	0	0	0	0	0	0	0	0	0	0	0	0	0	0	0	0	0	0	0	0	0	0	0	0
14c69fad131712eec382082eb36ca290	0	0	0	0	0	0	0	0	0	0	0	0	0	0	0	0	0	0	0	0	0	0	0	0	0	0	0	0	0	0	0	0	0	0	0	0	0	0	0	0	0	0	0	0	0	0	0	0	0
14c93955e43afc13f0635026d8c5c15b	0	0	0	0	0	0	0	0	0	0	0	0	0	0	0	0	0	0	0	0	0	0	0	0	0	0	0	0	0	0	0	0	0	0	0	0	0	0	0	0	0	0	0	0	0	0	0	0	0
14cda560d24fe51d2427386a55a34e06	0	0	0	0	0	0	0	0	0	0	0	0	0	0	0	0	0	0	0	0	0	0	0	0	0	0	0	0	0	0	0	0	0	0	0	0	0	0	0	0	0	0	0	0	0	0	0	0	0
14cf494ee88d5a91ab5f9bad20c43844	0	0	0	0	0	0	0	0	0	0	0	0	0	0	0	0	0	0	0	0	0	0	0	0	0	0	0	0	0	0	0	0	0	0	0	0	0	0	0	0	0	0	0	0	0	0	0	0	0
14d530eb787b0b1c08b1a1c055b860f3	0	0	0	0	0	0	0	0	0	0	0	0	0	0	0	0	0	0	0	0	0	0	0	0	0	0	0	0	0	0	0	0	0	0	0	0	0	0	0	0	0	0	0	0	0	0	0	0	0
14d9b3c6373c71904a236e0069bdb1a4	0	0	0	0	0	0	0	0	0	0	0	0	0	0	0	0	0	0	0	0	0	0	0	0	0	0	0	0	0	0	0	0	0	0	0	0	0	0	0	0	0	0	0	0	0	0	0	0	0
14db64c830d8a27432935b7008fcfe45	0	0	0	0	0	0	0	0	0	0	0	0	0	0	0	0	0	0	0	0	0	0	0	0	0	0	0	0	0	0	0	0	0	0	0	0	0	0	0	0	0	0	0	0	0	0	0	0	0
14ddc3a39434e55d3e96e18d096f1ae0	0	0	0	0	0	0	0	0	0	0	0	0	0	0	0	0	0	0	0	0	0	0	0	0	0	0	0	0	0	0	0	0	0	0	0	0	0	0	0	0	0	0	0	0	0	0	0	0	0
14e71580e95283413cee3ac66e96e837	0	0	0	0	0	0	0	0	0	0	0	0	0	0	0	0	0	0	0	0	0	0	0	0	0	0	0	0	0	0	0	0	0	0	0	0	0	0	0	0	0	0	0	0	0	0	0	0	0
14ee7304d52b0c17007b7edd51d5d3ec	0	0	0	0	0	0	0	0	0	0	0	0	0	0	0	0	0	0	0	0	0	0	0	0	0	0	0	0	0	0	0	0	0	0	0	0	0	0	0	0	0	0	0	0	0	0	0	0	0
14ef0e32ef61e3051eb677db5ce1db5b	0	0	0	0	0	0	0	0	0	0	0	0	0	0	0	0	0	0	0	0	0	0	0	0	0	0	0	0	0	0	0	0	0	0	0	0	0	0	0	0	0	0	0	0	0	0	0	0	0
14f0ec9543273782a2ec28a56fb92cf6	0	0	0	0	0	0	0	0	0	0	0	0	0	0	0	0	0	0	0	0	0	0	0	0	0	0	0	0	0	0	0	0	0	0	0	0	0	0	0	0	0	0	0	0	0	0	0	0	0
14f17f9f7e4e55cb39cb3839a0d96078	0	0	0	0	0	0	0	0	0	0	0	11	0	0	0	0	0	0	0	0	0	0	0	0	0	0	0	0	0	0	0	0	0	0	0	0	0	0	0	0	0	0	0	0	0	0	0	0	0
14fe976e92dd43237c8af27462cf117d	0	0	0	0	0	0	0	98	0	0	0	0	0	0	0	0	0	0	0	0	0	0	0	0	0	0	0	0	0	0	0	0	0	0	0	0	0	0	0	0	0	0	0	0	0	0	0	0	0
1501a45b06971d95e4252bee299e713a	0	0	0	0	0	0	0	0	0	0	0	0	0	0	0	0	0	0	0	0	0	17	0	0	0	0	0	0	0	0	0	0	0	0	0	0	0	0	0	0	0	0	0	0	0	0	0	0	0
15024e16041be9830fc2b7e65425927a	0	0	0	0	0	0	0	12	0	0	0	0	0	0	0	23	0	0	0	0	0	0	0	19	0	0	0	0	0	0	0	0	0	0	0	0	0	0	0	0	0	0	0	0	0	0	0	0	0
15055ac4317691e3e7076fbf6b426e4f	0	0	0	0	0	0	0	0	0	0	0	27	0	0	0	0	0	0	0	0	0	0	14	0	0	0	0	0	0	0	0	0	0	0	0	0	0	0	0	0	0	0	0	0	0	0	0	0	0
1507dbb6577851714969f1599a6161ed	0	0	0	0	0	0	0	0	0	0	0	0	0	0	0	0	0	0	0	0	0	0	0	0	0	0	0	0	0	0	0	0	0	0	0	0	0	0	0	0	0	0	0	0	0	0	0	0	0
15099999ace7e12d629aee2ac9dead92	0	0	0	0	0	0	0	0	0	0	0	0	0	0	0	0	0	0	0	0	0	0	0	0	0	0	0	0	0	0	0	0	0	0	0	0	41	0	0	0	0	0	0	0	0	0	0	0	0
150ace5602c611c3673075cc6b038590	0	0	0	0	0	0	0	0	0	0	0	0	0	0	0	0	0	0	0	0	0	0	0	0	0	0	0	0	0	0	0	0	0	0	0	0	0	0	0	0	0	0	0	0	0	0	0	0	0
15120e87ae642007fd1645b57970b992	0	0	0	0	0	0	0	0	0	0	0	0	0	0	0	0	0	0	0	0	0	0	0	0	0	0	0	0	0	0	0	0	0	0	0	0	0	0	0	144	0	0	0	0	0	0	0	0	0
1512699f5f2be987272544c4c05fe163	0	0	0	0	0	0	0	0	0	0	0	0	0	0	0	0	0	0	0	0	0	0	0	0	0	0	0	0	0	0	0	0	0	0	0	0	0	0	0	0	0	0	0	0	0	0	0	0	0
15184ffb18faa745cd246d5733ddd9ad	0	0	0	0	0	0	0	0	0	0	0	0	0	0	0	0	0	0	0	0	0	0	0	0	0	0	0	0	0	0	0	0	0	0	0	0	0	0	0	0	0	0	0	0	0	0	0	0	0
1519818172930244d538e7b11d30f90b	0	0	0	0	0	0	0	0	0	0	0	0	0	0	0	0	0	0	0	0	0	0	0	0	0	0	0	0	0	0	0	0	0	0	0	0	0	0	0	0	0	0	0	0	0	0	0	0	0
1529b4cd67f7fee6c97b430feabe25b5	0	0	0	0	22	0	0	0	0	0	0	0	0	0	0	0	0	0	0	0	0	0	0	0	0	0	0	0	0	0	0	0	0	0	0	0	0	0	0	0	0	0	0	0	0	0	0	0	0
152a19d31d267b9100771a44a18364a6	0	0	0	0	0	0	0	0	0	0	0	0	0	0	0	0	0	0	0	0	0	0	0	0	0	0	0	0	0	0	0	0	0	0	0	0	0	0	0	0	0	0	0	0	0	0	0	0	0
153057ce6cc0a752ac7f6eeab5ac2ba1	64	0	0	5	0	32	0	0	42	0	0	0	0	0	24	41	0	0	41	0	0	0	0	0	114	90	160	14	0	29	0	0	0	0	79	0	0	0	0	0	0	0	17	0	51	0	0	0	0
1531baa61b9bed3041cdd357e0127d78	0	0	0	0	0	0	0	0	0	0	0	0	0	0	0	0	0	0	0	0	0	0	0	0	0	0	0	0	0	0	0	0	0	0	0	0	0	0	0	0	0	0	0	0	0	0	0	0	0
15370177324887c39c21e646356ad788	0	0	0	0	209	0	0	0	0	0	0	0	0	0	0	0	0	0	0	0	0	0	0	0	0	0	0	0	0	0	0	0	0	0	0	0	0	0	0	0	0	0	0	0	0	0	0	0	0
15376ce30deab09e1a1983b1e55b4f54	0	0	0	0	0	0	0	0	0	0	0	0	0	0	0	0	0	0	0	0	0	0	0	0	0	0	0	0	0	0	0	0	0	0	0	0	0	0	0	0	0	0	0	0	0	0	0	0	0
153d792e5bebedbf69ba955996fd6a8d	0	0	0	0	42	0	0	0	0	0	0	0	0	0	0	0	0	0	0	0	0	0	0	0	0	0	0	0	0	0	0	0	0	0	0	0	0	0	0	0	0	0	0	0	0	0	0	0	0
153e317269a07654130a79be59143029	0	0	0	0	0	0	0	0	0	0	0	0	0	0	0	0	0	0	0	0	0	0	0	0	0	0	0	0	0	0	0	0	0	0	0	0	0	0	0	0	0	0	0	0	0	0	0	0	0
1540fb52829fd683c5c9a348ad272a45	0	0	0	0	0	0	0	0	0	0	0	0	0	0	0	0	0	0	0	0	0	0	0	0	0	0	0	0	0	0	0	0	0	0	0	0	0	0	0	0	0	0	0	0	0	0	0	0	0
1547efe92e67e9586b2494715e007c12	0	0	0	0	0	0	0	0	0	0	0	0	0	0	0	0	0	0	0	0	0	0	0	0	0	0	0	0	0	0	0	0	0	0	0	0	0	0	0	0	0	0	0	0	0	0	0	0	0
154b8dcc2d763a85f99213ae2ff38d00	0	0	0	0	0	0	0	0	0	0	0	0	0	0	0	0	0	0	0	0	0	0	0	0	0	0	0	0	0	0	0	0	0	0	0	0	0	0	0	0	0	0	0	0	0	0	0	0	0
154eefa0f05e7fdcc3213330d0f43e95	0	0	0	0	0	0	0	0	0	0	0	0	0	0	0	0	0	0	0	0	0	0	0	0	0	0	0	0	0	0	0	0	0	0	0	0	0	0	0	0	0	0	0	0	0	0	0	29	0
1552738931d39a6095c661d1e709f6eb	0	0	0	0	0	0	0	0	0	0	0	0	0	0	0	0	0	0	0	0	0	0	0	0	0	0	0	0	0	0	0	0	0	0	0	0	0	0	0	0	0	0	0	0	0	0	0	0	0
1552f749e407dab23e457da2fc02920b	0	0	0	0	0	0	0	0	0	0	0	0	0	0	0	0	0	0	0	0	0	0	0	0	0	0	0	0	0	0	0	0	0	0	0	0	0	0	0	0	0	0	0	0	0	0	0	0	0
15549450308ce20c5331458a9153c05c	0	0	0	0	0	0	0	0	0	0	0	0	0	0	0	0	0	0	0	0	0	0	0	0	0	0	0	0	0	0	0	0	0	0	0	0	0	0	0	0	0	0	0	0	0	0	0	0	0
155b1e2549f5759d8cf0900aca3d5856	0	0	0	0	0	0	0	0	0	0	0	0	0	0	0	0	0	0	0	0	0	0	0	0	0	0	0	0	0	0	0	0	0	0	0	0	0	0	0	0	0	0	0	0	0	0	0	0	0
155e21cb02ebfff0ec591e9f68190b32	0	0	0	0	0	0	0	0	0	0	0	3	0	0	0	0	0	0	0	0	0	0	0	0	0	0	0	0	0	0	0	0	0	0	0	0	0	0	0	0	0	0	0	0	0	0	0	0	0
15654b15b8fdaaedd7fbe5bc6f8aedd1	0	0	0	0	0	0	0	0	0	0	0	0	0	0	0	0	0	0	0	0	0	0	0	0	0	0	0	0	0	0	0	0	0	0	0	0	0	0	0	0	0	0	0	0	0	0	0	0	0
1566b74597db68078146886278d16920	0	0	0	0	0	0	0	0	0	0	0	0	0	0	0	0	0	0	0	0	12	0	0	0	0	0	0	0	0	3	0	0	0	0	0	0	0	0	0	0	0	0	0	0	0	0	0	0	0
156efe572b7c1fc17828a4f3fc1f8f89	0	4	0	0	0	0	0	0	0	0	0	0	0	0	0	0	0	0	0	0	0	0	0	0	2	0	0	0	0	0	0	0	0	0	0	0	0	0	0	0	0	0	0	0	0	0	0	0	0
156f2d806cc7d1d75d993eae4640d54e	0	143	0	0	0	0	0	0	0	0	0	0	0	0	0	0	0	0	0	0	0	0	0	157	0	0	0	0	0	0	0	0	0	59	0	0	0	0	0	0	0	0	0	0	0	0	0	0	0
15735c845ef29500a592df5a6c4d7393	0	0	0	0	0	0	0	0	0	0	0	0	0	0	0	0	0	0	0	0	0	0	0	0	0	0	0	0	0	0	0	0	0	0	0	0	0	0	0	0	0	0	0	0	0	0	0	0	0
157a30968e95e3143c25bfb13ba9bd1f	0	0	0	0	0	0	0	0	0	0	0	0	0	0	0	0	0	0	0	0	0	0	0	0	0	0	0	0	0	0	0	0	0	0	0	0	0	0	0	0	0	0	0	0	0	0	0	0	0
15884410631d4c77e909d3a798ba83f2	0	0	0	0	0	0	0	0	0	0	0	0	0	0	0	0	0	0	0	0	0	0	0	0	0	0	0	0	0	0	0	0	0	0	0	0	0	0	0	0	0	0	0	0	0	0	0	0	0
1589ec9f147de88586990588fedb3baf	0	0	0	0	0	0	0	0	0	0	0	0	0	0	0	0	0	0	0	0	0	0	0	0	0	0	0	0	0	0	0	0	0	0	0	0	0	0	0	0	0	0	0	0	0	0	0	0	0
158aae3e8aaf362ec5361f1d68fda3c2	0	0	0	0	0	0	0	0	0	0	0	0	0	0	0	0	0	0	0	0	0	0	0	4	0	0	0	0	0	0	0	0	0	0	0	0	0	0	0	0	0	0	0	0	0	0	0	0	0
158bcb64ba18cf5c20971e2d7b0087e9	0	0	0	0	0	0	0	0	0	0	0	0	0	0	0	0	0	0	0	0	0	0	0	0	0	0	0	0	0	0	0	0	0	0	0	0	0	0	0	0	0	0	0	0	0	0	0	0	0
158f5c204d7598f7bcd50bdefe7c0ba8	0	0	0	0	0	0	0	0	0	0	0	0	0	0	17	0	0	0	0	0	0	0	0	0	0	0	0	0	0	0	0	0	0	0	0	0	0	0	0	0	0	0	0	0	0	0	0	0	0
15909e65c5c7f472615193435869bcfe	0	0	0	0	0	0	0	0	0	0	0	0	0	0	0	0	0	0	0	0	0	0	0	0	0	0	0	0	0	0	0	0	0	0	0	0	0	0	0	0	0	0	0	0	0	0	0	0	0
15960bb1e16c4a2911338f4fae5ee258	0	0	0	0	0	0	0	0	0	0	0	0	0	0	0	0	0	0	0	0	0	0	0	0	0	0	0	0	0	0	0	0	0	0	0	0	0	0	0	0	0	0	0	0	0	0	0	0	0
159a12752b43784e2aa63e75be6cd00c	0	0	0	0	0	0	0	0	0	0	0	0	0	0	0	0	0	0	0	0	0	0	0	0	0	0	0	0	0	0	0	0	0	0	0	0	0	0	0	0	0	0	0	0	0	0	0	0	0
159a61c285a165fff542a0fb069352bf	0	0	0	0	0	0	0	0	0	0	0	0	0	0	0	0	0	0	0	0	0	0	0	0	0	0	0	0	0	0	0	0	0	0	0	0	0	0	0	0	0	0	0	0	0	0	0	0	0
15a1325dc06afe68da6405ee27948313	0	0	0	0	0	0	0	0	0	0	0	0	0	0	0	0	0	0	0	0	0	0	0	0	0	0	0	0	0	0	0	0	0	0	0	0	0	0	0	26	0	0	0	0	0	0	0	0	0
15a30f4e9acd1670f29142e9bed4b421	0	0	0	0	0	0	0	0	0	0	0	0	0	0	0	0	0	0	0	0	0	0	0	0	0	0	0	0	0	0	0	0	0	0	0	0	0	0	0	0	0	0	0	0	0	0	0	0	0
15a35fb1732f814484709c515b04104a	0	0	0	0	0	0	0	0	0	0	0	0	0	0	0	0	0	0	0	0	0	0	0	0	0	0	0	0	0	0	0	31	0	0	0	0	0	0	0	0	0	0	0	0	0	0	0	0	0
15a48d386ddd7c06d6d031d5771ec49a	0	0	0	0	0	0	0	0	0	0	0	0	0	0	0	0	0	0	0	0	0	0	0	0	0	0	0	0	0	0	0	0	0	0	0	0	0	0	0	0	0	0	0	0	0	0	0	0	0
15addc25a41aea1e87794acb312573c6	0	0	0	0	0	0	0	0	0	0	0	0	0	0	0	0	0	0	0	0	0	0	0	0	0	0	0	0	0	0	0	0	0	0	0	0	0	0	0	0	0	0	0	0	0	0	0	0	0
15b8ad4542e0a8dda75c6b4cb629f6e2	0	0	0	0	0	0	0	0	0	0	0	0	0	0	0	0	0	0	0	0	0	0	0	0	0	0	0	0	0	0	0	0	0	0	0	0	0	0	0	0	0	0	0	0	0	0	0	0	0
15cdd62f6fc3e782569b7fb5d087c9a7	0	0	0	0	0	0	0	0	0	0	0	0	0	0	0	0	0	0	0	0	0	0	0	0	0	0	0	0	0	0	0	0	0	0	0	0	0	0	0	0	0	0	0	0	0	0	0	0	0
15cf63a2befbe137ee9322aad8a8d85d	0	0	0	0	0	0	0	0	0	0	0	0	0	0	0	0	0	0	0	0	0	0	0	0	0	0	0	0	0	0	0	0	0	0	0	0	0	0	0	0	0	0	0	0	0	0	0	0	0
15daaafc0dee0aa13ac88a2e94d49184	0	0	0	0	0	0	0	0	0	0	0	0	0	0	0	0	0	0	0	0	0	0	0	28	0	0	0	0	0	0	0	0	0	0	0	0	0	0	0	0	0	0	0	0	0	0	0	0	0
15de0136accad99005de11c1dc435697	0	0	0	0	0	0	0	0	0	0	0	0	0	0	0	0	0	0	0	0	0	0	0	0	0	0	0	0	0	0	0	0	0	0	0	0	0	0	0	0	0	0	0	0	0	0	0	0	0
15e1f7e3f1a9c2bd8303be574d315930	0	0	0	0	0	0	0	0	0	0	0	0	0	0	0	0	0	0	0	0	0	0	0	0	0	0	0	0	0	110	0	0	0	0	0	0	0	0	0	0	0	0	0	0	0	0	0	0	0
15e2d125e8c851f2449c2fe1c18e4624	0	0	0	0	0	0	0	0	0	0	0	0	0	0	0	0	0	0	0	0	0	0	0	0	0	0	0	0	0	0	0	0	0	0	0	0	0	0	0	0	0	0	0	0	0	0	0	0	0
15e97164aadfd193ab910eab04fc6719	0	0	0	0	0	0	0	0	0	0	0	0	0	0	0	0	0	0	0	0	0	0	0	0	0	0	0	0	0	0	0	0	0	0	0	0	0	0	0	0	0	0	0	0	0	0	0	0	0
15ed836a1da30bd487b4eb14810661fe	0	0	0	0	0	0	0	0	0	0	0	0	0	0	0	0	0	0	0	0	0	0	0	0	0	0	0	0	0	0	0	0	0	0	0	0	0	0	0	0	0	0	0	0	0	0	0	0	0
15f71d01974e912b0cb48b9781cde0d9	0	0	0	0	0	0	0	0	0	0	0	0	0	0	0	0	0	0	0	0	0	0	0	0	0	0	0	0	0	0	0	0	0	0	0	0	0	0	0	0	0	0	0	0	0	0	0	0	0
15f7fbaf73cd64ff675232d165fe526a	0	0	0	0	0	0	0	0	0	0	0	0	0	0	0	0	0	0	4	0	0	0	0	0	0	0	0	0	0	0	0	0	0	0	0	0	0	0	0	0	0	0	0	0	0	0	0	0	0
15fa77ede6950f7d44281624d65cfae7	0	0	0	0	0	0	0	0	0	0	0	0	0	128	0	0	0	0	0	0	0	0	0	24	0	0	0	0	0	0	0	0	0	0	0	0	0	0	0	0	0	0	0	0	0	0	0	0	0
16003fdef176e242f9e1bc6dabfbfcc0	0	0	0	0	0	0	0	0	0	0	0	0	0	0	0	0	0	0	0	0	0	0	0	0	0	0	0	0	0	0	0	0	0	0	0	0	0	0	0	0	0	0	0	0	0	0	0	0	0
1602c06c5ba1053cc6b83b1dbffb9c12	0	0	0	0	0	0	0	0	0	0	0	0	0	0	0	0	0	0	0	0	0	0	0	0	0	0	0	0	0	0	0	0	0	0	0	0	0	0	0	0	0	0	0	0	0	0	0	0	0
160450cd464aa15b27033e8c92cc6249	0	0	0	0	0	0	0	0	0	0	0	0	0	0	0	0	0	0	0	0	0	0	0	0	0	0	0	0	0	0	0	0	0	0	0	0	0	0	0	0	0	0	0	0	0	0	0	0	0
16097f113f02ed96db570a86281182a1	0	0	0	0	0	0	0	0	0	0	0	0	0	0	0	0	0	0	0	0	0	0	0	0	0	0	0	0	0	0	0	0	0	0	0	0	0	0	0	0	0	0	0	0	0	0	0	0	0
160bc91e07ccf5479ed22a1c3d66c994	0	0	0	0	0	0	0	0	0	0	0	0	0	0	0	0	0	0	0	0	0	0	0	0	0	0	0	0	0	0	0	0	0	0	0	0	0	0	0	0	0	0	0	0	0	0	0	0	0
1610d3294b195115cc96439be858affd	0	0	0	0	0	0	0	0	0	0	0	0	0	0	0	0	0	0	0	0	0	0	0	0	0	0	0	0	0	0	0	0	0	0	0	0	0	0	0	0	0	0	0	0	0	0	0	0	0
1611132a287fac23f33e817e0c3e80da	0	0	0	0	0	0	0	0	0	0	0	0	0	0	0	0	0	0	0	0	0	0	0	0	0	0	0	0	0	0	0	0	0	0	0	17	0	0	0	0	0	0	0	0	0	0	0	0	0
16164554ad9e9dd712b23972771c5a71	0	0	0	0	0	0	0	0	0	0	0	0	0	0	0	0	0	0	0	0	0	0	0	0	0	0	0	0	0	0	0	0	0	0	0	0	0	0	0	0	0	0	0	0	0	0	0	0	0
161aaef0324ff3e8c6cba9173415aaaf	0	0	0	0	0	0	0	0	0	0	0	0	0	0	0	0	0	0	0	0	0	0	0	0	0	0	0	0	0	0	0	0	0	0	0	0	0	0	0	0	0	0	0	0	0	0	0	0	0
161df00ec7a5325956031e458bfd374c	0	0	0	0	0	0	0	0	0	0	0	0	0	0	0	0	0	0	0	0	0	0	0	0	0	0	0	0	0	0	0	0	0	0	0	0	0	0	0	0	0	0	0	0	0	0	0	0	14
16221e93f10c8681319751ee2054c2c1	0	0	0	0	0	0	0	0	0	0	0	0	0	0	0	0	0	0	0	0	0	0	0	0	0	0	0	0	0	0	0	0	0	0	0	0	0	0	0	0	0	0	0	0	0	0	0	0	0
1622980cc6d287c143a45da3292b0928	0	0	0	0	0	0	0	0	0	0	0	0	0	0	0	0	0	0	0	0	0	0	0	0	0	0	0	0	0	0	0	0	0	0	0	0	0	0	0	3	0	0	0	0	0	0	0	0	0
16250811ccf67fc72f7f7a91f53946f1	0	0	0	0	0	0	0	0	0	0	0	0	36	0	0	0	0	0	0	0	0	0	0	126	0	0	0	0	0	0	0	0	0	0	0	0	0	0	0	0	0	0	0	0	0	0	0	0	0
1625d21889d37179e7d3ffe3277d0d9d	0	0	0	0	0	0	0	0	0	0	0	0	0	0	0	0	0	0	0	0	0	0	0	0	0	0	0	0	0	0	0	0	0	0	0	0	0	0	0	0	0	0	0	0	0	0	0	0	0
1626729562a234e4a2227a19f54def7b	0	0	0	0	0	0	0	0	0	0	0	0	0	0	7	0	0	0	0	0	0	0	0	0	0	0	0	0	0	0	0	0	0	0	0	0	0	0	0	0	0	0	0	0	19	0	0	0	0
1627200f2fceb4ceea1536fd144d904e	0	0	0	0	0	0	9	0	15	0	0	0	0	0	4	0	0	0	0	0	0	2	4	0	0	5	0	0	0	4	0	2	5	0	0	0	0	0	0	0	0	0	0	0	0	0	0	9	0
162bd80016d252ff6f8383830d88bdd1	0	0	0	0	0	0	0	0	0	0	0	0	0	0	0	0	0	0	0	0	0	0	0	0	0	0	0	0	0	0	0	0	0	0	0	0	0	0	0	0	0	0	0	0	0	0	0	0	0
162e0dc7cc55818276d6037f568b5325	0	0	0	0	0	0	0	0	0	0	0	0	0	0	0	0	0	0	0	0	0	0	0	0	0	0	0	0	0	0	0	0	0	0	0	0	0	0	0	0	0	0	0	0	0	0	0	0	0
162e347d8d97c6f2a7ccd9f8ac0f6be0	0	0	0	0	0	0	0	0	0	0	0	0	0	0	0	28	0	0	0	0	0	0	0	0	0	0	0	0	0	11	0	0	0	0	0	0	0	0	0	0	0	0	0	0	0	0	0	0	0
163226d04862c944bf43989ade443dd0	0	0	0	0	0	0	0	0	0	0	0	0	0	0	0	0	0	0	0	0	0	0	0	0	0	0	0	0	0	0	0	0	0	0	0	0	0	0	0	0	0	0	0	0	0	0	0	0	0
16322ce54affb2479b0008b264c9f139	0	0	0	0	0	0	0	0	0	0	0	0	0	0	0	0	0	0	0	0	0	0	0	0	0	0	0	0	0	0	0	0	0	0	0	0	0	0	0	0	0	0	0	0	0	0	0	0	0
163302985984bbad0d33355f92cd979b	0	0	0	0	0	0	0	0	0	0	0	0	0	0	0	0	0	0	0	0	0	0	0	0	0	0	0	0	0	0	0	0	0	0	0	0	0	0	0	0	0	0	0	0	0	0	0	0	0
16336518696defef1a4338b343731a93	0	0	0	0	0	0	0	0	0	0	0	0	0	0	0	0	0	0	0	0	0	0	0	0	0	0	0	0	0	0	0	0	0	0	0	0	0	0	0	0	0	0	0	0	0	0	0	0	0
1637b310bcef4908e82ecfa32feffd3d	0	0	0	0	0	0	0	0	0	0	0	0	0	0	0	0	0	0	0	0	0	0	0	0	0	0	0	0	0	0	0	0	0	0	0	0	0	0	0	0	0	0	0	0	0	0	0	0	0
163b250d2ab828354763642cbd959528	0	0	0	0	0	0	0	0	0	0	0	0	0	0	0	277	0	0	0	0	0	0	0	0	0	0	0	0	0	0	0	0	0	0	0	0	0	0	0	0	0	0	0	0	0	0	0	0	0
163cd2e6d7ca50eb5f76a88e3e8c60b4	0	0	0	0	0	0	0	0	0	0	0	0	0	0	0	0	0	0	0	0	0	0	0	0	0	0	0	0	0	0	0	0	0	0	0	0	0	0	0	0	0	0	0	0	0	0	0	0	9
163ff99ee303a4de624ae7f6d41b351d	0	0	0	0	0	0	0	0	0	0	0	0	0	0	0	0	0	0	0	0	0	0	0	0	0	0	0	0	0	0	0	0	0	0	0	0	0	0	0	0	0	0	0	0	0	0	0	0	0
16406a062ca0421b27bd6396d301bd18	0	0	0	0	0	0	0	0	0	0	0	0	581	0	0	0	0	0	0	0	0	0	0	0	2	0	0	0	0	0	0	0	0	0	0	0	0	0	0	0	0	0	0	0	0	0	0	0	0
1640794e364a1284ca4acb97d026667b	0	0	0	0	0	0	0	0	0	0	0	0	0	0	0	0	0	0	0	0	0	0	0	0	0	0	0	0	0	0	0	0	0	0	0	0	0	0	0	0	0	0	0	0	0	0	0	10	0
1643a342ef8e8acba841e7c6a6d40976	0	0	0	0	0	0	0	0	0	0	0	0	0	0	0	0	0	0	0	0	0	0	0	0	0	0	0	0	0	0	0	0	0	0	0	0	0	0	0	18	0	0	0	6	0	0	0	0	0
1643cc85ba058a5d53d2cf667b9dcbbc	0	0	0	0	0	0	0	0	0	0	0	0	0	0	0	0	0	0	0	0	0	0	0	0	0	0	0	0	0	0	0	0	0	0	0	0	0	0	0	0	0	0	0	0	0	0	0	0	0
1646140bf1dc157ffdde4ccd347d8daf	0	15	0	0	0	0	0	0	0	0	0	0	0	0	0	0	0	0	5	0	0	0	0	0	0	0	0	0	0	0	0	0	0	0	0	0	0	0	0	0	0	0	0	0	0	0	0	0	0
1649b0b3152211ac468f546af35a1181	0	0	0	0	0	0	0	0	0	0	0	0	0	0	0	0	0	0	0	0	0	0	0	0	0	0	0	0	0	0	0	0	0	0	0	0	0	0	0	0	0	0	0	0	0	0	0	0	0
164a754af5f0c88bff5a7f74ad1fbc8b	0	0	0	0	0	0	0	0	0	0	0	0	0	0	0	0	0	0	0	0	0	0	0	0	0	0	0	0	0	0	0	0	0	0	0	0	0	0	0	0	0	0	0	0	0	0	0	0	0
164b9f4fe5b017129e446a97391f318b	0	0	0	0	0	0	0	0	0	0	0	0	0	0	0	0	0	0	0	0	0	0	0	0	0	0	0	0	0	0	0	0	0	0	0	0	0	0	0	0	0	0	0	0	0	0	0	0	0
164c07f1d5d469ea44a1a24f78122c2e	0	0	0	0	0	20	0	0	0	0	0	0	0	0	0	0	0	0	0	0	7	0	0	0	0	0	0	0	0	0	0	40	0	0	0	0	0	0	0	0	0	0	0	0	0	0	0	0	0
164fdb6512b9ef5cd9c622105fdf8aa1	0	0	153	0	0	0	0	0	0	0	0	0	0	0	0	0	0	0	0	0	0	0	0	0	0	0	50	0	0	0	0	0	0	0	0	0	0	0	0	0	0	69	0	0	0	0	0	0	0
165391e95239fe7ac275ef72e6f5277a	0	0	0	0	0	0	0	0	0	0	0	0	0	0	0	0	0	0	0	0	0	0	0	0	0	0	0	0	0	0	0	0	0	0	0	0	0	0	0	0	0	0	0	0	0	0	0	0	0
16544c6ea4fd66d341cad0ad94cadebd	0	0	0	0	0	0	0	0	0	0	0	0	0	0	0	0	0	0	0	0	0	0	0	0	0	0	0	0	0	0	0	0	0	0	0	0	0	0	0	0	0	33	0	0	0	0	53	0	0
1657abc9a0606c68900d48df6fd0f263	0	0	0	0	0	0	0	0	0	0	0	0	0	0	0	0	0	0	0	0	0	0	0	0	0	0	0	0	0	0	0	0	0	0	0	0	0	0	0	0	0	0	0	0	0	0	0	0	0
165bbb41a0ff5454351c52e3d479ede4	0	0	0	0	0	0	0	0	0	0	0	0	0	0	0	0	0	0	0	0	0	0	0	0	0	0	0	0	0	0	0	0	0	0	0	0	0	0	0	0	0	0	0	0	0	0	0	0	0
165e536b5acb1c5aabaf5484db989228	0	0	0	0	0	0	0	0	0	0	0	0	0	0	0	0	0	0	0	0	0	0	0	0	0	0	0	0	0	0	0	0	0	0	0	0	0	0	0	0	0	0	0	0	0	0	0	0	0
165ef4905229a2cac23f64cb66bd3485	0	0	0	0	0	0	0	0	0	0	0	0	0	0	0	0	0	0	0	0	0	0	0	0	0	0	0	0	0	0	0	0	0	0	0	0	0	0	0	0	0	0	0	0	0	0	0	0	0
1661deed18956bf05cef672217e50715	0	0	0	0	0	0	0	0	0	0	0	0	0	0	0	0	0	0	22	0	0	0	0	0	0	0	0	0	0	0	0	0	0	0	0	0	0	0	0	0	0	0	0	0	0	0	0	0	0
1664bd46e665e45d4e2b8ecfe53dfa68	0	0	0	0	0	0	0	0	0	0	0	0	0	0	0	0	0	0	0	0	0	0	0	0	0	0	0	0	0	0	0	0	0	0	0	0	0	0	0	0	0	0	0	0	0	0	0	0	0
16673521df3f54179486007a06e6cbb7	0	0	0	0	0	0	0	0	0	0	0	0	0	0	0	0	0	0	0	0	0	0	0	0	0	0	0	0	0	0	0	0	0	0	0	0	0	0	0	0	0	0	0	0	0	0	0	0	0
1669569165358eee600932fab3757ee4	0	0	0	0	0	0	0	0	0	0	0	0	0	0	0	0	0	0	0	0	0	0	0	0	0	0	0	0	0	0	0	0	0	0	0	0	0	0	0	0	0	0	0	0	0	0	0	0	0
166c50a4eaf5ae7a1d735afee899f1cf	0	0	0	0	0	0	0	0	0	0	0	0	0	0	0	0	0	0	0	0	0	0	0	0	0	0	0	0	0	0	0	0	0	0	0	0	0	0	0	0	0	0	0	0	0	0	0	0	0
166c8f833a64d429aea4e691993cce78	0	0	0	0	0	0	0	0	0	0	0	0	0	0	0	0	0	0	0	0	0	0	0	0	0	0	0	0	0	0	0	0	0	0	0	0	0	0	0	0	0	0	0	0	0	0	0	0	0
166fbbabda588becc9b4d7fba3c4b3bc	0	0	0	0	0	0	0	0	0	0	0	0	0	0	0	0	0	0	0	0	0	0	0	0	0	0	0	0	0	0	0	0	0	0	0	0	0	0	0	0	0	0	0	0	0	0	0	0	0
1679f30d8bec4acaeaa2571eb10f461f	0	0	0	0	0	0	0	0	0	0	0	0	0	0	0	0	0	0	0	0	0	0	0	0	0	0	0	0	0	0	0	0	0	0	0	0	0	0	0	0	0	0	0	0	0	0	0	0	0
167f4537579f50bdd139fb5d08c34833	0	0	0	0	0	0	0	0	0	0	0	0	0	0	0	0	0	0	0	0	0	0	0	0	0	0	0	0	0	0	0	0	0	0	0	0	0	0	0	0	0	0	0	0	0	0	0	0	0
1683847e25eac06a5349947b9ba1a17b	0	0	0	0	0	0	0	0	0	0	0	0	0	0	0	0	0	0	0	0	0	0	0	0	0	0	0	0	0	0	0	0	0	0	0	0	0	0	0	0	0	0	0	0	0	0	0	0	0
1684a134df7d4e7e5a9bb490a7d615f6	0	0	0	0	0	0	0	0	0	0	0	0	0	0	0	0	0	0	0	0	0	0	0	0	0	0	0	0	0	0	0	0	0	0	0	0	0	0	0	0	0	0	0	0	0	0	0	0	0
1688a1ac1bcb701cfe5f6d0748710793	0	0	0	0	0	0	0	0	0	0	0	0	0	0	0	0	0	0	0	0	0	0	0	0	0	0	0	0	0	0	0	0	0	0	0	0	0	0	0	0	0	0	0	0	0	0	0	0	0
168931973c942fc101fa8a57b9effd8e	0	0	0	0	0	0	0	0	0	0	0	0	0	0	0	0	0	0	0	0	0	0	0	0	0	0	0	0	0	0	0	0	0	0	0	0	0	0	0	0	0	0	0	0	0	0	0	0	0
168ac70c8cd4a012ec4e83e829dab29b	0	0	0	0	0	0	0	0	0	0	0	0	0	0	0	0	0	0	0	0	0	0	0	0	0	0	0	0	0	0	0	0	0	0	0	0	0	0	0	0	0	0	0	0	0	0	0	0	0
1693aaf00e8a1e6833a286560ee0a115	0	10	0	0	0	3	5	0	2	0	0	5	0	11	0	0	0	0	0	11	7	0	0	0	0	3	11	0	0	0	0	0	0	0	0	0	0	0	0	0	0	3	0	0	0	0	0	0	5
169703b2e9a569196fb41e58df1e4030	0	0	0	0	0	0	0	0	0	0	0	0	0	0	0	0	0	0	0	0	0	0	0	0	0	0	0	0	0	0	0	0	0	0	0	0	0	0	0	0	0	0	0	0	0	0	0	0	0
169b38009fc85e40a71067b9f05e380a	0	0	0	0	0	0	0	0	0	0	0	0	0	0	0	0	0	0	0	0	0	0	0	0	0	0	0	0	0	0	0	0	0	0	0	0	0	0	0	0	0	0	0	0	0	0	0	0	0
169d8381c188a82924fc92db7a44a0aa	0	0	0	0	0	0	0	0	0	0	0	0	0	0	0	0	0	0	0	0	0	0	0	0	0	0	0	0	0	0	0	0	0	0	0	0	0	0	0	0	0	0	0	0	0	0	0	0	0
16a9d076f5ab527b706e31164fb64b3c	0	0	0	0	0	0	0	0	0	0	0	0	0	0	0	0	0	0	0	0	0	0	0	12	0	0	0	0	0	0	0	0	0	0	0	0	0	0	0	0	0	0	0	0	0	0	0	0	0
16acac1cb449e6b8dfa1c6983d17e25f	0	0	0	0	0	0	0	0	0	0	0	0	0	0	0	0	0	0	0	0	0	0	0	0	0	0	0	0	0	0	0	0	15	0	0	0	0	0	0	31	0	0	0	0	0	0	0	0	0
16acf96582b5dae1f67a1edbb8c177cc	0	0	0	0	0	0	0	0	0	0	0	0	0	0	0	0	0	0	0	0	0	0	0	0	0	0	0	0	0	0	0	0	0	0	0	0	0	0	0	27	0	0	0	0	0	0	0	0	0
16ae4d69032aaef0997b108b540181c9	0	0	0	0	0	0	0	0	0	0	0	0	0	0	0	0	0	0	0	0	0	0	0	0	0	0	0	0	0	0	0	0	0	0	0	0	0	0	0	0	0	0	0	0	0	0	0	0	0
16b1d35bc5df84cfe2ddc240ab70ebf2	0	0	0	0	0	0	0	0	0	0	0	0	0	0	0	0	0	0	0	0	0	0	0	0	0	0	0	0	0	0	0	0	0	0	0	0	0	0	0	0	0	0	0	0	0	0	0	0	0
16b339a1cd69767a3a06fb0df5b91116	0	0	0	0	0	0	0	0	0	0	0	0	0	0	0	0	0	0	0	0	0	0	0	0	0	0	0	0	0	0	0	0	0	0	0	0	0	0	0	0	0	0	0	0	0	0	0	0	0
16b452cb7fd458b833af0f32f37824e2	0	0	0	0	0	0	0	0	0	0	0	0	0	0	0	0	0	0	0	0	34	0	0	0	0	0	0	0	0	0	0	0	0	0	0	0	0	0	0	0	0	0	0	0	0	0	0	0	0
16b522223f7d54483c50aaea399b320f	0	0	0	0	0	0	0	44	0	0	0	0	0	0	0	0	0	0	0	0	0	0	0	0	0	0	0	0	0	0	0	0	0	0	0	0	0	0	0	0	0	0	0	0	0	0	0	0	0
16c62320e08d80cf823293b2340f1a06	0	0	0	0	0	0	0	0	0	0	0	0	0	0	0	0	0	0	0	0	0	0	0	0	0	0	0	0	0	0	0	0	0	0	0	0	0	0	0	0	0	0	0	0	0	0	0	0	0
16c761b08aa267d018503a2f8d2b36d6	0	0	0	0	0	0	0	0	0	0	0	0	0	0	0	0	0	0	0	0	0	0	0	0	31	0	0	0	0	0	0	0	0	0	0	0	0	0	0	0	0	0	0	0	0	0	0	0	0
16ca0417ee3a2bb4780cef0e898e982d	0	0	0	0	0	0	0	0	0	0	0	0	0	0	0	0	0	0	0	0	0	0	0	0	0	0	0	0	0	0	0	0	0	0	0	0	0	0	0	0	0	0	0	0	0	0	0	0	0
16ce6bcc8574b37d2dce30e584504296	0	0	0	0	0	0	0	0	0	0	0	0	0	0	0	0	0	0	0	0	0	0	0	0	23	55	0	194	0	0	0	0	0	0	19	0	0	0	0	0	0	0	0	0	0	0	0	0	0
16d0bc6db2df1376e34e82bf91ae77d8	0	0	0	0	0	0	0	0	0	0	0	0	0	0	0	0	0	0	0	0	0	0	0	0	0	0	0	0	0	0	0	0	0	0	0	0	0	0	0	0	0	0	0	0	0	0	0	0	0
16d2e9998a495a432e10732919109d81	0	0	0	0	0	0	0	0	0	0	0	0	0	0	0	0	0	0	0	0	0	0	0	0	0	0	0	0	0	0	0	0	0	0	0	0	0	0	0	0	0	0	0	0	0	0	0	0	0
16d59d82d8a47a6bdae614689e4f385f	0	0	0	0	0	0	0	0	0	0	0	0	0	0	0	0	0	0	0	0	0	0	0	0	0	0	0	0	0	0	0	0	0	0	0	0	0	0	0	0	0	0	0	0	0	0	0	0	0
16df719d2b870d86392a693b43f1176f	0	0	0	0	0	0	0	0	0	0	0	0	0	0	0	0	0	0	0	0	0	0	0	0	0	0	0	0	0	0	0	0	0	0	0	0	0	0	0	0	0	0	0	0	0	0	0	0	0
16e1bf33fe36277f600effb9e7ffd416	0	0	0	0	0	0	0	0	0	0	0	0	0	0	0	0	0	0	0	0	0	0	0	0	0	0	0	0	0	0	0	0	0	0	0	0	0	0	0	0	0	0	0	0	0	0	0	0	0
16e34b5278a69edca495c9dd6251c149	0	0	0	0	0	0	0	0	0	0	0	0	0	0	0	0	0	0	0	0	0	0	0	0	0	0	0	0	0	0	0	0	0	0	0	0	0	0	0	0	0	0	0	0	0	0	0	64	0
16e5cd9c1f6d48e23f52792618015e62	0	0	0	0	0	0	0	0	0	0	0	0	0	0	0	0	0	0	0	0	0	0	0	0	0	0	0	0	0	0	0	0	0	0	0	0	0	0	0	0	0	0	0	0	0	0	0	0	0
16ee8d606fc67ca95edc7dbacf90955f	0	0	0	0	0	0	0	0	0	0	0	0	0	0	0	0	0	0	0	0	0	0	0	0	0	0	0	0	0	0	0	0	0	0	0	0	0	0	0	0	0	0	0	0	0	0	0	0	0
16f9eab852470bafd3c35a81c2c956d1	0	0	0	0	0	0	0	0	5	0	0	0	0	0	0	0	0	0	0	0	0	0	0	0	0	0	0	0	0	0	0	0	0	0	0	0	0	0	0	0	0	0	0	0	0	0	0	0	0
16fa237175c46cf65a62327a13a393a9	0	0	0	28	0	0	0	0	0	0	0	0	0	0	0	0	0	0	0	0	0	0	0	0	0	0	0	0	0	0	0	0	0	0	0	0	0	0	0	0	0	0	0	0	0	0	0	0	0
16fb6f8c0d37bad6c76f2376a5ffa8f4	0	0	0	0	0	0	0	0	0	0	0	0	0	0	0	0	0	0	0	0	0	0	0	0	0	0	0	0	0	0	0	0	0	0	0	0	0	15	0	0	0	0	0	0	0	0	0	0	0
16fca16d96e2fdcc45a189e469e5555d	0	0	0	0	0	0	0	0	0	0	0	0	0	0	0	0	0	0	0	0	0	0	0	0	0	0	0	0	0	0	0	0	0	0	0	0	0	0	0	0	0	0	0	0	0	0	0	0	0
1700820615c093915ba5d83be9a43dc2	0	0	0	0	0	0	0	0	0	0	0	0	0	0	0	0	0	0	0	0	0	0	0	0	0	0	0	0	0	0	0	0	0	0	0	0	0	0	0	0	0	0	0	0	0	0	0	0	0
17008bf8ce07bec22052f537b95ca55b	0	0	0	0	0	0	0	0	0	12	0	0	0	0	0	0	0	0	0	0	0	0	0	0	0	0	0	0	0	0	0	0	0	0	0	0	0	0	0	0	0	0	0	0	0	0	0	0	0
1703ec412312d1c253a82e81e8153930	0	0	0	0	0	0	0	0	0	0	0	0	0	0	0	0	0	0	0	0	0	0	0	0	0	0	0	0	0	0	0	0	0	0	0	0	0	0	0	0	0	0	0	0	0	0	0	0	0
170b33b50851e2b87f1b9ac89df4a135	0	0	0	0	0	0	0	0	0	0	0	0	0	0	0	0	0	0	0	0	0	0	0	0	0	0	0	0	0	0	0	0	0	0	0	0	0	0	0	0	0	0	0	0	0	0	0	0	0
170b6ea56ec2dfa728fd36276c754f13	0	0	0	0	0	0	0	0	0	0	0	0	0	0	0	0	0	0	0	0	0	0	0	0	0	0	0	0	0	0	0	0	0	0	0	0	0	0	0	0	0	0	0	0	0	0	0	0	0
170d75d20596f86fd07add185a0b50c6	0	0	0	0	0	0	0	0	0	0	0	0	0	0	0	0	0	0	0	0	0	0	0	0	0	0	0	0	0	0	0	0	0	0	0	0	0	0	0	0	0	0	0	0	0	0	0	0	0
170f28b8d12ad8b0db37b7f30f71a222	0	0	36	0	0	0	0	14	0	0	0	0	0	0	0	0	20	0	0	0	0	0	0	0	0	0	0	0	0	0	0	0	0	0	0	0	0	0	0	0	0	0	0	0	0	0	0	94	0
17170db92a40ed3f59590e45f62a788b	0	0	0	0	0	0	0	0	0	0	0	0	0	0	0	0	0	0	0	0	0	0	0	0	0	0	0	0	0	0	0	0	0	0	0	0	0	0	0	0	0	0	0	0	0	0	0	0	13
172622f9a9d79d4e06b0141ffc0ec8c0	0	0	0	0	0	0	0	0	0	0	0	0	0	0	0	0	0	0	0	0	0	0	0	0	0	0	0	0	0	0	0	0	0	0	0	0	0	0	0	0	0	0	0	0	0	0	0	0	0
1726954f1390eafdf043b378fbd6d0d0	0	0	0	0	0	0	0	0	0	0	0	0	0	0	7	0	0	0	0	0	0	0	0	0	0	0	0	0	0	0	0	0	0	0	0	0	0	0	0	0	0	0	0	0	0	0	0	0	0
1731d57ad7c60de1556006cd5c5d4a1c	0	0	0	0	0	0	0	0	791	21	0	0	0	0	0	0	0	0	0	0	0	0	0	0	370	38	92	0	0	0	0	0	0	0	0	0	0	0	0	0	0	0	0	0	0	0	0	0	0
1735d5e9e6db2dcfec269b4c916358fb	0	0	0	0	0	0	0	0	0	0	0	0	0	0	0	0	0	0	0	0	0	0	0	0	0	0	0	0	0	0	0	0	0	0	0	0	0	0	0	0	0	0	0	0	0	0	0	0	0
173d6e50a0256b0d1ab926df7e4db885	0	0	0	0	0	0	0	0	0	0	0	0	0	0	0	0	0	0	0	0	0	0	0	0	0	0	0	0	0	0	0	0	0	0	0	0	0	0	0	0	0	5	0	0	0	0	0	0	0
173f215aa1ca2911f1609525e05eca67	0	0	0	0	0	0	0	0	0	0	0	0	0	0	0	0	0	0	0	0	0	0	0	0	0	0	0	0	0	0	0	0	0	0	0	0	0	0	0	0	0	0	0	0	0	0	0	0	0
174859e5cb83dddc9c97169d92b3dacf	0	0	0	0	0	0	0	0	0	0	0	0	0	0	0	0	0	0	0	0	0	0	0	0	0	0	0	0	0	0	0	0	0	0	0	0	0	0	0	0	0	0	0	0	0	0	0	0	0
1751ec683012c8c9a57ea4b96899b5be	0	0	0	0	0	0	0	0	0	0	0	0	0	0	0	0	0	0	0	0	0	0	0	0	0	0	0	0	0	0	0	0	0	0	0	0	0	0	0	0	0	0	0	0	0	0	0	0	0
1752fb95fc239f8a09cd979ea988edc9	0	0	0	0	0	0	0	0	0	0	0	0	0	0	0	0	0	0	0	0	0	0	0	0	0	0	0	0	0	0	0	0	0	0	0	0	0	0	0	0	0	0	0	0	0	0	0	0	0
17535557f42e6d97b8ee6855d5662299	0	0	0	0	0	0	0	0	0	0	0	0	0	0	0	0	0	0	0	0	0	0	0	0	0	0	0	0	0	0	0	0	0	0	0	0	0	0	0	0	0	0	0	0	0	0	0	0	0
1757cd17b830157b5287ae83a5b80394	0	0	0	0	0	0	0	0	0	0	0	0	0	0	0	0	0	0	0	0	0	0	0	0	0	0	0	0	0	0	0	0	0	0	0	0	0	0	0	0	0	0	0	0	0	0	0	0	0
175a90bfa31f94351d00a635973e57c6	0	0	0	0	0	0	0	0	0	0	0	0	0	0	0	0	0	0	0	0	0	0	0	0	0	0	0	0	0	0	0	0	0	0	0	0	0	0	0	0	0	0	0	0	0	0	0	0	0
175a9474c7b89f54bf002f0862e3c501	0	0	0	0	0	0	0	0	0	0	0	0	0	0	0	0	0	0	0	0	0	0	0	0	0	0	0	0	0	0	0	0	0	0	0	0	0	0	0	0	0	0	0	0	0	0	0	0	0
175bd0c8b25be4a26fc12d1afafc46ad	0	0	0	0	0	0	0	0	0	0	0	0	0	0	0	0	0	0	0	0	0	0	0	0	0	0	0	0	0	0	0	0	0	0	0	0	0	0	0	0	0	0	0	0	0	0	0	0	0
175ce305960ef0fbf8c6cb11a63f318e	0	0	0	0	0	0	0	0	36	0	0	0	0	0	0	0	0	0	0	0	0	0	0	0	0	0	0	0	0	30	0	0	0	0	0	0	0	0	0	0	0	0	0	0	0	0	0	0	0
175d2b93d6f4a6cc202ab7015d7b444c	0	0	0	0	0	0	0	0	0	0	0	0	0	0	0	4	0	0	0	0	0	0	0	0	0	0	0	0	0	0	0	0	0	0	0	0	0	0	0	0	0	0	0	0	0	0	0	0	0
175e14223d869ee5a5599e6ee07f2a5d	0	0	0	0	0	0	0	0	0	0	0	0	0	0	0	66	0	0	0	0	0	0	0	0	0	0	0	0	0	0	0	0	0	0	0	0	0	0	0	0	0	0	0	0	0	0	0	0	0
1762598260c4fc5987d19c59ae4ea39c	0	0	0	0	0	0	0	0	0	0	0	0	0	0	0	0	0	0	0	0	0	0	0	0	0	0	0	0	0	0	0	0	0	0	0	0	0	0	0	0	0	0	0	0	0	0	0	0	0
17632a4af5edb4f11b92649bd5ea8ad0	0	0	0	0	0	0	48	0	0	0	0	0	0	0	0	0	0	0	0	0	0	0	0	0	0	0	0	0	0	0	0	0	0	0	0	0	0	0	0	0	0	0	0	0	0	0	0	0	0
17651ee4d60aec2dc859a96130213299	0	0	0	0	0	0	0	0	0	0	0	0	0	0	0	0	0	0	0	0	0	0	0	26	0	0	0	0	0	0	0	0	0	0	0	0	0	0	0	0	0	0	0	0	0	0	0	0	0
1765f15d99f1d242f6cfa9e81f7a26a7	0	0	0	0	0	0	0	0	0	0	0	0	0	0	0	0	0	0	0	0	0	0	0	0	0	0	0	0	0	0	0	0	0	0	0	0	0	0	0	0	0	0	0	0	0	0	0	0	0
17682aa37e8a3444f99440b9e8d0169d	0	0	0	0	0	0	0	0	0	0	0	0	0	0	0	9	0	0	0	0	0	0	0	0	0	0	0	0	0	0	0	0	0	0	0	0	0	0	0	0	0	0	0	0	0	0	0	4	0
1769b85fd045758d1a8a4ef5db5be9f5	0	0	0	0	0	0	0	0	0	0	0	0	0	0	0	0	0	0	0	0	0	0	0	0	0	0	0	0	0	0	0	0	0	0	0	0	0	0	0	0	0	0	0	0	0	0	0	0	0
176d76c3620583c98d40540cf07c5746	0	0	0	0	0	0	0	0	0	0	0	0	0	0	0	0	0	0	0	0	0	0	0	0	0	0	0	0	0	0	0	0	0	0	0	0	0	0	0	0	0	0	0	0	0	0	0	0	0
176f387110f9d3c06e25660dd7a05ea0	0	0	0	0	0	0	0	0	0	0	0	0	0	0	0	0	0	0	0	0	0	0	0	0	0	0	0	0	0	0	0	0	0	0	0	0	0	0	0	0	0	0	0	0	0	0	0	0	0
1775166551734957c72f33df32b49bcd	0	0	0	0	0	0	0	0	0	0	0	0	0	0	0	0	0	0	0	0	0	0	0	0	0	0	0	0	0	0	0	0	0	0	0	0	0	0	0	0	0	0	0	0	0	0	0	0	0
177a24559b693d98f7a2ae00c4c54c66	0	0	0	0	0	0	0	0	0	0	0	0	0	0	0	0	0	0	0	0	0	0	0	0	0	0	0	0	0	0	0	0	0	0	0	0	0	0	0	0	0	0	0	0	0	0	0	0	0
1781dd7311bc94bdb8b8ac37710afbc4	0	0	0	0	0	0	0	0	0	0	0	0	0	0	0	0	0	0	0	0	0	0	0	0	0	0	0	0	0	0	0	0	0	0	0	0	0	0	0	0	0	0	0	0	0	0	0	0	0
178c6fe00c4bda38dfdbfbb80b28a02e	0	0	0	0	0	0	0	0	0	0	0	0	0	0	0	0	0	0	0	0	0	0	0	0	0	0	0	0	0	0	0	0	0	0	0	0	0	0	0	0	0	0	0	0	0	0	0	0	0
178eb967df5043a8d3ddbbdff8ba6160	0	0	0	0	0	0	0	0	0	0	0	0	0	0	0	0	0	0	0	0	0	0	0	0	0	0	0	0	0	0	0	0	0	0	0	0	0	0	0	0	0	0	0	0	0	0	0	0	0
17905846c587bc2c7c2e792000c02af2	0	0	0	0	0	0	0	0	0	0	0	0	0	0	0	0	0	0	0	0	0	0	0	0	0	0	0	0	0	0	0	0	0	0	0	0	0	0	0	0	0	0	0	0	0	0	0	0	0
1794f69a963e6964ded7e73ca6f69ca8	0	0	0	0	0	0	0	0	0	0	0	0	0	0	0	0	0	0	0	0	0	0	0	0	0	0	0	0	0	0	0	0	0	0	0	0	0	0	0	0	0	0	0	0	0	0	0	0	0
179917f4f23ee9bac5e38e34c2f303d9	0	0	0	0	0	0	0	0	0	0	0	0	0	0	0	0	0	0	0	0	0	0	0	0	0	0	0	0	0	0	0	0	0	0	0	0	0	0	0	0	0	0	0	0	0	0	0	0	0
179b8811f2bc22d89e75e853b99fe084	0	0	0	0	0	0	0	0	0	0	0	0	0	0	0	0	0	0	0	0	0	0	0	0	0	0	0	0	0	0	0	0	0	0	0	0	0	0	0	0	0	0	0	0	4	0	0	0	0
17a2cae9a7e5bd41eb5a6e958d09276e	0	0	0	0	0	0	0	0	0	0	0	0	0	0	0	0	0	0	0	0	0	0	0	6	0	0	0	0	0	0	0	0	0	0	0	0	0	0	0	0	0	0	0	0	0	0	0	0	0
17a55af9cbb95bfcfbb80c5c1cb87779	0	0	0	0	0	0	0	0	0	0	0	0	0	0	0	0	0	0	0	0	0	0	0	0	0	0	0	0	0	0	0	0	0	0	0	0	0	0	0	0	0	0	0	0	0	0	0	0	0
17a61105c6fc1a0073b07cb7b9e22ab5	0	0	0	0	0	0	0	0	0	0	0	0	0	0	0	0	0	0	0	0	0	0	0	0	0	0	0	0	0	0	0	0	0	0	0	0	0	0	0	0	0	0	0	0	0	0	0	0	0
17ae01914523edf173acaaa7adbf68ed	0	0	159	0	0	0	0	0	0	0	0	0	0	0	0	328	0	0	0	0	0	0	0	0	0	0	0	0	0	0	83	172	0	0	0	0	0	0	82	0	0	0	0	0	0	0	122	0	0
17b1e5a3008bbda2a961ec1a5d3a7678	0	0	0	0	0	0	0	0	0	0	0	12	0	0	0	0	0	0	0	0	0	0	0	0	0	0	0	0	0	0	0	0	0	0	0	0	0	0	0	0	0	0	0	0	0	0	0	0	0
17b4cf2a20f3bcc53b9cb9335b6acf1a	0	0	0	0	0	0	0	0	0	0	0	0	0	0	0	0	0	0	0	0	0	0	0	0	0	0	0	0	0	0	0	0	0	0	0	0	0	0	0	0	0	0	0	0	0	0	0	0	0
17b7b9718ddb0734b902dcfb23cef1fe	0	0	0	0	0	0	0	0	0	0	0	0	0	0	0	0	0	0	0	0	0	0	0	0	0	0	0	0	0	0	0	0	0	0	0	0	0	0	0	0	0	0	0	0	0	0	0	0	0
17b8e361b497282fe0dc794ec85221be	0	0	0	0	0	0	0	0	0	0	0	0	0	0	0	0	0	0	0	0	0	0	0	0	0	0	0	0	0	0	0	0	0	0	0	0	0	0	0	0	0	0	0	0	0	0	0	0	0
17ba1ae789c633dc75391eb777917a38	0	0	0	0	0	0	0	0	0	0	0	0	0	0	0	0	0	0	0	0	0	0	0	0	0	0	0	0	0	0	0	0	0	0	0	0	0	0	0	0	0	0	0	0	0	0	0	0	0
17bf29a76cb2fecf4837f977f01da50f	0	0	0	0	0	0	0	0	0	0	0	0	0	0	0	0	0	0	0	0	0	0	0	0	0	0	0	0	0	0	0	0	0	0	0	0	0	0	0	0	0	0	0	0	0	0	0	0	0
17c0197d90b962bf32b1d1238f890d44	0	0	0	0	0	0	0	0	0	0	0	0	0	0	0	0	0	0	0	0	7	0	0	0	0	0	0	0	0	0	0	0	0	0	0	0	0	0	0	0	0	0	0	0	0	0	0	0	0
17c877049d8f266f31d23c70b37e0b4d	0	0	0	0	0	0	0	0	0	0	0	0	0	0	0	0	0	0	0	0	0	0	0	0	0	0	0	0	0	0	0	0	0	0	0	0	0	0	0	0	0	0	0	0	0	0	0	0	0
17cc2e6cef98d277875b1de8fa71e64c	0	0	0	0	0	0	0	0	0	0	0	0	0	0	0	0	0	0	0	0	0	0	0	0	0	0	0	0	0	0	0	0	0	0	0	0	0	0	0	0	0	0	0	0	0	0	0	0	0
17d0ff292a0103cbee81fef617f1e7d1	0	0	0	0	0	0	0	0	0	0	0	0	0	0	0	0	0	0	0	0	0	0	0	0	0	0	0	0	0	0	0	0	0	0	0	0	0	0	0	0	0	0	0	0	0	0	0	0	0
17d629c36b44e83de012806ed1e0ab8a	0	0	125	0	0	0	0	0	35	0	0	0	0	0	0	0	7	0	0	0	0	0	41	24	0	0	0	0	0	78	0	0	0	0	33	0	80	0	0	0	0	0	0	0	0	0	0	0	0
17d6dcc263144273232de0a24b29c65a	0	0	0	0	72	0	0	0	0	0	0	0	0	0	0	0	0	0	0	0	0	0	0	0	0	0	0	0	0	0	0	0	0	0	0	0	0	0	0	0	0	0	0	0	0	0	0	0	0
17d834c7b2d7d1d139213d9dd9d3ac7d	0	283	0	0	0	0	0	0	25	113	0	0	0	0	0	0	0	0	0	0	0	0	0	74	0	0	0	0	0	0	0	0	0	0	0	0	0	0	0	0	0	0	0	0	0	0	0	0	20
17db77047376baad8ce6b2175acd36a3	0	0	0	0	0	0	0	0	0	0	0	0	0	0	0	0	0	0	0	0	0	0	0	0	0	0	0	0	0	0	0	0	0	0	0	0	0	0	0	0	0	0	0	0	0	0	0	0	0
17dc5a3d04e64caccf0050ec84b894a6	0	0	0	0	0	0	24	0	0	0	0	0	0	0	0	0	0	0	0	0	0	0	0	0	0	0	0	0	0	0	0	0	43	0	0	0	0	0	0	0	0	49	0	0	0	0	0	0	0
17dcecde4db7d8b872a2636fe3f83f8b	0	0	0	0	0	0	0	0	0	0	0	0	0	0	0	0	0	0	0	0	0	0	0	0	0	0	0	0	0	0	0	0	0	0	0	0	0	0	0	0	0	0	0	0	0	0	0	0	0
17ded57cb924f76406837006a864b69e	0	0	0	0	0	0	0	0	0	0	0	0	0	0	0	0	0	0	0	0	0	0	0	0	0	0	0	0	0	0	0	0	0	0	0	0	0	0	0	0	0	0	0	0	0	0	0	0	0
17e347f7530c9f27d40a2aff6607506a	0	0	0	0	0	0	0	0	0	0	0	0	0	0	0	0	0	0	0	0	0	0	0	0	0	0	0	0	0	0	0	0	0	0	0	0	0	0	0	0	0	0	0	0	0	0	0	0	0
17e3f95206f9bf719a3528904e9169a1	0	0	0	0	0	0	0	0	0	0	0	0	0	0	0	0	0	0	0	0	0	0	0	0	0	0	0	0	0	0	0	0	0	0	0	0	0	0	0	0	0	0	0	0	0	0	0	0	0
17e89bcdb77439b0789cceeadbbe352e	0	0	0	0	12	0	0	0	0	0	0	0	0	0	0	0	0	0	0	0	0	0	0	0	0	0	0	0	0	0	0	0	0	0	0	0	0	0	0	0	0	0	0	0	0	0	0	0	0
17ea9a8e23db8add06390e76d12a5cca	0	0	0	0	0	0	0	0	0	0	0	0	0	0	0	0	0	0	0	0	0	0	0	0	0	0	0	0	0	0	0	0	0	0	0	0	0	0	0	0	0	0	0	0	0	0	0	0	0
17ea9bbeceda3179ae958584f8abee6b	0	0	0	0	0	0	0	0	0	0	0	0	0	0	0	0	0	0	0	0	0	0	0	0	0	0	0	0	0	0	0	0	0	0	0	0	0	0	0	0	0	0	0	0	0	0	0	0	0
17eb3cf88649131b4be0f8b19a962d7a	0	0	0	0	0	0	0	0	0	0	0	0	0	0	0	0	0	0	0	0	0	0	0	0	0	0	0	0	0	0	0	0	0	0	0	0	0	0	0	0	0	0	0	0	0	0	0	0	0
17f27f2c9963fe9dad23d586d9437738	0	0	0	0	0	0	0	0	0	0	0	0	0	0	0	0	0	0	0	0	0	0	0	0	0	0	0	0	0	0	0	0	0	0	0	0	0	0	0	0	0	0	0	0	0	0	0	0	0
17f664436425c3f6fd28828436379fb1	0	0	0	0	0	0	0	0	0	0	0	0	0	0	0	0	0	0	0	0	0	0	0	0	0	0	0	0	0	0	0	0	0	0	0	0	0	0	0	0	0	0	0	0	0	0	0	0	0
17f86d82cd38156a6f1a6cd744c5774b	0	0	0	0	0	0	0	0	0	0	0	0	0	0	0	0	0	0	0	0	0	0	0	0	0	0	0	0	0	0	0	0	0	0	0	0	0	0	0	0	0	0	0	0	0	0	0	0	0
17fab5cf9bd27cd0efb7dd3e21be0573	0	0	0	0	0	0	0	0	0	0	0	0	0	0	0	0	0	0	0	0	0	0	0	0	0	0	0	0	0	0	0	0	0	0	0	0	0	0	0	0	0	0	0	0	0	0	0	0	0
17fc27ede7f88648303b9cf6ace2020b	0	0	0	0	0	0	0	0	0	0	0	0	0	0	45	0	0	0	0	0	0	0	0	0	0	0	0	0	0	0	0	0	0	0	0	0	0	0	0	0	0	0	0	0	0	0	0	0	0
17fe4e13bdeec8275ce561d418a7f9e6	0	0	0	0	0	0	0	0	0	3	0	0	0	0	0	0	0	0	0	0	0	0	0	0	0	0	0	0	0	0	0	0	0	0	0	0	0	0	0	0	0	4	0	0	0	0	0	0	0
1809509e14dfab9aa47993e704fa44c6	0	368	0	0	0	0	0	0	0	0	0	0	0	0	0	0	0	0	0	0	0	0	0	0	0	0	0	0	0	0	0	0	0	0	0	0	0	0	0	0	0	0	0	0	0	0	0	0	0
180d0b87c351bab6baa96805f9be42a4	0	0	0	0	21	0	0	0	0	0	0	0	0	0	0	0	0	0	0	0	0	0	0	0	0	0	0	0	0	0	0	0	0	0	0	0	0	0	0	0	0	0	0	0	0	0	0	0	0
180ed44033ed2597087e539d4f63331b	0	0	0	0	0	0	0	0	0	0	0	0	0	0	0	0	0	0	0	0	0	0	0	0	0	0	0	0	0	0	0	0	0	0	0	0	0	0	0	0	0	0	0	0	0	0	0	0	0
181710deea0062ba1d180029a55cc910	0	0	0	0	0	0	0	0	0	0	0	0	0	0	0	0	0	0	0	0	0	0	0	0	0	0	0	0	0	0	0	0	0	0	0	0	0	0	0	0	0	0	0	0	0	0	0	0	0
18177bb691bd77ab3b36ca5627755b01	0	0	0	0	0	0	0	0	0	0	0	0	0	0	0	0	0	0	0	0	0	0	0	0	0	0	0	0	0	0	0	0	0	0	0	0	0	0	0	0	0	0	0	0	0	0	0	0	0
181c9c3b2d7e2567e3e59c54ddd1d362	0	0	0	0	0	0	0	0	0	0	0	0	0	0	0	0	0	0	0	0	0	48	0	0	0	0	0	0	0	0	0	0	0	0	0	0	0	0	0	0	0	0	0	0	0	0	0	0	0
182adf62479782ec70af8352314bb17b	0	0	0	0	0	0	0	0	0	0	0	37	0	0	0	0	0	0	0	0	0	0	0	0	0	0	0	0	0	0	0	0	0	0	0	0	0	0	0	0	0	0	0	0	0	0	0	0	0
183a12651cd5d3f1cfadf1fe1ef809cb	0	0	0	0	0	0	0	0	0	0	0	0	0	0	0	0	0	0	0	0	0	0	0	0	0	0	0	0	0	0	0	0	0	0	0	0	0	0	0	0	0	0	0	0	0	0	0	0	0
183e0d1c651f31f27d25ee5411465d98	0	0	0	0	0	3	0	0	0	0	0	0	0	0	0	0	0	0	0	0	0	0	0	0	0	0	0	0	0	0	0	0	0	0	0	0	0	0	0	0	0	0	0	0	0	0	0	0	0
184a8b44ae56653199ff1f32b4f8b097	0	0	0	0	0	0	0	0	0	0	0	0	0	0	0	0	0	0	0	0	0	0	0	0	0	0	0	0	0	0	0	0	0	0	0	0	0	0	0	0	0	0	0	0	0	0	0	0	0
184b59e89965ca1ff82a5558af6f635c	0	0	0	0	0	0	0	0	0	0	0	0	0	0	0	0	0	0	0	0	0	0	0	0	0	0	0	0	0	0	0	0	0	0	0	0	0	0	0	0	0	0	0	0	0	0	0	0	0
184cffded6a31f7292485dc8ab73cb18	0	0	0	0	0	0	0	0	0	0	0	0	0	0	0	0	0	0	0	0	0	0	0	0	0	0	0	0	0	0	0	0	0	0	0	0	0	0	0	0	0	0	0	0	0	0	0	0	0
1850d9f1b4b400ca5e465af137013bb4	0	0	0	0	0	0	0	0	0	0	0	0	0	0	0	0	0	0	0	0	0	0	0	0	0	0	0	0	0	0	0	0	0	0	0	0	0	0	0	0	0	0	0	0	0	0	0	0	0
1851ebc9445bb5fcac0ba58d04616d36	0	0	0	0	0	0	0	0	0	0	0	0	0	0	0	0	0	0	0	0	0	0	0	0	0	0	0	0	0	0	0	0	0	0	0	0	0	0	0	0	0	0	0	0	0	0	0	0	0
1852883b118b918f3f93ecb9ea2b9aaa	0	0	0	0	0	0	0	0	0	0	0	0	0	0	0	0	0	0	0	0	0	0	0	0	0	0	0	0	0	0	0	0	0	0	0	0	0	0	0	0	0	0	0	0	0	0	0	0	0
18530172067196ccd9f06e0a2a0bdc38	0	0	0	0	0	0	0	0	0	0	0	0	0	0	0	0	0	0	0	0	0	0	0	0	0	0	0	0	0	0	0	0	0	0	0	0	0	0	0	0	0	0	0	5	0	0	0	0	0
1853f4b9870e6ee5f63a2979192dd254	0	0	0	0	0	0	0	0	0	0	0	0	0	0	0	0	0	0	0	0	0	0	0	0	0	0	0	0	0	0	0	0	0	0	0	0	0	0	0	0	0	0	0	0	0	0	0	0	0
185409a73703a003b35ba9dd8ccbec2e	0	0	0	0	0	0	0	0	0	0	0	0	0	0	0	0	0	0	0	0	0	0	0	0	0	0	0	0	0	0	0	0	0	0	0	0	0	0	0	0	0	0	0	0	0	0	0	0	0
1859c5b57a789f4be2d315f41c9b2511	0	0	0	0	0	0	0	0	0	0	0	0	0	0	0	0	0	0	0	0	0	0	0	0	0	0	0	0	0	0	0	0	0	0	0	0	0	0	0	0	0	0	0	0	0	0	0	0	0
185b13dea054db4b8e259b37c6e00b81	0	0	0	0	0	0	0	0	0	0	4	0	0	0	0	0	0	0	0	0	0	0	0	0	0	0	0	0	0	0	0	0	0	0	0	0	0	0	0	0	0	0	0	0	0	0	0	0	0
185ee43f61829996632f1f7d1aecbd47	0	0	0	0	0	0	0	0	0	0	0	0	0	0	0	0	0	0	0	0	0	0	0	0	0	0	0	0	0	0	0	0	0	0	0	0	0	0	0	0	0	27	0	0	0	0	0	0	0
186140a22f3cfae523581c69daa0d957	0	0	0	0	0	0	0	0	0	0	0	0	0	0	0	0	0	0	0	0	0	0	0	0	0	0	0	0	0	0	0	0	0	0	0	0	0	0	0	0	0	0	0	0	0	0	0	0	0
1879d1826f80a1fc240bc767cccf155b	0	0	0	0	0	0	0	0	0	0	0	0	0	0	0	0	0	0	0	0	0	0	0	0	0	0	0	0	0	0	0	0	0	0	0	0	0	0	0	0	0	0	0	0	0	0	0	0	0
187b114726c42f6b17f9041d247de4ee	0	0	0	0	0	0	0	0	0	0	0	0	0	0	0	0	0	0	0	0	0	0	0	0	0	0	21	0	0	0	0	0	0	0	0	0	0	0	0	0	0	0	0	0	0	0	0	0	0
1880e1b9a242e60e98eddb9dd70f55da	0	0	0	0	0	0	0	0	0	0	0	0	0	0	0	0	0	0	0	0	0	0	0	0	0	0	0	0	0	0	0	0	0	0	0	0	0	0	0	0	0	0	0	0	0	0	0	0	0
18824260f56cc4bc2cfbd45902d661b8	0	0	0	0	0	0	0	0	0	0	0	0	0	0	0	0	0	0	0	0	0	0	0	31	0	0	0	0	0	90	0	0	0	0	0	0	0	0	0	0	0	0	0	0	0	0	0	0	0
1882bc027cd5ca6e10025fa284869621	0	0	0	0	0	0	0	0	0	0	0	0	0	0	0	0	0	0	0	0	0	0	0	0	0	0	0	0	0	0	0	0	0	0	0	0	0	0	0	0	0	0	0	0	0	0	0	0	0
188407dc1bc2c09715ad54c3c53b3dbd	0	0	0	0	0	0	0	0	0	0	0	0	0	0	0	0	0	0	0	0	0	0	0	0	0	0	0	0	0	0	0	232	0	0	0	0	0	0	0	0	0	0	0	0	0	0	0	0	0
1889df45ca15e5211cd6ae02f9bd053c	0	0	0	0	0	0	0	0	0	43	0	0	0	0	0	0	0	0	0	0	0	0	0	0	0	0	0	0	0	0	0	0	0	0	0	0	0	0	0	0	0	0	0	0	0	0	0	0	0
189ae9ff1c3a376420869e04259eb548	0	0	0	0	0	0	0	0	0	0	0	0	0	0	0	0	0	0	0	0	0	0	0	0	0	0	0	0	0	0	0	0	0	0	0	0	0	0	0	0	0	0	0	0	0	0	0	0	0
189be5e613cea6ed4fa3f74921d243ce	0	0	0	0	0	0	0	0	0	0	0	0	0	0	0	0	0	0	0	0	0	0	0	0	0	0	0	0	0	0	0	0	0	0	0	0	0	0	0	0	0	0	0	0	0	0	0	0	0
189c17512a7c5930bcabc017924cbdb6	0	0	0	0	0	0	0	0	0	0	0	0	0	0	0	0	0	0	0	0	0	0	0	0	0	0	0	0	0	0	0	0	0	0	0	0	0	0	0	0	0	0	0	0	0	0	0	0	0
189cc4fbcd7a782a3fca1bc138ce5643	0	0	0	0	0	0	0	0	0	0	0	0	0	0	0	0	0	0	0	0	0	0	0	0	0	0	0	11	0	0	0	0	0	0	0	0	0	0	0	0	0	0	0	0	0	0	0	0	0
18a56030c86118d2299fe53ce94e01d1	0	0	0	0	0	0	0	0	0	0	0	0	0	0	0	0	0	0	0	0	0	0	0	0	0	0	0	0	0	0	0	0	0	0	0	0	0	0	0	0	0	0	0	0	0	0	0	0	0
18a78831bff248517d34c14f6bd9ef36	0	0	0	0	0	0	0	0	0	0	0	0	0	0	0	0	0	0	0	0	0	0	0	0	0	0	0	0	0	0	0	0	0	0	0	0	0	0	0	0	0	0	0	0	0	0	0	0	0
18abb8315e065a1c93bfa75c53e78427	0	0	0	0	0	0	0	0	0	0	0	0	0	0	0	0	0	0	0	0	0	0	0	0	0	0	0	0	0	0	0	0	0	0	0	0	0	0	0	0	0	0	0	0	0	0	0	0	0
18b2f6a73c664a4f6dfd2e539d5c050f	0	0	0	0	0	0	0	0	0	0	0	0	0	0	0	0	0	0	0	0	0	0	0	0	0	0	0	0	0	0	0	0	0	0	0	0	0	0	0	0	0	0	0	0	0	0	0	0	0
18b375fcb9cfd69a578fe6b6823aac62	0	0	0	0	0	0	0	0	0	0	0	0	0	0	0	0	0	0	0	0	0	0	0	0	0	0	0	4	0	0	0	0	0	0	0	0	0	0	0	0	0	0	0	0	0	0	0	0	0
18b766d6496e3e1c56bd931fc8e3d709	0	0	0	0	0	0	0	0	0	0	0	0	0	0	0	0	0	0	0	0	0	0	0	0	0	0	0	0	0	0	0	0	0	0	0	0	0	0	0	0	0	0	0	0	0	0	0	0	0
18b7c9d0ffc1a46feb2eaea2b1b5dbd9	0	0	0	0	0	0	0	0	0	0	0	0	0	0	0	0	0	0	0	0	0	0	0	0	0	9	0	0	7	0	0	0	0	0	0	0	0	0	0	0	0	0	0	0	0	0	0	0	7
18bd0cfd6454c9287cb22d2c3b00b401	0	0	0	0	0	0	0	0	0	0	0	0	0	0	0	0	0	0	0	0	0	0	0	0	0	0	0	0	0	0	0	0	0	0	0	0	0	0	0	0	0	0	0	0	0	0	0	0	0
18bdabe535f0e33cb46fef23708dcc4c	0	0	0	0	0	0	0	0	0	0	0	0	0	0	0	0	0	0	0	0	0	0	0	0	0	0	0	0	0	0	0	0	0	0	0	0	0	0	0	0	0	0	0	0	0	0	0	0	0
18c7bbe335d9dad7e1340565eb8f217d	0	0	0	0	0	0	0	0	0	0	0	0	0	0	0	0	0	0	0	0	0	0	0	0	0	0	0	0	0	0	0	0	0	0	0	0	0	0	0	0	0	0	0	0	0	0	0	0	0
18c9bf5c7b6a6314075359ca297a7ad5	0	0	0	0	0	0	0	0	0	0	0	0	0	0	0	0	0	0	0	0	0	0	0	0	0	0	0	0	0	0	0	0	0	0	0	0	0	0	0	0	0	0	0	0	0	0	0	0	0
18cc3f78d028b1fa63910874e5bc37b5	0	0	0	0	0	0	0	0	0	0	0	0	0	0	0	0	0	0	0	0	0	0	0	0	0	0	0	0	0	0	0	0	0	0	0	0	0	0	0	0	0	0	0	0	0	0	0	0	0
18d138dd487fae41be424164119a62ac	0	0	0	0	0	0	0	0	0	0	0	0	0	0	0	0	0	0	0	0	0	0	0	0	0	0	0	0	0	0	0	0	0	0	0	0	0	0	0	0	0	0	0	0	0	0	0	0	0
18d3bba43878c52898d83cda4c47fc98	0	0	0	0	0	0	0	0	0	0	0	0	0	0	0	0	0	0	0	0	0	0	0	0	0	0	0	0	0	0	0	0	0	0	0	0	0	0	0	0	0	0	0	0	0	0	0	0	0
18d46ced2c3b731b00d907fe66198738	0	0	0	0	0	0	0	0	0	0	0	0	0	0	0	0	0	0	0	0	0	0	0	0	0	0	0	0	0	0	0	0	0	0	0	0	0	0	0	0	0	0	0	0	0	0	0	0	0
18d6017a4c4be69b67152c7ce9e3e7a4	0	0	0	0	0	0	0	0	0	0	0	0	0	0	0	0	0	0	0	0	0	0	0	0	0	0	0	0	0	0	0	0	0	0	0	0	0	0	0	0	0	0	0	0	0	0	0	0	0
18dd2969b487f47111ea9676e43020ae	0	0	0	0	0	0	24	0	0	0	0	0	0	0	0	0	0	0	0	0	0	0	0	0	0	0	0	0	0	0	0	0	0	0	0	0	0	0	0	0	0	0	0	0	0	0	0	0	0
18de077bc3c3110ee6976b955af54d7a	0	0	12	0	0	0	11	18	0	0	0	0	0	0	0	0	0	0	0	0	0	0	0	23	0	0	0	0	0	0	0	0	0	0	0	0	48	0	0	0	0	0	0	0	0	0	0	0	0
18e0da480d47188e63eee45b37b04f09	0	0	0	0	0	0	0	0	0	0	0	0	0	0	0	0	0	8	0	0	0	0	0	0	0	0	0	0	0	0	0	0	0	0	0	0	0	0	0	0	0	0	0	0	0	0	0	0	0
18e336c675cb9461475e93f285071d97	0	0	0	0	0	0	0	0	0	0	0	0	0	0	0	0	0	0	0	0	0	0	0	0	0	0	0	0	0	0	0	0	0	0	0	0	0	0	0	0	0	0	0	0	0	0	0	0	0
18e530a491de22f6ada92a28db63fbc0	0	0	0	0	0	0	0	0	0	0	0	0	0	0	0	0	0	0	0	0	0	0	0	0	0	0	0	0	0	0	0	0	0	0	0	0	0	0	0	0	0	0	0	0	0	0	0	0	0
18e594639c578373a8140dd71d24e050	0	0	0	0	0	0	0	0	0	0	0	0	0	0	0	0	0	0	0	0	0	0	0	0	0	0	0	127	0	0	0	0	0	0	0	0	0	0	0	0	0	0	0	0	0	0	0	0	0
18eab7a4f9260e0ed040007055632a57	0	0	0	0	0	0	0	0	0	0	0	0	0	0	0	0	0	0	0	0	0	0	0	0	0	0	0	0	0	0	0	2	0	0	0	0	0	0	0	0	0	0	0	0	0	0	0	0	0
18f465fb2ac274bcffb1fb9e79ef4623	0	0	0	0	0	0	4	0	0	0	0	0	0	0	0	0	0	0	0	0	0	0	0	0	0	0	0	0	0	0	0	0	0	0	0	0	0	0	0	0	0	0	0	0	0	0	0	0	0
1901a7e6f7e1f81a3eced3453eb7dd7a	0	0	0	0	0	0	0	0	0	0	0	0	0	0	0	0	0	0	0	0	0	0	0	0	36	0	0	0	0	0	0	0	0	0	0	0	0	0	0	0	0	175	0	0	0	0	0	0	0
19047b816c3668bb1877638927e4c1ef	0	0	157	0	0	0	0	0	0	0	0	0	0	0	20	0	0	0	0	0	0	0	0	0	0	4	0	0	12	0	0	0	23	0	0	86	0	0	0	0	0	0	0	18	0	0	0	0	0
190af376346444a60b4a854fae02ad05	0	0	0	0	0	0	0	0	0	0	0	0	0	0	0	0	0	0	0	0	0	0	0	0	0	0	0	0	0	0	0	0	0	0	0	0	0	0	0	0	0	0	0	0	0	0	0	0	0
190b077c884ee9454230fc8bd373cc66	0	0	0	0	0	14	0	0	0	0	0	0	0	0	0	0	0	0	0	0	0	0	0	0	0	0	0	0	0	0	0	0	0	0	0	0	0	0	0	0	0	0	0	0	0	0	0	0	0
190b49fef78e04685fe08e81bf1c0a08	0	0	0	0	0	0	0	0	0	0	0	0	0	0	0	0	0	0	0	0	0	0	0	0	0	0	0	0	0	0	0	0	0	0	0	0	0	0	0	0	0	0	0	0	0	0	0	0	0
190cecdf904762fc5e5f418101009e85	0	0	0	0	0	0	0	0	0	0	0	0	0	0	0	0	0	40	0	0	0	0	0	0	0	0	0	0	0	0	0	0	0	0	0	0	0	0	0	0	0	0	0	0	0	0	0	0	0
191287b4ce62017b6260e44202982bb9	0	0	0	0	0	0	0	0	0	0	0	0	0	0	0	0	0	0	0	0	0	0	0	0	0	0	0	0	0	0	0	0	0	0	0	0	0	0	0	0	0	0	0	0	0	0	0	0	0
191b5598555d520e9fc3bb4a76238697	0	0	0	0	0	0	0	0	0	0	0	0	0	0	0	0	0	0	0	0	0	0	0	0	0	0	0	0	0	0	0	0	0	0	0	0	0	0	0	0	0	0	0	0	0	0	0	0	0
191b5753c726b2356f71ed9350265025	0	257	0	0	0	0	0	0	0	0	0	0	0	0	0	0	0	0	0	0	0	0	0	0	0	0	0	0	0	0	0	0	0	0	0	0	0	0	0	0	0	0	0	0	0	0	0	0	0
191c5dc71e7b1ac1460013f76e697fb7	0	0	0	0	0	0	0	0	0	0	0	0	0	0	0	0	0	0	0	0	0	0	0	0	0	0	0	0	0	0	0	0	0	0	0	0	0	0	0	0	0	0	0	0	388	0	0	0	0
191c7bda219057d6ea2ad702d4be4996	0	0	0	0	0	0	0	0	0	0	0	0	0	0	0	0	0	0	5	0	0	0	0	0	0	0	0	0	0	0	0	0	0	0	0	0	0	0	0	0	0	0	0	0	0	0	0	0	0
192144caa889537a78608b123ffcf4ad	0	0	0	0	0	0	0	0	24	0	0	0	0	0	0	0	0	0	0	0	0	0	0	0	0	0	0	0	0	0	0	0	0	0	0	0	0	0	0	0	0	0	0	0	0	0	0	0	0
1924b47696a887e589b7a529d0804360	0	0	0	0	0	0	0	0	0	0	0	0	0	0	0	0	0	0	0	0	0	0	0	0	0	0	0	0	0	0	0	0	0	0	0	0	0	0	0	0	0	0	0	0	132	0	0	0	0
19252635bee5f71e8d48d2ed44130ec0	0	0	0	0	0	0	0	0	0	0	0	0	0	0	0	0	0	0	0	0	0	0	0	0	0	0	0	0	0	0	0	0	0	0	0	0	0	0	0	0	0	0	0	0	0	0	0	0	0
19296a45e3c362797ed81566ea04a02c	0	0	0	0	0	0	0	0	0	0	0	0	0	0	0	0	0	0	0	0	0	0	0	0	0	0	0	0	0	0	0	0	0	0	0	0	0	0	0	0	0	0	0	0	0	0	0	0	0
192dbe942fb8c6d994b2caecd5992151	0	0	0	0	0	0	0	0	0	0	0	0	0	0	0	0	0	0	0	0	0	0	0	0	0	0	0	0	0	0	0	0	0	0	0	0	0	0	0	0	0	0	0	0	0	0	0	0	0
192f2d21a2344cf936bcec632ae586a2	0	72	102	0	0	0	0	0	58	0	0	0	0	0	0	0	0	0	0	0	0	0	0	0	37	0	0	0	0	0	0	22	0	0	0	0	0	0	0	0	0	0	0	0	0	0	0	0	0
1932ab91ff8454968cbde2841d643139	0	0	0	0	0	0	0	0	0	0	0	0	0	0	0	0	0	0	0	0	0	0	0	0	0	0	0	0	0	0	0	0	0	0	0	0	0	0	0	0	0	0	0	18	0	0	0	0	0
193a6f868c006978aba9b547c27b7603	0	0	0	0	0	0	0	0	0	0	0	0	0	0	0	0	0	0	0	0	0	0	0	0	0	0	0	0	0	0	0	0	0	0	0	0	0	0	0	0	0	0	0	0	0	0	0	0	0
1941011216cc6005a84f03d76683819e	0	0	0	0	0	0	3	0	0	0	0	0	0	15	0	0	0	0	0	0	0	0	9	0	0	0	0	0	0	0	0	0	0	0	0	0	0	0	0	0	0	0	0	0	0	0	0	0	0
1948047e8d2c6cf54a1de0357d46d662	0	0	0	0	0	0	0	0	0	0	0	0	0	0	0	0	0	0	0	0	0	0	0	0	0	0	0	0	0	0	0	0	0	0	0	19	0	0	0	0	0	0	0	0	0	0	0	0	0
194ce133f2909dd2b08cfd84d8b28d39	0	0	0	0	0	0	0	0	0	0	0	0	0	0	0	0	0	0	0	0	0	0	0	0	0	0	0	0	0	0	0	0	0	0	0	0	0	0	0	0	0	0	0	0	0	0	0	0	0
1957d6edc8466c01eec8325d9cb7b6e7	0	0	0	0	0	0	0	0	0	0	0	0	0	0	0	0	0	0	0	0	0	0	0	0	0	0	0	0	0	0	0	0	0	0	0	0	0	0	0	0	0	0	0	0	0	0	0	0	0
195a3c3cc2c7f3a1182046841982abdb	0	0	0	0	0	0	0	0	0	0	0	0	0	0	0	0	0	0	0	0	0	0	0	0	0	0	0	0	0	0	0	0	0	0	0	0	0	0	0	0	0	0	0	0	0	0	0	0	0
195aed73bdea361fc547a1be08d5a464	0	0	0	0	0	0	0	0	0	0	0	0	0	0	0	0	0	0	0	0	0	0	0	0	0	0	0	0	0	0	0	0	0	0	0	0	0	0	0	0	0	0	0	0	0	0	0	0	0
195b797150a214185a0abc5854f7de2e	0	0	0	0	0	0	0	0	0	0	0	0	0	0	0	0	0	0	0	0	0	0	0	0	0	0	0	0	0	0	0	0	0	0	0	0	0	0	0	0	0	0	0	0	0	0	0	0	0
195de833193b1356b2a38f92fea3e754	0	0	0	0	0	0	0	0	0	0	0	0	0	0	0	0	0	0	0	0	0	0	0	0	0	0	0	0	0	0	0	0	0	0	0	0	0	0	0	0	0	0	0	0	0	0	0	0	0
195ec8cf82eb0df5dc6cda6b0d90daef	0	0	0	0	0	0	0	0	0	0	0	0	0	0	0	0	0	0	0	0	0	0	0	0	0	0	0	0	0	0	0	0	0	0	16	0	0	0	0	0	0	0	0	0	0	0	0	0	0
195eff7be539c252877d03a1c91ff730	0	0	0	0	0	0	0	0	0	0	0	0	0	0	0	0	0	0	0	0	0	0	0	0	0	0	0	0	0	0	0	0	0	0	0	0	0	0	0	0	0	59	0	0	0	0	0	0	0
1960e56970aa0703fd97a7c5e70fd912	0	0	0	0	0	0	0	0	0	0	0	0	0	0	0	0	0	0	0	0	0	0	0	0	0	0	0	0	0	0	0	0	0	0	0	0	0	0	0	0	0	0	0	0	0	0	0	0	0
19613a3632af02eccfbd29ddb9b50918	0	0	0	0	0	0	0	0	0	0	0	0	0	0	0	0	0	0	0	0	0	0	0	0	0	0	0	0	0	0	0	0	0	0	0	0	0	0	0	0	0	0	0	0	0	0	0	0	0
196205c82f03a507a8e7a40a311330a7	0	0	0	0	0	0	0	0	0	0	0	0	0	0	0	0	0	0	0	0	0	0	0	0	0	0	0	0	0	0	0	0	0	0	0	0	0	0	0	0	0	0	0	0	0	0	0	0	0
1965012f10826b12c4dad8d9613a5a64	0	0	0	0	0	0	0	0	0	0	0	0	0	0	0	0	0	0	0	0	0	0	11	0	0	0	0	0	0	0	0	0	0	0	0	0	0	0	0	0	0	0	0	0	0	0	0	0	0
196ad6b6a6801dcf443a31ca06745a31	0	0	0	0	0	0	0	0	0	0	0	0	0	0	0	0	0	0	0	0	0	0	0	0	0	0	0	0	0	0	0	0	0	0	0	0	0	0	0	0	0	0	0	0	0	0	0	0	0
196eb5008a211b08ccb815f988349680	0	0	0	0	0	0	0	0	0	0	0	0	0	0	0	0	0	0	0	0	0	0	3	0	0	0	0	0	0	0	0	0	0	0	0	0	0	0	0	0	0	0	0	0	0	0	0	0	0
1979ea8aa0318be8e5ef26dc033dbb40	0	0	0	0	0	0	0	0	0	0	0	0	0	0	0	0	0	0	0	0	0	0	0	0	0	0	0	0	0	0	0	0	0	0	0	0	0	0	0	0	0	0	0	0	0	0	0	0	0
19829ee81b898e3e106a0def67de6078	0	62	0	0	0	0	0	0	0	0	0	0	0	0	0	0	0	0	0	0	0	0	0	0	0	0	0	0	0	0	0	0	0	0	0	0	0	0	0	0	0	0	0	0	0	0	0	0	0
1982c65b873f006757d8575a89fb9627	0	0	0	0	0	0	0	0	0	0	0	0	0	0	0	0	0	0	0	0	0	0	0	0	0	0	0	0	0	0	0	0	0	0	0	0	0	0	0	0	0	0	0	13	0	0	0	0	0
198301e1817e9a13a014bb8dda1638c2	0	0	0	0	0	0	0	0	0	0	0	0	0	0	0	0	0	0	0	0	0	0	0	0	0	0	0	0	0	0	0	0	0	0	0	0	0	0	0	0	0	0	0	0	0	0	0	0	0
1984a9ae61b29fceb87fedeac4269e56	0	0	0	0	0	0	0	0	0	0	0	0	0	0	0	0	0	0	0	0	0	0	0	0	0	0	0	0	0	0	0	0	0	0	0	0	0	0	0	0	0	0	0	0	0	0	0	0	0
1984d08dd951bbd4e339aec75c7c5448	0	0	0	0	0	0	0	0	0	0	0	0	0	0	0	0	0	0	0	0	0	0	0	0	0	0	0	0	0	0	0	0	0	2	0	0	0	0	0	0	0	0	0	0	0	0	0	0	0
1985e8fd87174a431e770b5254ca2bdb	0	0	0	0	0	0	0	0	0	0	0	0	0	0	0	0	0	0	0	0	0	0	0	0	0	0	0	0	0	0	0	0	0	0	0	0	0	0	0	0	0	0	0	0	0	0	0	0	0
198a6292fef431a476f47988f26a8288	0	0	0	0	0	0	0	0	0	0	0	0	0	0	0	0	0	0	0	0	0	0	0	0	0	0	0	0	0	0	0	0	0	0	0	0	0	0	0	0	0	0	0	0	0	0	0	0	0
198e40dd9fddccdd87769b2e660e4e02	0	0	0	0	0	0	0	0	0	0	0	0	0	0	0	0	0	0	0	0	0	0	0	0	0	0	0	0	0	0	0	0	0	0	0	0	0	0	0	0	0	0	0	0	0	0	0	0	0
198f46eee5f26541a120f48a925787f3	0	0	0	0	0	0	0	0	0	0	0	0	0	0	0	0	0	0	0	0	0	0	0	0	0	0	0	0	0	0	0	0	0	0	0	0	0	0	0	0	0	0	0	0	0	0	0	0	0
1995bd8ed98215c53c80e5810d19fb9f	0	0	0	0	0	0	0	0	0	0	0	0	0	0	0	0	0	0	0	0	0	0	0	0	0	0	0	0	0	0	0	0	0	0	0	0	0	0	0	0	0	0	0	0	0	0	0	0	0
1996bfb35a62fa8cd16b0c1a181dc3e2	0	0	0	0	0	0	0	0	0	0	0	0	0	0	0	0	0	0	0	0	0	0	0	0	0	0	0	0	0	0	0	0	0	0	0	0	0	0	0	0	0	0	0	0	0	0	0	0	0
19a043be7b1531a7b83b5841b4a5fc2e	0	0	0	0	0	0	0	0	0	0	0	0	0	0	0	0	0	0	0	0	0	0	0	0	0	0	0	0	0	0	0	0	0	0	0	0	0	0	0	0	0	0	0	0	0	0	0	0	0
19a08a312be072bd7719338d0c7572b3	0	0	0	0	0	0	0	0	0	0	0	0	0	0	0	0	0	0	0	0	0	0	0	0	0	0	0	0	0	0	0	0	0	0	0	0	0	0	0	0	0	0	0	0	0	0	0	0	0
19a875211759052f724d800357f3c74c	0	0	0	0	0	0	0	0	0	0	0	0	0	0	0	0	0	0	0	0	0	0	0	0	7	0	0	0	0	0	0	0	0	0	0	0	0	0	0	0	0	0	0	0	0	15	0	0	0
19b3367effb5bbbf5892742c358e2415	0	0	0	0	0	0	0	0	0	0	0	0	0	0	0	0	0	0	0	0	0	0	0	0	0	0	0	0	120	0	0	0	0	0	0	0	0	0	0	0	0	0	0	0	0	0	0	0	0
19b4c7a5e689db1b9dbe6b108fb63f38	0	0	0	0	0	0	0	0	0	0	0	0	0	0	0	0	0	0	0	0	0	0	0	0	0	0	0	0	0	0	0	0	0	0	0	0	0	0	0	0	0	0	0	0	0	0	0	0	0
19b773f61003fff2e95fbce020ce23a0	0	0	0	0	0	0	0	0	0	0	0	0	0	0	0	0	0	0	0	0	0	0	0	0	0	0	0	0	0	0	0	0	0	0	0	0	0	0	0	0	0	0	0	0	0	0	0	0	0
19b9a4ce607389a5138da9323137f7d8	0	0	0	0	0	0	0	0	0	0	0	0	0	0	0	0	0	0	0	57	0	0	0	0	0	0	0	0	0	0	0	40	24	0	0	0	0	0	0	0	0	0	0	0	0	0	0	0	45
19bab2a909eb195f3aa98246b7d0ecdf	0	0	0	0	0	0	0	0	0	0	0	0	0	0	0	0	0	0	0	0	0	0	0	0	0	0	0	0	0	0	0	0	0	0	0	0	0	0	0	0	0	0	0	0	0	0	0	0	0
19bf3f4555dd073b57eabc15af675d6f	0	0	0	0	0	0	0	0	0	0	0	0	0	0	0	0	0	0	0	0	0	0	0	0	0	0	0	0	0	0	0	0	0	0	0	0	0	0	0	0	0	0	0	0	0	0	0	0	0
19bf88d31bb33cfce62ae3b9ef4085f3	0	0	0	0	0	0	0	0	0	0	0	0	0	0	0	0	0	0	0	0	0	0	0	0	0	0	0	0	0	0	0	0	0	0	0	0	0	0	0	0	0	0	0	0	0	0	0	0	0
19c03346c0667d4963ed5ca40c51de4f	0	0	0	0	0	0	0	0	0	0	0	0	0	0	0	0	0	0	0	0	0	0	0	0	0	0	0	0	0	0	0	0	0	0	0	0	0	0	0	0	0	0	0	0	0	0	0	0	0
19c261a0c2d0ad2db62e9d9e2940c3aa	0	0	0	0	0	0	0	0	0	0	0	0	0	0	0	0	0	0	0	0	0	0	0	0	0	0	0	0	0	0	0	0	6	0	3	0	0	0	0	0	0	0	0	0	6	0	0	0	0
19c71f33e0bd59c8d1a2bd49988f1697	0	0	0	0	0	0	0	0	0	0	0	0	0	0	0	0	0	0	0	0	0	0	0	0	0	0	0	0	0	0	0	0	0	0	0	0	53	0	0	0	0	0	0	0	0	0	0	0	0
19c898f6ec2d93b69400478bac20bc68	0	0	0	0	0	0	0	0	0	0	0	0	0	0	0	0	0	0	0	0	0	0	0	0	0	0	0	0	0	0	0	0	0	0	0	0	0	0	0	0	0	0	0	0	0	0	0	0	0
19cd0c3417e4208d760e2b7f380acae0	0	0	0	0	0	0	0	0	0	0	0	0	0	0	0	0	0	0	0	0	0	0	0	0	0	0	0	0	0	0	0	0	0	0	0	0	0	0	0	0	0	0	0	0	0	0	0	0	0
19cec3c1adf9c023bc691b1b86e1ccf5	0	0	0	0	0	0	0	0	0	0	0	0	0	0	0	0	0	0	0	0	0	0	0	0	0	0	0	0	0	0	0	0	0	0	0	0	0	0	0	0	0	0	0	0	0	0	0	0	0
19cef1c783f466ee7b6185dc337c1730	0	0	0	0	0	0	0	0	0	0	0	0	0	0	0	0	0	0	0	0	0	0	0	0	0	0	0	0	0	0	0	0	0	0	0	0	0	0	0	0	0	0	0	0	0	0	0	0	0
19d0db5b154840ef5ffdc49972bf1971	0	0	0	0	0	0	0	0	0	0	0	0	0	0	0	0	0	0	0	0	0	0	0	0	0	0	0	27	0	0	0	0	0	0	0	0	0	0	0	0	0	0	0	0	0	0	0	0	0
19d1354fa19ac4afe46727c8c33af338	0	0	0	0	0	0	0	0	0	0	0	0	0	0	0	0	0	0	0	0	0	0	0	0	0	0	0	0	0	0	0	0	0	0	0	0	0	0	0	0	0	0	0	0	0	0	0	0	0
19d4abf3958af75de028f7a70d04acb9	0	0	0	0	0	0	0	0	0	0	0	0	0	0	0	0	0	0	0	0	0	0	0	0	114	0	0	0	0	0	0	0	0	0	0	0	101	0	0	0	0	0	369	0	0	0	0	0	0
19d872f33cc6f93155d27a73ce2bde62	0	0	0	0	0	0	0	0	0	0	0	0	0	0	0	0	0	0	0	0	0	0	0	0	0	0	0	0	0	0	0	0	0	0	0	0	0	0	0	0	0	0	0	0	0	0	0	0	0
19d8988b0540023115fc7b68502f45ef	0	0	0	0	0	0	0	0	0	0	0	0	0	0	0	0	0	0	0	0	0	0	0	0	0	0	0	0	0	0	0	44	0	0	0	0	0	0	0	0	0	0	0	0	0	0	0	0	0
19d97f6ece29820ebc4d163e584dda21	0	0	0	0	0	0	0	0	0	0	0	0	0	0	0	0	0	0	0	0	0	0	0	0	0	0	0	0	0	0	0	0	0	0	0	0	0	0	0	0	0	0	0	0	0	0	0	0	0
19e1aaeeb679ae69793c6539d593f5fb	0	0	0	0	0	0	0	0	0	0	0	0	0	0	0	0	0	0	0	0	0	0	0	0	0	0	0	0	0	0	0	0	0	0	0	0	0	0	0	0	0	0	0	0	0	0	0	0	0
19e3076b3b5f3883e829d6b326cde041	0	0	0	0	0	0	0	0	0	0	0	0	0	0	0	0	0	0	0	0	0	0	0	0	0	0	0	0	0	0	0	0	0	0	0	21	0	0	0	0	0	0	0	0	0	0	0	0	0
19eb041ccd0be826a342f53ae92ecd3a	0	0	0	0	0	0	0	0	0	0	0	0	0	0	0	0	0	0	0	0	0	0	0	0	0	0	0	0	0	0	0	0	0	0	0	0	0	0	0	0	0	0	0	0	0	0	0	0	0
19eec914b492eba73f657918e4b9f535	0	0	0	0	0	0	0	0	0	0	0	0	0	0	0	0	0	0	0	0	0	0	0	0	0	0	0	0	0	0	0	0	0	0	50	0	0	0	0	0	0	0	0	0	0	0	0	0	0
19f50c055ca49eb977ba5a3f1e9b53b6	0	0	0	0	0	0	0	0	0	0	0	0	0	0	0	0	0	0	0	0	0	0	0	0	0	0	0	0	0	0	0	0	0	0	0	0	0	0	0	0	0	0	0	0	0	0	0	0	0
19fa717396801afec9ecde8844f4b890	0	0	0	0	0	0	0	0	0	0	0	0	0	0	0	0	0	0	0	0	0	0	0	0	0	0	0	0	0	0	0	0	0	0	0	0	0	0	0	0	0	0	0	0	0	0	0	0	0
19fb26ffe62931c19a07c9faea0b2e97	0	0	0	0	0	0	0	0	0	0	0	0	0	0	0	0	0	0	0	0	0	0	0	0	0	0	0	0	0	0	0	0	0	0	0	0	0	0	0	0	0	0	0	0	0	0	0	0	0
19fbab1f1f84c38e3c9f8c79920f7aa0	0	0	0	0	0	0	0	0	0	0	0	0	0	0	0	0	0	0	0	0	0	0	0	0	0	0	0	0	0	0	0	0	0	0	0	0	0	0	0	0	0	0	0	0	0	0	0	0	0
19fcc1e163387b6dadb72f613cd93ddb	0	12	0	0	0	0	100	0	0	6	12	0	110	0	0	0	0	0	0	0	0	19	0	20	0	8	0	0	13	104	0	0	0	0	0	0	0	0	0	0	36	0	0	0	0	31	0	0	0
19ff5bcdc5d5a40fa5ad4c40d33804c5	0	0	0	0	0	0	0	0	0	0	0	0	0	0	0	0	0	0	0	0	0	0	0	0	0	0	0	0	0	0	0	0	0	0	0	0	0	0	0	0	0	0	0	0	0	0	0	0	0
1a056004eb745bc408c6d2c4f712541a	0	0	0	0	0	0	11	0	0	0	0	0	0	0	0	0	0	0	0	0	0	0	0	0	0	0	0	0	0	0	0	0	0	0	0	0	0	0	0	0	0	0	0	0	0	0	0	0	0
1a05d5cc4030494a33ce1c43857e1e50	0	0	0	0	0	0	0	0	0	0	0	0	0	0	0	0	0	0	0	0	0	0	0	0	0	0	0	0	0	0	0	0	0	0	0	0	0	0	0	0	0	0	0	0	0	0	0	0	0
1a0769a76a813a36dd9d446b3f32550b	0	0	0	0	0	0	0	0	0	0	0	0	0	0	0	0	0	0	0	0	0	0	0	0	0	0	0	0	0	0	0	0	0	0	0	0	0	0	0	0	0	0	0	0	0	0	0	0	0
1a07e11b666104f703abea9d23b70770	0	0	0	0	0	0	0	0	0	0	0	0	0	0	0	0	0	0	0	0	0	0	0	0	0	0	0	0	0	0	0	0	0	0	0	0	0	0	0	0	0	0	0	0	0	76	0	0	0
1a0b5b170a49c34861ecfb1796b41b74	0	0	0	0	0	0	0	0	0	0	0	0	0	0	0	0	0	0	0	0	0	0	0	0	0	0	0	0	0	0	0	0	0	0	0	0	0	0	0	0	0	0	577	0	0	0	0	0	0
1a0ba128569e24e6b69a6c4361eca167	79	0	0	0	0	0	0	0	0	0	0	0	0	0	0	0	0	0	0	0	0	0	0	0	0	0	0	0	0	0	0	0	0	0	0	0	0	0	0	0	0	0	0	0	0	0	0	0	0
1a0ebfd0543fd454e7a130a985270940	0	0	0	0	0	0	0	0	0	0	0	0	0	0	0	0	0	0	0	0	0	0	95	0	0	0	0	0	0	0	0	0	0	0	0	0	0	0	0	0	0	0	0	0	0	0	0	0	0
1a144d55012fa9b056b4aa894b15f3ef	0	0	0	0	0	0	0	0	0	0	0	0	0	0	0	0	0	0	0	0	0	0	0	0	0	0	0	0	0	0	0	0	0	0	0	0	0	0	0	0	0	0	0	0	0	0	0	0	10
1a2684ba2bdf95e622ab90684dcfc8ac	0	0	0	0	0	0	0	0	0	0	0	0	0	0	0	0	0	0	0	0	0	0	0	0	0	0	0	0	0	0	0	0	0	0	0	0	0	0	0	0	0	0	0	0	0	0	0	0	0
1a2ab4f3bb95f7ca00e61491c631be67	0	0	0	0	0	0	0	0	0	0	0	0	0	0	0	0	0	0	0	0	0	0	0	0	0	0	0	0	0	0	0	0	0	0	0	0	0	0	0	0	0	0	0	0	0	0	0	0	0
1a2db878487542e74a810a5d99994df7	0	0	0	0	0	0	0	0	0	0	0	0	0	0	0	0	0	0	0	0	0	0	0	0	0	0	0	0	0	0	0	0	0	0	0	0	0	0	0	0	0	0	0	0	0	0	0	0	0
1a2fefebf76f7913c8661fcef012843c	0	0	0	0	0	0	0	0	0	0	0	0	0	0	0	0	0	0	0	0	0	0	0	0	0	0	0	0	0	0	0	0	0	0	0	0	0	0	0	0	0	0	0	0	0	0	0	0	0
1a30de19b89255f25adeafb96025de6c	0	0	0	0	0	0	0	0	0	0	0	0	0	0	0	0	0	0	0	0	0	0	0	0	0	0	0	0	0	0	0	0	0	0	0	0	0	0	0	0	0	0	0	0	0	0	0	0	0
1a332f9d2cd1b241ed98fad229b7bb7e	0	267	0	0	0	65	0	0	0	0	21	0	0	0	23	0	0	0	0	0	0	104	0	0	50	46	0	12	0	0	0	14	0	0	0	0	0	0	0	0	0	0	23	310	0	0	452	0	66
1a36ed4fa3d41a44f8fab9a6b039f6c6	0	0	0	0	0	0	0	0	0	0	0	0	0	0	0	0	0	0	0	21	0	0	0	0	0	0	0	0	0	0	0	0	0	0	0	0	0	0	0	0	0	0	0	0	0	0	0	0	0
1a3772d832287437377edebb2fb18034	0	0	0	146	0	0	0	0	0	0	0	0	0	0	0	0	0	0	0	0	0	0	0	0	0	0	0	0	0	0	0	0	0	0	0	0	0	0	0	0	0	0	0	0	0	0	0	0	0
1a3ba87ef014b8f47966abbe2056cc1d	0	0	0	0	0	0	0	0	0	0	0	0	0	0	0	0	0	0	0	0	0	0	0	0	0	0	0	0	0	0	0	0	0	0	0	0	0	0	0	4	0	0	0	0	0	0	0	0	0
1a3bd0f42a69205d9200f937cdd60e13	0	0	0	0	0	0	0	0	0	0	0	0	0	0	0	0	0	0	0	0	0	0	0	0	0	0	0	0	0	0	0	0	0	0	0	0	0	0	0	0	0	0	0	0	0	0	0	0	0
1a3bf43d2821b75d7d9318cf3b82a642	0	0	0	0	0	0	0	0	0	0	0	0	0	0	229	0	0	0	0	0	0	0	0	0	0	0	0	0	0	0	77	0	0	0	0	0	0	0	0	0	0	0	0	0	0	0	72	0	0
1a3e9d969bf49ef6c3c5770712901289	0	0	0	0	0	0	0	0	0	0	0	0	0	0	0	0	0	0	0	0	0	0	0	0	0	0	0	0	0	0	0	0	0	0	0	0	0	0	0	2	0	0	0	0	0	0	0	0	0
1a422f107e9f40e8dd46ad31603f81b0	0	28	0	0	0	0	0	0	0	0	0	0	0	0	0	0	0	0	0	0	0	0	0	0	0	0	0	0	0	0	0	0	0	0	0	0	0	0	0	0	0	0	0	0	0	0	0	0	0
1a4569f4e3d4d42820eccbe646e1284c	0	0	0	0	0	0	0	0	0	0	0	0	0	0	0	0	0	0	0	0	0	0	0	0	0	0	0	0	0	0	0	0	0	0	0	0	0	0	0	0	0	0	0	0	0	0	0	0	0
1a4929f5cd0e901e4537db09915c9ecd	0	0	0	0	0	0	0	0	0	0	0	0	0	0	0	0	0	0	0	0	0	0	0	0	0	0	0	0	0	0	0	0	0	0	0	0	0	0	0	0	0	0	0	0	0	0	0	0	0
1a4d31caad39743c4f26402b42d02874	0	0	0	0	0	0	0	0	0	0	0	0	0	0	0	0	0	0	0	0	0	0	0	0	0	0	0	0	0	0	0	0	0	0	0	0	0	0	0	0	0	0	0	0	0	0	0	0	0
1a4d989ca12a1ec5b4b91eddf554f266	0	0	0	0	0	0	0	0	0	0	0	0	0	0	0	0	0	0	0	0	0	0	0	0	0	0	0	0	0	0	0	0	0	0	0	0	0	0	0	0	0	0	0	0	0	0	0	0	0
1a55cbdebeb8c58fd93d60c7a0b6120b	0	0	0	0	0	0	0	0	0	0	0	0	0	0	0	0	0	0	0	0	0	0	0	0	0	0	0	0	0	0	0	0	0	0	0	61	0	0	0	0	0	0	0	0	0	0	0	0	0
1a580883e1846647d52b0cada8237c66	0	0	0	0	0	0	0	0	0	0	0	0	0	0	0	0	0	0	0	0	0	0	0	0	0	0	0	0	0	0	0	0	0	0	0	0	0	0	0	0	0	0	0	0	0	0	0	0	0
1a58f6ad4be4e5613b72523954c2a0ae	0	0	0	0	0	0	0	0	0	0	0	0	0	0	0	0	0	0	0	0	0	0	0	0	0	0	0	0	0	0	0	0	0	0	0	0	0	0	0	0	0	0	0	0	0	0	0	0	0
1a5b9b5b5c0ad440bb01c291a66eb3e3	0	0	0	0	0	0	0	0	0	0	0	0	0	0	0	0	0	0	0	0	0	0	0	0	0	0	0	0	0	0	0	0	0	0	0	0	0	0	0	0	0	0	0	0	0	0	0	0	0
1a66db840b279a6f4ab1ce737e2dfed8	0	0	0	0	0	0	0	0	0	0	0	0	0	0	0	0	0	0	0	0	0	0	0	0	0	0	0	0	0	0	0	0	0	0	0	0	0	0	0	0	0	0	0	0	0	0	0	0	0
1a68c3e87722fc4d83249b6e05f1744e	0	0	0	0	0	0	0	0	0	0	0	269	0	0	0	0	0	0	0	0	0	0	0	0	0	0	0	0	0	0	0	0	0	0	0	0	0	0	0	0	0	0	0	0	0	0	0	0	0
1a69cf7569e45acbe612efd05ceaac3f	0	0	0	0	0	270	0	0	0	0	0	0	0	0	0	0	0	0	0	0	0	0	0	0	182	0	0	0	0	0	0	0	0	0	399	0	0	0	0	0	0	0	0	0	0	0	0	0	0
1a69fd40af49bf4b120a39b8ac285db6	0	0	0	0	0	0	0	0	0	0	0	0	0	0	0	0	0	0	0	0	0	0	0	0	0	0	0	0	0	0	0	0	0	0	0	0	0	0	0	0	0	0	0	0	0	0	0	0	0
1a6cd874dddf94f30507b0d1a2aee6b1	0	0	0	0	0	0	0	0	0	0	0	0	0	0	0	0	0	0	0	0	0	0	0	0	0	0	0	0	0	0	0	0	0	0	0	0	0	0	0	0	0	0	0	0	0	0	0	0	0
1a6e3528780b087f5e9801d3112459e1	0	0	0	0	0	0	0	0	0	0	0	0	0	0	0	0	0	0	0	0	0	0	0	0	0	0	0	0	0	0	0	0	0	0	0	0	0	0	0	0	0	0	0	0	0	0	0	0	0
1a72197c5bdb3ab867b5edfd2f846a65	0	0	0	0	0	0	0	0	0	0	0	0	0	0	0	0	0	0	0	0	0	0	0	0	0	0	0	0	0	0	0	0	0	0	0	0	0	0	0	0	0	0	0	0	0	0	0	0	0
1a7611aba11af0bc1559390f10d8cc3f	0	0	0	0	0	0	0	0	0	0	0	0	0	0	0	0	0	0	0	0	0	0	0	0	0	0	0	0	0	0	0	4	0	0	0	0	0	0	0	0	0	0	0	0	0	0	0	0	0
1a78d5fe8b0f1d65b3879bd1a6c777e9	0	0	0	0	0	0	0	0	0	0	0	0	0	0	0	0	0	0	0	0	0	0	0	0	0	0	0	0	0	0	0	0	0	0	0	0	0	0	0	0	0	0	0	0	0	0	0	0	0
1a79311f34351e36b47b966eb3b6ab09	0	0	3	0	0	0	0	0	0	0	0	0	0	0	0	0	0	0	0	0	0	0	0	0	0	0	0	0	0	0	0	25	0	0	0	0	0	0	0	0	0	0	0	0	0	0	0	0	0
1a7d7446860f0e3a68a99cad992215b8	0	0	0	0	0	0	0	0	0	0	0	0	0	0	0	0	0	0	0	0	0	0	0	0	0	0	0	0	0	0	0	0	0	0	0	0	0	0	0	0	0	0	0	0	0	0	0	0	0
1a819fe2c1f5d8c8fcb5a8046d33056f	0	0	0	0	0	0	0	0	0	0	0	0	0	0	0	0	0	0	0	0	0	0	0	0	0	0	0	0	0	0	0	0	0	0	0	0	0	0	0	0	0	0	0	0	0	0	0	0	0
1a8479a74d39dfe9735d4542772fef32	0	0	0	0	0	0	0	0	0	0	0	0	0	0	0	0	0	0	0	0	0	0	0	0	0	0	0	0	0	0	0	0	0	0	0	0	0	0	0	0	0	0	0	0	0	0	0	0	0
1a8728d720dea36c4753ee9bfcea2ef7	0	0	0	0	0	0	0	0	0	0	0	0	0	0	0	0	0	0	0	0	0	0	0	0	0	0	0	0	0	0	0	0	0	0	0	0	0	0	0	0	0	0	0	0	0	0	0	0	0
1a8b48a330ba37b11abd156fc218d46c	0	0	0	0	0	0	0	0	0	0	0	0	0	0	0	0	0	0	0	0	0	0	0	0	0	0	0	0	0	0	0	0	0	0	0	0	0	0	0	0	0	0	0	0	0	0	0	0	0
1a8e3e323fee7187ffebbdc38cdd5c6d	0	0	0	0	0	0	0	0	0	0	0	0	0	0	0	0	0	0	0	0	0	0	0	0	0	0	0	0	0	0	0	0	0	0	0	0	0	0	0	0	0	0	0	0	0	0	0	0	0
1a948e6f69cbc18fb226058c1fad696e	0	0	0	0	0	0	0	0	0	0	0	59	0	0	0	0	0	0	0	0	0	0	0	0	0	0	0	0	0	0	0	0	0	0	0	0	0	0	0	0	0	0	0	0	0	0	0	0	0
1a95534a7468b097a19c2de99031cf29	0	0	0	0	0	0	0	0	0	0	0	0	0	0	0	0	0	0	0	0	0	0	0	0	0	0	0	0	0	0	0	0	0	0	0	0	0	0	0	0	0	0	0	0	0	0	0	0	0
1a957030e91b25aeada9817fbb1c7b66	0	58	88	0	0	0	0	187	0	0	23	0	0	0	58	0	0	0	0	0	0	38	0	54	0	0	0	0	0	0	218	0	0	0	40	0	0	0	0	0	0	0	0	15	0	110	0	0	0
1a9631a4df10a7b1aacbb1a099646517	0	0	0	0	0	0	0	0	0	0	0	0	0	0	0	0	0	0	0	0	0	0	0	0	0	0	0	0	0	0	0	0	0	0	0	0	0	0	0	0	0	0	0	0	0	0	0	0	0
1a974f9ec846d084ee4b8eddcd36dad3	0	0	0	0	0	0	0	0	0	0	0	0	0	0	0	0	0	0	0	0	0	0	0	0	0	0	0	0	0	0	0	0	0	0	0	0	0	0	0	0	0	0	0	0	0	0	0	0	0
1a9820d3a446c50b3a25f334b5b2d378	0	0	0	0	0	0	0	0	0	0	0	0	0	0	0	0	0	0	0	0	0	0	0	0	0	0	0	0	0	0	0	0	0	0	0	0	0	0	0	0	0	0	0	0	0	0	0	0	0
1a9be1b0552717e61b2b9874af9cfbf2	0	0	0	0	0	0	0	0	0	0	0	0	0	0	0	0	0	0	0	0	0	0	0	0	0	0	0	0	0	0	0	0	0	0	0	0	0	0	0	0	0	0	0	0	0	0	0	0	0
1a9e1b7ed6900dfbc5258e4d3f923ff9	0	0	0	0	0	0	0	0	0	0	0	0	0	0	0	0	0	0	0	0	0	0	0	0	0	0	0	0	0	0	0	0	0	0	0	0	0	0	0	0	0	0	0	0	0	0	0	0	0
1aa3c5c304549a732c98a1f0a080b013	0	0	0	0	0	0	0	0	0	0	0	0	0	0	0	0	0	0	0	0	0	0	0	0	0	0	0	0	0	0	0	0	0	0	0	0	0	0	0	0	0	0	0	0	0	0	0	0	0
1aa680491545d7d07f5f68a4dc0774a0	0	0	0	0	0	0	0	0	0	0	0	0	0	0	0	0	0	0	0	0	0	0	0	0	0	0	0	0	0	0	0	0	0	0	0	0	0	0	0	0	0	0	0	0	0	0	0	0	0
1aa7ebab65add9e424dcc6bba09f1089	0	0	0	0	0	0	0	0	0	0	0	0	0	0	0	0	0	0	0	0	0	0	0	0	0	0	0	0	0	0	0	0	0	0	0	0	0	0	0	0	0	0	0	0	0	0	0	0	0
1aa875c02e3b5d5377ac4d0a5eaa7404	0	0	0	0	0	0	0	0	0	0	0	0	0	0	0	0	0	0	0	0	0	0	0	0	0	0	0	0	0	0	0	0	0	0	0	0	0	0	0	0	0	0	0	0	0	0	0	0	0
1aaddbb615395c72d08663d04c34671d	0	0	0	0	0	0	0	0	0	0	0	0	0	0	0	0	0	0	0	0	0	0	0	0	0	0	0	0	0	0	0	0	0	0	0	0	0	0	0	0	0	0	0	0	0	0	0	0	0
1ab4fd37a6825678124d25337530cf9a	0	0	0	0	0	0	0	0	0	0	0	0	0	0	0	0	0	0	0	0	0	0	0	0	0	0	0	0	0	0	0	0	0	0	0	0	0	0	0	0	0	0	0	0	0	0	0	0	0
1ab9cfb77036302bb542d80e8b3aec0c	0	0	0	0	0	0	0	0	0	0	0	0	0	0	0	0	0	0	0	0	0	0	0	0	0	0	0	0	0	0	0	0	0	0	0	0	0	0	0	0	0	0	0	0	0	0	0	0	0
1aba5a653fae068c6285b62d1a83f3da	0	0	0	0	0	0	0	0	0	0	0	0	0	0	0	0	0	0	0	0	0	0	0	0	0	0	0	0	0	0	0	0	0	0	0	0	0	0	0	0	0	0	0	0	0	0	0	0	16
1abf4addaaba2cf14831c6933bb54e2b	0	0	0	0	0	0	0	0	0	0	0	0	0	0	0	0	0	0	0	0	0	0	0	0	0	0	0	0	0	0	0	0	0	0	0	0	0	0	403	0	0	0	0	0	0	0	0	0	0
1ac3c4efe9027c1c4549f813eb2a3fe3	0	0	0	0	0	0	0	0	0	0	0	0	0	0	0	0	0	0	0	0	0	0	0	0	0	0	0	0	0	0	0	0	0	0	0	0	0	0	0	0	47	0	0	0	0	0	0	0	0
1ac60e4800571d662f145659a0378db4	0	0	0	0	0	0	0	0	0	0	0	0	0	0	0	0	0	0	0	0	0	0	0	0	0	0	0	0	0	0	0	0	0	0	0	0	0	0	0	0	0	0	0	0	0	0	0	0	0
1acfc9f222aab52e7a012a05d4194458	0	0	0	0	0	0	0	0	0	0	0	0	0	0	0	0	0	0	0	0	0	0	0	0	0	0	0	0	0	0	0	0	0	0	0	0	0	0	0	0	0	0	0	0	0	0	0	0	0
1adba8a71d3bc5be4535f2bae285dcae	0	0	0	0	0	0	0	49	0	0	0	0	0	0	0	0	0	0	0	0	0	0	0	0	0	0	0	0	0	0	0	0	0	0	0	0	0	0	40	0	42	0	0	0	0	0	0	0	0
1adda84b381acdd44ac6c67b179fde5f	0	0	0	0	0	0	0	0	0	0	0	0	0	0	0	0	0	0	0	0	0	0	0	0	0	0	0	0	0	0	0	0	0	0	0	0	0	0	0	0	0	0	0	0	0	0	0	0	0
1adeb911a828bb52793e9cd0da33c912	0	0	0	0	0	0	0	0	0	0	0	0	0	0	0	0	0	0	0	0	0	0	0	141	167	0	0	0	0	0	0	0	0	0	0	0	112	0	0	0	0	0	0	0	0	0	0	0	0
1adf294818a65139b896e4f03f378205	0	0	0	0	0	0	0	0	0	0	0	0	0	0	0	0	0	0	0	0	0	0	0	0	0	0	0	0	0	0	0	0	0	0	0	0	0	0	0	0	0	0	0	0	0	0	0	0	0
1aeb5df38ac2e88c4a17862ee70b9b23	0	0	0	0	0	0	0	0	0	0	0	0	0	0	0	0	0	0	0	0	0	0	0	0	0	0	0	0	0	0	0	0	0	0	0	0	0	0	0	0	0	0	0	0	0	0	0	0	0
1af0ab3b1016cf1c4713140bfedce7a2	0	0	0	0	0	0	0	0	0	0	0	0	0	0	0	0	0	0	0	0	0	0	0	0	0	0	0	0	0	0	0	0	0	0	0	0	0	0	0	0	0	0	0	0	0	0	0	0	0
1af2e3104074a1dd844c4a7a5849e801	0	0	0	0	0	0	0	0	0	0	0	0	0	0	0	0	0	0	0	0	34	0	0	0	0	0	0	0	0	0	0	0	0	0	0	0	0	0	0	0	0	0	0	0	0	0	0	0	0
1afcf5fcd190a093ad9981fd55559ab0	0	0	0	0	0	0	0	0	0	0	0	0	0	0	0	0	0	0	0	0	0	0	0	0	0	0	0	0	0	0	0	0	0	0	0	0	0	0	0	0	0	0	0	0	0	0	0	0	0
1affaef20b13bf1851605e652de7731b	0	0	0	0	0	0	0	0	0	0	0	0	0	0	0	0	0	0	0	0	0	0	0	0	0	0	0	0	0	0	0	0	0	0	0	0	0	0	0	0	0	0	0	0	0	0	0	0	0
1b08b6e8c051843652cc1d708b537e77	0	0	0	0	0	0	0	0	0	0	0	0	0	0	0	0	0	0	0	0	0	0	0	0	0	0	0	0	0	0	0	0	0	0	0	0	0	0	0	0	0	0	0	0	0	0	0	0	0
1b12f1dc84bfd4cc8523f2feef41e385	0	0	0	0	0	0	0	0	0	0	0	4	0	0	0	0	0	0	0	12	0	0	0	0	6	0	0	0	0	0	0	0	0	4	0	0	0	0	0	0	0	0	0	0	0	9	0	0	0
1b1371fa654697d27c8a0bfc2cbccb1b	0	0	0	0	0	0	0	0	0	0	0	0	0	0	0	0	0	0	0	0	0	0	0	0	0	0	0	0	0	0	0	0	0	0	0	0	0	0	0	0	0	21	0	0	0	0	0	0	0
1b18a1bc47cadc46139f853062b0f7bc	0	0	0	0	0	0	0	0	0	0	0	0	0	0	0	0	0	0	0	0	0	0	0	0	0	0	0	0	0	0	0	0	0	0	0	0	0	0	0	0	0	0	0	0	0	0	0	0	0
1b1aedb76ab3c0d7a4f3f233b94ffabd	0	0	0	0	0	0	0	0	0	0	0	0	0	0	0	0	0	0	0	0	0	0	0	0	0	0	0	0	0	0	0	0	0	0	0	0	0	0	0	0	0	0	0	0	0	0	0	0	0
1b20ecedf1efc4bff985cacd87261592	0	0	0	0	0	0	0	0	0	0	0	0	0	0	0	0	0	0	0	0	0	0	0	0	0	0	0	0	0	0	0	0	0	0	0	0	0	0	0	0	0	0	0	0	0	0	0	0	0
1b263171ac0baf5b2eb2a9ffcc6f9955	0	0	0	0	0	0	0	0	0	0	0	0	0	0	0	0	0	0	0	0	0	0	0	0	0	2	0	0	0	0	0	0	0	0	0	14	4	0	0	0	0	0	0	0	0	0	0	0	0
1b311ca4efe94656e5157dd4d78a0f2b	123	0	23	12	0	0	0	0	44	262	46	493	0	238	186	0	18	0	0	40	0	0	71	0	37	47	143	38	102	166	124	0	0	0	421	0	0	0	38	45	93	0	0	0	167	63	0	0	0
1b3223bd9c575a9e8319203f3bc94328	0	0	0	0	0	0	0	0	0	0	0	0	0	0	0	0	0	0	0	0	0	0	0	0	0	0	0	0	0	0	0	0	0	0	0	0	0	0	0	0	0	0	0	0	0	0	0	0	0
1b38d7a999a01dc90e1f9f99d6bd5dad	0	0	0	0	0	0	0	0	0	0	0	0	0	0	0	0	0	0	0	0	0	0	0	0	0	0	0	0	25	0	0	0	0	0	0	0	0	0	0	0	0	0	0	0	0	0	0	0	0
1b38ee962351db8800e3f6a9f7745734	0	0	0	0	0	0	0	0	0	0	0	0	0	0	0	0	0	0	0	0	0	0	0	0	0	0	0	0	0	0	0	0	0	0	0	0	0	0	0	0	0	0	0	0	0	0	0	0	0
1b39f483d709ae0a1c5f0bb98ae73d38	0	0	0	0	0	0	0	0	0	0	0	0	0	0	0	0	0	0	0	0	0	0	0	0	0	0	0	0	0	0	0	0	0	0	0	0	0	0	0	0	0	0	0	0	0	0	0	0	0
1b3ef1250b8838ea3a02d74bcf94a0b1	0	0	0	0	0	0	0	0	0	0	0	0	0	0	0	0	0	0	0	0	0	0	0	0	0	0	0	0	0	0	0	0	0	0	0	0	0	0	0	0	13	0	0	0	0	0	0	0	0
1b41d989408b571314e2a452cdf3ddb6	0	0	0	0	0	0	0	0	0	0	0	0	0	0	0	0	0	0	0	0	0	0	0	0	0	0	0	0	0	0	0	0	0	0	0	0	0	0	0	0	0	0	0	0	0	0	0	0	0
1b49402a55b66adb5233b376d9de4aa5	0	0	0	0	0	0	0	0	0	0	0	0	0	0	0	0	0	0	0	0	0	0	0	0	0	0	0	0	0	0	0	0	0	23	0	0	0	0	0	0	0	0	0	0	0	0	0	0	0
1b4cbb559e617de0e4d6b040ee9c4ac1	0	0	0	0	0	0	0	0	0	0	0	0	0	0	0	0	0	0	0	0	0	0	0	0	0	0	0	0	0	0	0	0	0	0	0	0	0	0	0	0	0	0	0	0	0	0	0	0	0
1b59df57d2d9bdec9efa35db654412d8	0	0	0	0	0	0	0	0	0	0	0	0	0	0	0	0	0	0	0	0	0	0	0	0	0	0	0	0	0	0	0	0	0	0	0	0	0	0	0	0	0	0	0	0	0	0	0	0	0
1b5e5471ffea054e8298db18b56e00fa	57	0	0	0	0	0	0	0	79	0	0	0	0	0	0	0	48	0	0	0	0	0	0	0	0	0	0	0	72	0	0	0	0	0	0	0	0	0	0	0	0	36	0	0	47	153	0	0	0
1b62001c9a64941967094691370cd126	0	0	0	0	0	0	0	0	0	0	0	0	0	0	0	0	0	0	0	0	0	0	0	0	0	0	0	0	0	0	0	0	0	0	0	0	0	0	0	0	0	0	0	0	0	0	0	0	0
1b65229fcba53f8c6ef2eaa59be6c4e5	0	0	0	0	0	0	0	0	0	0	0	0	0	0	0	0	0	0	0	0	0	0	0	0	0	0	0	0	0	0	0	0	0	0	0	0	0	0	0	0	0	0	0	0	0	0	0	0	0
1b6660a17f64f4f649a1da390842da8c	0	0	0	0	0	0	0	0	0	0	0	0	0	0	0	0	0	0	0	0	0	0	0	0	0	0	0	0	0	0	0	0	0	0	0	0	0	0	0	0	0	0	0	0	0	0	0	0	0
1b69e781df8062fee3c59f694dd1daab	0	0	0	0	0	0	0	0	0	0	0	0	0	0	0	0	0	0	0	0	0	0	0	0	0	0	0	0	0	0	0	0	0	0	0	0	0	0	0	0	0	0	0	0	0	0	0	0	0
1b707abe6fbd8ca1b264ffedacd13539	0	0	0	0	0	0	0	0	0	0	0	0	0	0	0	0	0	0	0	0	0	0	0	0	0	0	0	19	0	0	0	0	0	0	0	0	0	0	0	0	0	0	0	48	0	0	0	0	0
1b7b3d6e1144fda02415a555e994aba7	0	0	0	0	0	0	0	0	0	0	0	0	0	10	0	0	0	0	0	0	0	0	0	0	0	0	0	0	0	0	0	0	0	0	0	0	0	0	0	0	0	0	0	0	0	0	0	0	0
1b7efccca4ce0ed5e2d670bf54175e98	0	0	0	0	0	0	0	0	0	0	0	0	0	0	0	0	0	0	0	0	0	0	0	0	0	0	0	0	0	0	0	0	0	0	0	0	0	0	0	0	0	0	0	0	0	0	0	0	0
1b7fb04ab8eb0da02c28c0aff19a7e01	0	0	0	0	0	0	0	0	0	231	0	0	0	0	0	0	0	0	0	0	31	0	0	0	0	0	0	0	0	0	0	0	0	0	0	0	0	0	0	0	0	0	0	0	0	0	0	0	0
1b827f93b85427180c87e940da53726a	0	0	0	0	0	0	2	0	0	0	0	0	0	0	0	0	0	0	0	0	9	0	0	0	0	0	0	0	0	0	0	0	0	0	0	0	0	0	0	0	0	0	0	0	0	0	0	0	0
1b884b5e863d100e2f3b94ce6476b419	0	0	0	0	0	0	0	0	0	0	0	0	0	0	0	0	0	0	0	0	0	0	0	0	0	0	0	0	0	0	0	0	0	0	0	0	0	0	0	0	0	0	0	0	0	0	0	0	0
1b88803782a8d5178761136314c28569	0	0	0	0	0	0	0	0	0	0	0	0	0	0	0	0	0	0	0	0	0	0	0	0	0	0	0	0	0	0	0	0	0	0	0	0	0	0	0	0	0	0	0	0	0	0	0	0	0
1b8b3f48d1a42d3cd622e6c945b793d4	0	0	0	0	0	0	0	0	0	0	0	0	0	0	0	0	0	0	0	0	0	0	0	0	0	0	0	0	0	0	0	0	0	0	0	0	0	0	0	0	0	0	0	0	0	0	0	0	0
1b94d0d800a918101dc67ae4941e2e95	0	0	0	0	3	0	0	0	0	0	0	0	0	0	0	0	0	0	0	0	0	0	0	0	0	0	0	0	0	0	0	0	0	0	0	0	0	0	0	0	0	0	0	0	0	0	0	0	0
1b9549efe2cd669dd6893b909c54a86f	0	0	0	0	0	0	0	0	0	0	0	0	0	0	0	0	0	0	0	0	0	0	0	0	0	0	0	0	0	0	0	0	0	0	0	0	0	0	0	0	0	0	0	0	0	0	0	0	0
1ba1e75d2dae598c878b68f1c5905468	0	0	0	0	0	0	0	0	0	0	0	0	0	0	0	0	0	0	0	0	0	0	0	0	0	0	0	0	0	0	0	0	0	0	0	0	0	0	0	0	0	0	0	0	0	0	0	0	0
1ba3006cced702734bd51faf6cecda42	0	0	0	0	0	43	0	0	0	0	0	0	0	0	0	0	0	0	0	0	0	0	0	0	0	0	0	0	7	0	0	0	0	0	0	0	0	0	0	0	0	0	0	0	56	0	0	0	0
1bab9bdd00a64bf430b12164c25eb7cc	0	0	0	0	0	0	0	0	0	0	0	0	0	0	0	0	0	0	0	0	0	0	0	0	0	0	0	0	0	0	0	0	0	0	0	0	0	0	0	0	0	0	0	0	0	24	0	0	0
1bae1d1936ac614264ee433ea658ac3a	0	0	0	0	0	0	0	0	0	0	0	0	0	0	0	0	0	0	0	0	0	0	0	0	0	0	0	0	0	0	0	0	0	0	0	0	0	0	0	19	0	0	0	0	0	0	0	0	0
1bb2928644b6f12a65242487267acfc7	0	0	0	0	0	0	0	49	0	0	0	0	0	0	0	0	0	0	0	0	0	0	0	0	0	0	0	0	0	0	0	0	0	0	0	0	0	0	0	0	0	0	0	0	0	0	0	0	0
1bc2c91afab4e12190c08ecca248084d	0	0	0	0	0	0	0	0	0	0	0	0	0	0	0	0	0	0	0	0	0	0	0	0	0	0	0	0	0	0	0	0	0	0	0	0	0	0	0	0	0	0	0	0	0	0	0	0	0
1bc51f63a8ad6846caca5bcffda7a36f	0	0	0	0	0	0	0	0	0	0	0	0	0	0	0	0	0	0	0	0	0	0	0	0	0	0	0	0	0	0	0	0	0	0	0	0	0	0	0	0	0	0	0	0	0	0	0	0	0
1bc73f749cdaf7353d26f10c03f32226	0	0	0	0	0	0	0	0	0	0	0	0	0	0	0	0	0	0	0	0	0	0	0	0	0	0	0	0	0	0	0	0	0	0	0	0	0	0	0	0	0	0	0	0	0	0	0	0	0
1bcb11ebbc29eff7fd4612cd31ba2fc2	0	0	0	0	0	0	0	0	0	0	0	0	0	0	0	0	0	0	0	0	0	0	0	0	0	0	0	0	0	0	0	0	0	0	0	0	0	0	0	0	0	0	0	0	0	0	0	0	0
1bd23d8ce28b00e07fd0d8e041f99223	0	0	0	0	0	0	0	0	0	0	0	0	0	0	0	0	0	0	0	0	0	0	0	0	0	0	0	0	0	0	0	0	0	0	0	0	0	0	0	0	0	0	0	0	0	0	0	0	0
1bd48a2474662fc19f5afb56e636d541	0	0	0	0	0	0	0	0	0	0	0	0	0	0	0	0	0	0	0	0	0	0	0	0	0	0	0	0	0	0	0	0	0	0	0	0	0	0	0	0	0	0	0	0	0	0	0	0	0
1be11dd68bfda320ff6704c1ba171c94	0	0	0	0	0	0	0	0	0	0	0	0	0	0	0	0	0	0	0	0	0	0	0	0	0	0	0	0	0	0	0	0	0	0	0	0	0	0	0	0	0	0	0	0	0	0	0	0	0
1be3f60335f6260ec6ca457f34ee5184	0	0	0	0	0	0	0	76	0	0	0	0	0	0	0	0	0	0	0	0	0	0	0	0	0	0	0	0	0	0	0	0	0	0	0	0	0	0	0	0	0	0	0	0	0	0	0	0	0
1becee2576a33cde0b7fc1c3e9dd5b23	0	0	0	0	0	0	0	0	0	0	0	0	0	0	0	0	0	0	0	0	0	0	0	0	0	0	0	0	0	0	0	0	0	0	0	0	0	0	0	0	0	0	0	0	0	0	0	0	0
1bf00218a122e3782589949acd773c5a	0	0	0	0	0	0	0	0	0	0	0	0	0	0	0	0	0	0	0	0	0	0	0	0	0	0	0	0	0	0	0	0	0	0	0	0	0	0	0	0	0	0	0	0	0	0	0	0	0
1bf287b2793d283e73111c6a08443afb	0	0	0	0	0	0	0	0	0	0	0	0	0	0	0	0	0	0	0	0	0	0	0	0	0	0	0	0	0	0	0	0	0	0	0	0	0	0	0	0	0	0	0	0	0	0	0	0	0
1bf4a63a4250bcc5750a3f3808fbb85f	0	0	0	0	0	0	0	0	0	0	0	0	0	0	0	0	0	0	0	0	0	0	0	0	0	0	0	0	0	0	0	0	0	0	0	0	0	0	0	0	0	0	0	0	0	0	0	0	0
1bf9faab185a2e3dcfdb1824b0f21554	0	0	0	0	0	0	0	0	0	0	0	0	0	0	0	0	0	0	0	0	0	0	0	0	0	0	0	0	0	0	0	0	0	0	0	0	0	0	0	0	0	0	0	0	0	0	0	0	0
1bfec8140ac754473a4e6fa4a54ac84f	0	0	0	0	0	0	0	0	0	0	0	0	0	0	0	0	0	0	0	0	0	0	0	0	0	0	0	0	0	0	0	0	0	0	0	0	0	0	0	0	0	0	0	0	0	0	0	0	0
1bff0cef79af12bb2a6f11d81239da13	0	0	0	0	0	0	0	0	0	0	0	0	0	0	0	0	0	0	0	0	0	0	0	0	0	0	0	0	0	0	0	0	0	0	0	0	0	0	0	0	4	0	0	0	0	0	0	0	0
1c00ca346d1df82a89078278fbf39255	0	0	0	0	0	0	0	0	0	0	0	0	0	0	0	0	0	0	0	0	0	0	0	0	0	0	7	3	0	0	0	5	0	0	0	0	8	0	0	0	0	0	0	0	0	0	0	0	0
1c05f4404334efc33274f1aaaf5226b1	0	0	0	0	0	0	0	0	0	0	0	0	0	0	0	0	0	0	0	0	0	0	0	0	0	0	0	0	0	0	0	0	0	0	0	0	0	0	0	0	0	0	0	0	0	0	0	0	0
1c06a70bbc88bc8472f2092aa42c32d6	0	0	0	0	0	0	0	0	0	0	0	0	0	0	0	0	0	0	0	0	0	0	0	0	0	0	0	0	0	0	0	0	0	0	0	0	0	0	0	0	0	0	0	0	0	0	0	0	0
1c0844296095eb1ffba85f8594c78b45	0	0	0	0	0	0	0	0	0	0	0	0	0	0	0	0	0	0	0	0	7	0	0	0	0	0	0	0	0	0	0	0	0	0	0	0	0	0	0	0	0	0	0	0	0	0	0	0	0
1c153751d7f31dcfa859fd2b8f2892cc	0	0	0	0	0	0	0	0	0	0	0	0	0	0	0	0	0	0	0	0	0	0	0	0	0	0	0	0	0	0	0	0	0	0	9	0	0	0	0	0	0	0	0	0	0	0	0	0	0
1c1954e1efa6e8cac76fa58f07402166	0	0	0	0	0	0	0	0	0	0	0	0	0	0	0	0	0	0	0	0	0	0	0	0	0	0	0	0	6	0	0	0	0	0	0	0	0	0	0	0	0	0	0	0	0	0	0	0	0
1c1c1199ee4e26bd32cb7621c7d77ac5	0	0	0	0	0	0	0	0	0	0	0	0	0	0	0	0	0	0	0	0	0	0	0	0	0	0	0	0	0	0	0	0	0	0	0	0	0	0	0	0	0	0	0	0	0	0	0	0	0
1c1cef270fde54f9ceea411a3789989c	0	0	0	0	0	0	0	0	0	0	0	0	0	0	0	0	0	0	0	0	0	0	0	0	0	0	0	0	0	0	0	0	0	0	0	0	0	0	0	0	0	0	0	0	0	0	0	0	0
1c1fd2c2962df26797c69bf65afda11e	0	0	0	0	0	0	0	0	0	0	0	0	0	0	0	0	0	0	0	0	0	0	0	0	0	0	0	0	0	7	0	0	0	0	0	0	0	0	0	0	0	0	0	0	0	0	0	0	0
1c2ab09c015a1dd156100cd8a06e2f7c	0	0	0	0	0	0	0	0	0	0	0	0	0	0	0	0	0	0	0	0	0	0	0	0	0	0	0	0	0	0	0	0	0	0	0	0	32	0	0	0	0	0	0	0	0	0	63	0	0
1c2b21c4f7352eef0e945d3ae0d191b6	0	0	0	0	0	0	0	0	0	0	0	0	0	0	0	0	0	0	0	0	0	0	0	0	0	0	0	0	0	2	0	0	0	0	0	0	0	0	0	0	0	0	0	0	0	0	0	0	0
1c2c7d2b05230f57ba6228f037032b6d	0	0	0	0	0	0	0	0	0	0	0	0	0	0	0	0	0	0	0	0	0	0	0	0	0	0	0	0	27	0	0	0	0	0	0	0	0	0	0	0	0	0	0	0	0	0	0	0	0
1c2eb328627fec0e62e1c1af5bf03a03	0	0	0	0	0	0	0	0	0	0	0	0	0	0	0	0	0	0	0	0	0	0	0	0	0	0	0	0	0	0	0	0	0	0	0	5	0	0	0	0	23	0	0	0	0	0	7	0	0
1c30908a90827ff02d9a00f73abd5921	0	0	0	0	0	0	0	0	0	0	0	0	0	0	0	0	0	0	0	0	0	0	0	0	0	0	0	0	0	0	0	0	0	0	0	0	0	0	0	0	0	0	0	0	0	0	0	0	0
1c311440ada949d118217ca32dc36a17	0	0	0	0	0	0	0	0	0	0	0	0	0	0	0	0	0	0	0	0	0	0	0	0	0	0	0	0	0	0	0	0	0	0	0	0	0	0	0	0	156	0	0	0	0	0	0	0	0
1c3446ffd98d7dd16411c5b339e80467	0	0	0	0	0	0	0	0	0	0	0	0	0	0	0	0	0	0	0	0	0	0	0	0	0	0	0	0	0	0	0	0	0	0	0	0	0	0	0	0	0	0	0	0	0	0	0	0	0
1c3660969ee74442e16087469b8744f2	0	0	0	0	0	0	0	0	0	0	0	0	0	0	0	0	0	0	0	0	0	0	0	0	0	0	0	0	0	0	0	0	0	0	0	0	0	0	0	0	0	0	0	0	0	0	0	0	0
1c3714727e3a21cac6660c58f3ff9687	0	0	0	0	0	0	0	0	0	0	0	0	0	0	0	0	0	0	0	0	0	0	0	0	0	0	0	0	0	0	0	0	0	0	0	0	0	0	0	0	0	0	0	0	0	0	0	0	0
1c38cd20526135101ff3cef7de59e92c	0	0	0	0	0	0	0	0	0	0	0	3	0	0	0	0	0	0	0	0	0	0	0	0	0	0	0	0	0	0	0	0	0	0	0	0	0	0	0	0	0	0	0	0	0	0	0	0	0
1c40c53af6801b2e1da06c874aae5477	0	0	0	0	0	0	0	0	0	0	0	0	0	0	0	0	0	0	0	0	0	0	0	0	0	0	0	0	0	0	0	0	0	0	0	0	0	0	0	0	0	0	0	0	0	0	0	0	0
1c41b6819164833f48b8770c915b8017	0	0	0	0	0	0	0	0	0	0	0	0	0	0	0	0	0	0	0	0	0	0	0	0	0	0	0	0	0	0	0	0	0	0	0	0	0	0	0	0	0	0	0	0	0	0	0	0	0
1c422bb0a63be74cc0e80bdbb56fdfc6	0	0	0	0	0	0	0	0	0	0	0	0	0	0	0	0	0	0	0	0	0	0	0	0	0	0	0	0	0	0	0	0	0	0	0	0	0	0	0	0	0	0	0	0	0	0	0	0	0
1c4a4523a3af98e3228c96583844bf99	0	0	0	0	0	0	0	0	0	0	0	0	0	0	0	0	0	0	0	11	0	0	0	0	0	0	0	0	0	0	0	0	0	0	0	0	0	0	0	0	0	0	0	0	0	0	0	0	0
1c526c653eb14a828a205a497f3e7de1	0	0	0	0	0	0	0	0	0	0	0	0	0	0	0	0	0	0	0	0	0	0	0	0	0	0	0	0	0	0	0	0	0	0	0	0	0	0	0	0	0	0	0	0	0	0	0	0	0
1c532d19a04e961eeed2a5a367726f28	0	0	0	0	0	0	0	0	0	0	0	0	0	0	0	0	0	0	0	0	0	0	0	0	0	0	0	0	0	0	0	0	0	0	0	0	0	0	0	0	0	0	0	0	0	0	0	0	0
1c5497b124706ec1c8b23c131b0f985e	0	0	0	0	0	0	0	0	0	0	0	0	0	0	0	0	0	0	0	0	0	0	0	0	0	0	0	0	0	0	0	0	0	0	0	0	0	0	0	0	0	0	0	0	0	0	0	0	0
1c5648718b3fe4c5a8a40e4e3ee684e6	0	0	0	0	0	9	0	0	0	0	0	14	0	0	0	0	0	0	0	0	0	0	0	0	0	0	0	0	0	0	71	0	2	0	0	0	0	0	0	0	19	0	0	0	0	0	0	0	0
1c567c3b7453d2a35b2a1fb6a1694a91	0	0	0	0	0	0	0	0	0	0	0	0	0	0	0	0	0	21	0	0	0	0	0	0	0	0	0	0	0	0	0	0	0	0	0	0	14	0	0	0	0	0	0	0	0	0	0	0	0
1c5a72fa5533f021e41aaeccf144bdbf	0	0	0	0	0	0	0	0	0	0	0	0	0	0	0	0	0	0	0	0	0	0	0	0	0	0	0	0	0	0	0	0	0	0	0	0	0	0	0	0	0	0	0	0	0	0	0	0	0
1c5ae0c63afcb0c90ef60053d54949d6	0	0	0	0	0	0	0	0	0	0	0	0	0	0	0	0	0	0	0	0	0	0	20	0	0	0	0	0	0	0	0	0	0	0	0	0	0	0	0	0	0	0	0	0	0	0	0	0	0
1c69c9188f9b2ceddeed08a261ee1ed0	0	0	4	0	0	0	0	0	0	0	0	0	0	0	0	0	0	0	0	0	0	0	0	0	0	0	0	0	0	0	0	0	0	0	0	0	0	0	0	0	0	0	0	0	0	0	0	0	0
1c6fcdb816ab371fda4dd98617fe4c2f	0	0	0	0	0	0	0	0	0	0	0	0	0	0	0	0	0	0	0	0	0	0	0	0	0	0	0	0	0	0	0	0	0	0	0	0	0	0	0	0	0	0	0	0	0	0	0	0	0
1c728ac0e888116ccf6cfa273ea8d79d	0	0	0	0	0	0	0	0	0	0	0	0	0	0	0	0	0	0	0	0	0	0	0	0	0	0	0	0	0	0	0	0	0	0	0	0	0	0	0	0	0	0	0	0	0	0	0	0	0
1c740203166aa04fe6fad51e5e97a578	0	0	0	0	0	0	0	0	0	0	0	0	0	0	0	0	0	0	0	0	0	0	0	0	0	0	0	0	0	0	0	0	0	0	0	0	0	0	0	0	0	0	0	0	0	0	0	0	0
1c745eaac1dc84b3921f25b87c46d200	0	0	0	0	0	0	0	0	0	0	0	0	0	0	0	0	0	0	0	0	0	0	0	0	0	0	0	0	0	0	0	0	0	0	0	0	0	0	0	0	0	0	0	0	0	0	0	0	0
1c779fffde4dfb598e00b75228c3e528	0	0	0	0	0	0	0	0	0	0	0	0	0	0	0	0	0	0	0	0	0	0	0	0	0	0	0	0	0	0	0	0	0	0	0	0	0	0	0	0	0	0	0	0	0	0	0	0	0
1c7b348bbcb952fe3553671d6cd7946b	0	0	0	0	0	0	0	0	0	0	0	0	0	0	0	0	0	0	0	0	0	0	0	0	0	0	0	0	0	0	0	0	0	0	0	0	0	0	0	0	0	0	0	0	0	0	0	0	0
1c7bcb12c908c31bf5eac856eee2cd2f	0	0	0	0	0	0	0	0	0	0	0	0	0	0	0	0	0	0	0	0	0	0	0	0	0	0	0	0	0	0	0	0	27	0	0	0	0	0	0	0	0	0	0	0	130	0	0	0	0
1c8240063f9f31c0818a4fcd01629887	0	0	0	0	0	0	0	0	0	0	0	0	0	0	0	0	0	0	0	0	0	0	0	0	0	0	0	0	0	0	0	12	0	0	0	0	0	0	0	0	0	3	0	0	0	0	0	0	0
1c833c87da09f68a72ca7d4d9da1afae	0	0	0	0	0	0	0	0	0	0	0	0	0	0	0	0	0	0	0	0	0	0	0	0	0	0	0	0	0	0	0	0	0	0	0	0	0	0	0	0	0	0	0	0	0	0	0	0	0
1c842a3348ba375d303a9db8a5e443a1	0	0	0	0	0	0	0	0	0	0	0	0	0	0	0	0	0	0	0	0	0	0	0	0	0	0	0	0	0	0	0	0	0	0	0	0	0	0	0	0	0	0	0	0	0	0	0	0	0
1c911caf883cfdab00e22d063aae5663	0	0	0	0	0	0	0	0	0	0	0	0	0	0	0	0	0	0	0	0	0	0	0	0	0	0	0	0	0	0	0	0	0	0	0	0	0	0	0	0	0	0	0	0	0	0	0	0	0
1c974fd0a483eccea25d6d583e1aa635	0	0	0	0	0	0	0	0	0	0	0	0	0	0	0	0	0	0	0	0	0	0	0	0	0	0	0	0	0	0	0	0	0	0	0	0	0	0	0	0	0	0	0	0	0	0	0	0	0
1c9c6f2332ff018af52d568e72165f73	0	0	0	0	0	0	0	0	44	0	0	0	0	0	0	0	0	0	0	0	0	0	0	0	0	0	0	0	0	0	0	0	0	0	0	0	0	0	0	0	0	0	0	0	0	0	0	0	0
1c9f44c573c8276bab072fdbd501e5a4	0	0	0	0	0	0	0	0	0	0	0	0	0	0	0	0	0	0	0	0	0	0	0	0	0	0	0	0	0	0	0	0	0	0	0	0	0	0	0	0	0	0	0	0	0	0	0	0	0
1ca03ba6746194f2c9a32eba26817245	0	0	0	0	0	0	0	0	0	0	0	0	0	0	0	0	0	0	0	0	0	0	0	0	0	0	0	0	0	0	0	0	0	0	0	0	0	0	0	0	0	0	0	0	0	0	0	0	0
1ca3ff6a532fbb28ad142f6c03712102	0	0	0	0	0	0	0	0	0	0	0	0	0	0	0	0	0	0	0	0	0	0	0	0	0	0	0	0	0	0	0	0	0	0	0	0	0	0	0	0	0	0	0	0	0	0	0	0	0
1ca416945b8af24a0effeebc44d3928d	0	0	0	0	0	0	0	0	0	0	0	0	0	0	0	0	0	0	0	0	0	0	0	0	0	0	0	0	0	0	0	0	0	0	0	0	0	0	0	0	0	0	0	0	0	0	0	0	0
1ca5e0bbf657ff3423170894bf023cdd	0	0	0	0	0	0	0	0	0	0	0	0	0	0	0	0	0	0	0	0	0	0	0	0	0	0	0	0	0	0	0	0	34	0	0	0	0	0	0	0	0	0	0	0	0	0	0	0	0
1ca75c26e4ae7c3066a2089403f14d16	0	0	0	0	0	0	0	0	0	0	0	0	0	0	0	0	0	0	0	0	0	0	0	0	0	0	0	0	0	0	0	0	0	0	0	0	0	0	0	0	0	0	0	0	0	0	0	0	0
1ca80c6c4762e7951302d4542e842c2c	73	0	0	448	0	0	0	0	0	68	0	0	0	0	0	0	0	0	0	0	0	0	0	0	0	0	0	0	0	0	0	0	0	0	0	0	65	0	0	0	0	0	0	0	0	0	0	0	0
1ca839dfe42823eeef7e30f0d69a0004	0	0	0	0	0	0	0	0	0	0	0	0	0	0	0	0	0	0	0	0	0	0	0	0	0	0	0	0	0	0	0	0	0	0	0	0	0	0	0	0	0	0	0	0	0	0	0	0	0
1ca8678a28cbe1e4fb897c1b1810eda8	9	0	0	0	0	0	0	0	0	0	0	0	0	0	0	0	0	0	0	0	0	0	0	0	0	0	0	0	0	0	0	0	0	0	0	0	0	0	0	0	0	0	0	0	0	0	0	0	0
1ca94ffa862fc886a00ebbd79d1b660c	0	0	0	0	0	0	0	0	0	0	0	0	0	0	0	0	0	0	0	0	0	0	0	0	0	0	0	0	0	0	0	0	0	0	0	0	0	0	0	0	0	0	0	0	0	0	0	0	0
1caaaf13e350f926519b986c8f3f72ff	0	0	0	0	0	0	0	0	0	0	0	0	0	0	0	0	0	0	0	0	0	0	0	0	0	0	0	0	0	0	0	0	0	0	0	0	0	0	0	0	0	44	0	0	0	0	0	0	0
1cadff6f9f14d6834774ae9d5f744efb	0	0	0	0	0	0	0	0	0	0	0	0	0	40	0	0	116	0	0	0	0	0	0	0	0	0	0	0	0	0	0	0	0	0	0	0	0	0	0	0	0	0	0	0	0	0	0	0	0
1cb43a634a6174add2f9fa1e922167a9	0	0	0	0	0	0	0	0	0	0	0	0	0	0	0	0	0	0	0	0	0	0	0	0	0	0	0	0	0	0	0	0	0	0	0	0	0	0	0	0	0	0	0	0	0	0	0	0	0
1cb4f2e73cdf8a46985123a0788ca2a4	0	0	0	0	0	0	0	0	0	0	0	0	0	0	0	0	0	0	0	0	0	0	0	0	0	0	0	0	0	0	0	0	0	0	0	0	0	0	0	0	0	0	0	0	0	0	0	0	0
1cbe0434d0b39bc5ea97f0cb38410dff	0	0	0	0	0	0	0	0	0	0	0	0	0	0	0	0	0	0	0	0	0	0	0	0	0	0	0	0	0	0	0	0	0	0	0	0	0	0	0	0	0	0	0	0	0	0	0	0	0
1cc4ae06625c2f4edc7702e5e2c2c114	0	0	0	0	0	0	0	0	0	0	0	0	0	0	0	0	0	0	0	0	0	0	0	0	0	0	0	0	0	0	0	0	0	0	0	0	0	0	0	0	0	0	0	0	0	0	0	0	0
1ccfbaf63865d74df17bc98554519d3d	0	0	0	0	0	0	0	0	0	0	0	0	0	0	0	0	0	0	0	0	0	0	0	0	0	0	0	0	0	0	0	0	0	0	0	0	0	0	0	0	0	0	0	0	0	0	0	0	0
1cd123950ec2cbcc78838251135674b1	0	0	0	0	0	0	0	0	0	0	0	0	0	0	0	0	0	0	0	0	0	0	0	0	0	0	0	0	0	0	0	0	0	0	0	19	0	0	0	0	0	0	0	0	0	0	0	0	0
1cd128c254feee9d245e6e2a8b61b091	0	0	0	0	0	0	0	0	0	0	0	0	0	0	0	0	0	0	0	0	0	0	0	0	0	0	0	0	0	0	0	0	0	0	0	0	0	0	0	0	0	0	0	0	0	0	0	0	0
1cd541675dea35509d718c59fad50333	0	0	0	0	12	0	0	0	0	0	0	0	0	0	0	0	0	0	0	0	0	0	0	0	0	0	0	0	0	0	0	0	0	0	0	0	0	0	0	0	0	0	0	0	0	0	0	0	0
1cda78b0a3ceb7a3ad79d65f2834a4ce	0	0	0	0	0	0	0	0	0	0	0	0	0	0	0	0	0	0	0	0	0	0	0	0	0	0	0	0	0	0	0	0	0	0	0	0	0	0	0	0	0	0	0	0	0	0	0	0	0
[truncated: 15,642 more rows]
[truncated: 175 more columns]

## Sheet: Taxonomy
Feature ID	Kingdom	Phylum	Class	Order	Family	Genus	Species	Confidence
5.32988e+31	Bacteria	Firmicutes	Clostridia	Clostridiales	Ruminococcaceae			0.986821
000087e906d0f75b89abddc4e81cddec	Bacteria	Bacteroidetes	Bacteroidia	Bacteroidales	Porphyromonadaceae	Parabacteroides	distasonis	0.998398
000195c6aaa6ae4be887b1b7ed0dca85	Bacteria	Firmicutes	Clostridia	Clostridiales	Ruminococcaceae			0.756056
000f9a7fe98dccff257de0ea295f97a8	Bacteria	Actinobacteria	Coriobacteriia	Coriobacteriales	Coriobacteriaceae	Collinsella	aerofaciens	0.997783
001232fa47175b388c9894f7d844ae4a	Bacteria	Firmicutes	Clostridia	Clostridiales				0.846172
0015190d0713f87f77490f741319c1d3	Bacteria	Firmicutes	Clostridia	Clostridiales	Lachnospiraceae	Lachnospira		0.993039
001595a9fe1948ba9df75ff3f140a60a	Bacteria	Firmicutes	Clostridia	Clostridiales	Lachnospiraceae			0.973222
001a3752979c52ca063873452f860c85	Bacteria	Bacteroidetes	Bacteroidia	Bacteroidales	S24-7			0.999047
001ca417bf99cb27f57d60299c5f8176	Bacteria	Proteobacteria	Betaproteobacteria	Burkholderiales	Oxalobacteraceae	Ralstonia		0.999772
001ce5393158fe4faecd4238ada106c0	Bacteria	Firmicutes	Clostridia	Clostridiales	Lachnospiraceae	Clostridium	clostridioforme	0.916544
0028fef631c3e78af330ccbedd8a42e2	Bacteria	Firmicutes	Clostridia	Clostridiales	Clostridiaceae	SMB53		0.952108
00317af5d64662514c81001ac6871beb	Bacteria	Firmicutes	Clostridia	Clostridiales				0.975428
0035661dc839aa25f17ff0b67681261e	Bacteria	Firmicutes	Clostridia	Clostridiales	Lachnospiraceae			0.999226
003b0d813789f598ae7953fd9f7c0dd4	Bacteria	Firmicutes	Clostridia	Clostridiales	Ruminococcaceae	Oscillospira		0.975353
00451068910ae9bc6249866a2bf69b2a	Bacteria	Firmicutes	Clostridia	Clostridiales	Lachnospiraceae			0.984728
00453bfb636e35f00b33783aff790d86	Bacteria	Firmicutes	Clostridia	Clostridiales	Ruminococcaceae			0.820952
005472dd6b1627e4061836db8e0dc3b8	Bacteria	Firmicutes	Clostridia	Clostridiales	Ruminococcaceae	Faecalibacterium	prausnitzii	0.999994
00665822583316050e96f7af574988cb	Bacteria	Bacteroidetes	Bacteroidia	Bacteroidales	Rikenellaceae	Alistipes	massiliensis	0.999109
0066d74fb3c63f0f2b696d1f4526a2b8	Bacteria	Firmicutes	Clostridia	Clostridiales				0.874157
006706e71c6aecafe3b9bb50254418fe	Bacteria	Bacteroidetes	Bacteroidia	Bacteroidales	Bacteroidaceae	Bacteroides	barnesiae	0.999996
006b3507748d466d6201a9412b3382a0	Bacteria	Firmicutes	Clostridia	Clostridiales	Lachnospiraceae			0.918189
0071b344f0124917d06de4f380dc427b	Bacteria	Firmicutes	Clostridia	Clostridiales				0.984198
007362363c8988f615e8601e050ba31d	Bacteria	Tenericutes	Mollicutes	RF39				0.998208
007444f6254d6e28e731ff9feb9ccdd0	Bacteria	Firmicutes	Clostridia	Clostridiales	Lachnospiraceae	Blautia		0.972269
00767ba02eb4c7981851cb4a889b4074	Bacteria	Firmicutes	Clostridia	Clostridiales				0.795211
00782ed0d624f8c44b7cd72f963fa87e	Bacteria	Firmicutes	Clostridia	Clostridiales				0.963583
0082b0498dcabe30bb0580dfd8d3a012	Bacteria	Bacteroidetes	Bacteroidia	Bacteroidales	S24-7			0.996354
0082fe66fa8f860021407a8373083aae	Bacteria	Firmicutes	Clostridia	Clostridiales	Ruminococcaceae	Oscillospira		0.785687
0084d572e4c106bfdc334037620aa974	Bacteria	Firmicutes	Clostridia	Clostridiales	Ruminococcaceae	Faecalibacterium	prausnitzii	0.999986
00872f4e0e018d08a33030eb2065175e	Bacteria	Firmicutes	Clostridia	Clostridiales	Ruminococcaceae	Ruminococcus		0.912827
0087a5d94f06b3b83f38beb7adca8432	Bacteria	Firmicutes	Clostridia	Clostridiales				0.963898
0089552d0f2ada2d8c31f667f87c562b	Bacteria	Firmicutes	Clostridia	Clostridiales	Ruminococcaceae			0.866804
0089adc3634f84b43b4577464d61af74	Bacteria	Firmicutes	Clostridia	Clostridiales	Lachnospiraceae			0.850427
008df63177a8365aac71cdc3e202cebb	Bacteria	Actinobacteria	Coriobacteriia	Coriobacteriales	Coriobacteriaceae	Slackia		0.999931
0090e19cb155cb5b9027091b3a663007	Bacteria	Firmicutes	Clostridia	Clostridiales	Ruminococcaceae			0.856013
009574a3b487e735cf09f7d3dd3f97ef	Bacteria	Cyanobacteria	Chloroplast	Streptophyta				0.999963
00964cd99c5f636e432667b2cdfc99ab	Bacteria	Actinobacteria	Actinobacteria	Actinomycetales	Actinomycetaceae	Actinomyces		0.996072
0099b86fce49c73b3118426909a8338a	Bacteria							0.99972
009a3cf42c22d67a11b7759ab0ec2a04	Bacteria	Actinobacteria	Coriobacteriia	Coriobacteriales	Coriobacteriaceae			0.993667
009d98d8f58742f14bcf7c6d68c16cac	Bacteria	Firmicutes	Clostridia	Clostridiales	Lachnospiraceae	Coprococcus		0.796968
009f663af1e533b785f4336aa7885d50	Bacteria	Firmicutes	Clostridia	Clostridiales	Lachnospiraceae	Clostridium	hathewayi	0.986823
009f6676ba2fdceefbba204f513c725b	Bacteria	Proteobacteria	Deltaproteobacteria	Desulfovibrionales	Desulfovibrionaceae	Bilophila		0.999997
00b0a977c680a9f0d0bdded85cc9932b	Bacteria	Firmicutes	Clostridia	Clostridiales	Lachnospiraceae			0.982143
00b2063801153eaec7255d2c0ac8beed	Bacteria	Bacteroidetes	Bacteroidia	Bacteroidales	Rikenellaceae	Alistipes	indistinctus	0.994377
00b82556cbc3cde2210574ef71c5714f	Bacteria	Proteobacteria	Deltaproteobacteria	Desulfovibrionales	Desulfovibrionaceae	Desulfovibrio	D168	0.999988
00bc67fbb2af7fbe1f5ba1115dc11aeb	Bacteria	Firmicutes	Clostridia	Clostridiales	Veillonellaceae	Megasphaera		0.999998
00beb5657a813971ded9a944b2de0ccf	Bacteria	Actinobacteria	Coriobacteriia	Coriobacteriales	Coriobacteriaceae	Collinsella	aerofaciens	0.968628
00c35cedf8cd4b11e733ae924705ca8b	Bacteria	Actinobacteria	Coriobacteriia	Coriobacteriales	Coriobacteriaceae			0.811275
00c82d4cf8f09915feb8919a17c21dc0	Bacteria	Firmicutes	Clostridia	Clostridiales	Lachnospiraceae	Lachnospira		0.998662
00ca1e7d093170e6015975347e7c1eec	Bacteria	Firmicutes	Clostridia	Clostridiales	Ruminococcaceae	Ruminococcus		0.749084
00ccc315fd5b6bd2948dd35e1e5ebdfd	Bacteria	Firmicutes	Clostridia	Clostridiales	Ruminococcaceae	Faecalibacterium	prausnitzii	0.999986
00d0354faa34ab2bd81513c1c3cc02eb	Bacteria	Actinobacteria	Coriobacteriia	Coriobacteriales	Coriobacteriaceae	Collinsella		0.999566
00d5f6daa67897b483bd9063a3174b9c	Bacteria	Proteobacteria	Betaproteobacteria	Burkholderiales	Alcaligenaceae	Sutterella		0.999999
00e2dd8c6e8b47ef83d12a7dbe141ed7	Bacteria	Firmicutes	Clostridia	Clostridiales	Veillonellaceae	Phascolarctobacterium		0.999839
00e41393bf84981c2707479c2860cde2	Bacteria	Bacteroidetes	Bacteroidia	Bacteroidales	Rikenellaceae	Alistipes	massiliensis	0.999062
00e7bc78bf8ca4c917855b9a3968be96	Bacteria							0.999863
00e9e80b73135ced409f3b84b53b56ba	Bacteria	Firmicutes	Clostridia	Clostridiales	Lachnospiraceae			0.978938
00eb71ddf3606d5dfec1b7c34c84ae6a	Bacteria	Firmicutes	Clostridia	Clostridiales	Ruminococcaceae	Oscillospira		0.935068
00ed2f7cf45c938a42218fadeb9e11d5	Bacteria	Bacteroidetes	Bacteroidia	Bacteroidales	Bacteroidaceae	Bacteroides		0.757241
00ef97cb7cf096340715575129761c71	Bacteria	Firmicutes	Clostridia	Clostridiales	[Tissierellaceae]	Parvimonas		0.999173
00f191abcd9e65e8485c965c16e9dfc9	Bacteria	Bacteroidetes	Bacteroidia	Bacteroidales	S24-7			0.999424
00f3414cae20dd00ae754aca6dfdf6ff	Bacteria							0.999934
00f6fac02a08e74378f61aefb6392ee6	Bacteria	Firmicutes	Clostridia	Clostridiales	Ruminococcaceae			0.836739
00f75d3e663bee8e814f3c70cd71c751	Bacteria	Cyanobacteria	4C0d-2	YS2				0.999962
00f8a507f657442682d43bd8b770d508	Bacteria	Firmicutes	Clostridia	Clostridiales				0.903439
00faa39c715fc50891c6c7106a35c8dc	Bacteria	Firmicutes	Clostridia	Clostridiales	Ruminococcaceae			0.958528
00fdd78f8e0fb21b1259850f5e562603	Bacteria	Firmicutes	Clostridia	Clostridiales	Ruminococcaceae			0.94083
0109b6f6b19673fcb2edf6372f4f9c12	Bacteria	Firmicutes	Clostridia	Clostridiales	Lachnospiraceae	Blautia		0.999209
01111b2e090ce6e474337ecf3f1a5a16	Bacteria	Firmicutes	Clostridia	Clostridiales	Lachnospiraceae			0.893013
011363dcec03be7a6eb753571b3c61e0	Bacteria	Firmicutes	Clostridia	Clostridiales				0.90682
01148e44299d95da3eb93f19ecf52b7b	Bacteria	Bacteroidetes	Bacteroidia	Bacteroidales	Porphyromonadaceae	Parabacteroides		0.992585
0114927eadb14ed5fe1faeef1f5ab2b0	Bacteria	Firmicutes	Clostridia	Clostridiales	Lachnospiraceae			0.998265
01159e163401bb9e2a191438b6268db3	Bacteria	Firmicutes	Clostridia	Clostridiales	Ruminococcaceae	Subdoligranulum	variabile	0.980557
01246ffce381f10d1db10e9fc99df7e2	Bacteria	Firmicutes	Clostridia	Clostridiales	Ruminococcaceae			0.985375
0124a6ccc23719a847cfcb68b604830a	Bacteria	Lentisphaerae	[Lentisphaeria]	Victivallales	Victivallaceae			0.928377
0124c7eaf343c6f9381817e4d5f43527	Bacteria	Firmicutes	Clostridia	Clostridiales	Lachnospiraceae			0.995836
0127684a1be9751cd42773e5b6c46ced	Bacteria	Actinobacteria	Coriobacteriia	Coriobacteriales	Coriobacteriaceae	Adlercreutzia		0.996143
012baf631b877eae3a072702e5ade180	Bacteria	Bacteroidetes	Bacteroidia	Bacteroidales	Porphyromonadaceae	Parabacteroides		0.999999
012d3a82a8189841ac388f5423721905	Bacteria	Firmicutes	Clostridia	Clostridiales	Veillonellaceae	Megamonas		0.960967
01397c4cbb4b0d7215988ab54ad50fb3	Bacteria	Firmicutes	Erysipelotrichi	Erysipelotrichales	Erysipelotrichaceae	Catenibacterium		0.944757
0139fd32e4f5262f9d0a1ec4bcde43a8	Bacteria	Tenericutes	Mollicutes	RF39				0.993654
013b5a0ffe15e6f54cf1b96b2650ed2e	Bacteria	Firmicutes	Clostridia	Clostridiales	Ruminococcaceae	Ruminococcus		0.740737
013ce5dbeb5e9f59167b865c6c008839	Bacteria	Bacteroidetes	Bacteroidia	Bacteroidales	Prevotellaceae	Prevotella	copri	0.999969
0142f672fbe31a230e38d942a81770af	Bacteria	Firmicutes	Clostridia	Clostridiales	Ruminococcaceae			0.955832
014b0fe31c3f64a8429ffd258b43f904	Bacteria	Bacteroidetes	Bacteroidia	Bacteroidales				0.976501
01501251328e73200fe06d9235b6e6f0	Bacteria							0.998396
01537eed242fcbc7c394d19932d617ee	Bacteria	Bacteroidetes	Bacteroidia	Bacteroidales	[Paraprevotellaceae]			0.779794
0153c7a9f5b804a3fdc2c61bedf41c05	Bacteria	Bacteroidetes	Bacteroidia	Bacteroidales	Rikenellaceae			0.991099
01582f3db71050c42448ec4e05c77fe0	Bacteria	Bacteroidetes	Bacteroidia	Bacteroidales	Bacteroidaceae	Bacteroides	uniformis	0.749692
01598dec1c6071ea0a06384191293f27	Bacteria	Tenericutes	Mollicutes	RF39				0.902135
015de722cc862547bfff29c0d793c088	Bacteria	Firmicutes	Clostridia	Clostridiales	Lachnospiraceae	Roseburia	faecis	0.745543
015e3186590e321aa3def367127ceccd	Bacteria	Firmicutes	Clostridia	Clostridiales	Ruminococcaceae	Oscillospira		0.783678
015fb3af575307c9d8d69133b10a5794	Bacteria	Proteobacteria	Gammaproteobacteria	Enterobacteriales	Enterobacteriaceae			1
0160e6f5a9f2f67423b553cb1df6bc60	Bacteria	Firmicutes	Clostridia	Clostridiales				0.974489
016229eb6a8baba09d8f5ee4e7bc13d6	Bacteria	Firmicutes	Clostridia	Clostridiales	Ruminococcaceae	Subdoligranulum	variabile	0.922462
016aea78f8413f5149407aa0ad3e061a	Bacteria	Firmicutes	Clostridia	Clostridiales	Ruminococcaceae			0.977634
016d08bda20355a03bd07be45cec67df	Bacteria	Actinobacteria	Coriobacteriia	Coriobacteriales	Coriobacteriaceae			0.985513
016d40e1ce994904452e66d482d2f1c5	Bacteria	Firmicutes	Clostridia	Clostridiales	Lachnospiraceae			0.953524
01725a028ffb58eda045aa1eb9265a8c	Bacteria	Tenericutes	Mollicutes	RF39				0.904831
0173c0777c9f24fb53754b659b5c11c6	Bacteria	Firmicutes	Clostridia	Clostridiales	Lachnospiraceae			0.995267
017c0e44a6cfb06c69a40e0ff38526d5	Bacteria	Proteobacteria	Deltaproteobacteria	Desulfovibrionales	Desulfovibrionaceae			0.992769
017ebb8e8dd91495ccca40d86c4162aa	Bacteria	Firmicutes	Clostridia	Clostridiales	Ruminococcaceae			0.808418
0183a243ab397964deb8c9a60698a463	Bacteria	Firmicutes	Bacilli	Lactobacillales	Carnobacteriaceae			0.999936
01867bc3a2d285aec7550d988ab6d4ee	Bacteria	Firmicutes	Clostridia	Clostridiales	Dehalobacteriaceae	Dehalobacterium		0.83634
01925d28c8b6a734e01db28cfa8ac9ca	Bacteria	Firmicutes	Clostridia	Clostridiales				0.983514
01949ba0fc93d6406d16345b79363463	Bacteria	Bacteroidetes	Bacteroidia	Bacteroidales				0.997118
01973824b00c83046c8a909a3f913c38	Bacteria	Firmicutes	Clostridia	Clostridiales	Ruminococcaceae			0.85467
0197c8f6949d6e358cb66cc9f280d520	Bacteria	Firmicutes	Clostridia	Clostridiales				0.950867
01993b0dfadc55acd290e9845615c501	Bacteria	Firmicutes	Clostridia	Clostridiales	Ruminococcaceae			0.826597
019af8d7d4d38ff0d594b30bd5a73f96	Bacteria	Firmicutes	Clostridia	Clostridiales				0.999995
01a01526a180f85a733f2431eaf2960c	Bacteria	Firmicutes	Clostridia	Clostridiales				0.77483
01ab981da122a6919222d38908464949	Bacteria	Firmicutes	Clostridia	Clostridiales	Lachnospiraceae			0.966681
01aba4289749b7d91df1ed88c89c455c	Bacteria	Bacteroidetes	Bacteroidia	Bacteroidales	Bacteroidaceae	Bacteroides		0.999986
01ae9675e46f08cc9c471b50ade12a8b	Bacteria	Firmicutes	Clostridia	Clostridiales				0.858172
01afc6abee77cda2b3402194a4b53a19	Bacteria	Firmicutes	Clostridia	Clostridiales	Lachnospiraceae			0.992389
01b15022253735f8de5d67a77635e757	Bacteria	Firmicutes	Clostridia	Clostridiales	Ruminococcaceae			0.708015
01b4e134b9d9d7e6fcc21c4af92dcda2	Bacteria	Firmicutes	Clostridia	Clostridiales	Lachnospiraceae			0.998333
01b56b5d2175849882ce9b30f26a04dd	Bacteria	Bacteroidetes	Bacteroidia	Bacteroidales	Porphyromonadaceae	Parabacteroides		0.999964
01bdc4bf45ade001c7cce1a86e0acd5a	Bacteria	Firmicutes	Clostridia	Clostridiales	Ruminococcaceae			0.911635
01c620865ac802f395b96301775845f8	Bacteria	Firmicutes						0.799163
01c9adca7b55630018d894cd2a0bcfeb	Bacteria	Firmicutes	Clostridia	Clostridiales	Christensenellaceae			0.966367
01cbc4e4141d25c33eaf93d0cb8423c2	Bacteria	Firmicutes	Clostridia	Clostridiales	Lachnospiraceae			0.948953
01cc93db8c286ae587d9a851ee747241	Bacteria	Firmicutes	Clostridia	Clostridiales				0.921688
01d28ad008a1ed3f951191467e43659f	Bacteria	Firmicutes	Clostridia	Clostridiales	Lachnospiraceae			0.986573
01d3a81801bc6b224e4cbc7ad947589d	Bacteria	Firmicutes	Clostridia	Clostridiales	Veillonellaceae	Phascolarctobacterium		0.999837
01d5c4bb6c837eba793674f4fce02b6b	Bacteria	Firmicutes	Clostridia	Clostridiales	Ruminococcaceae	Faecalibacterium	prausnitzii	0.738395
01d700a3a67cfb1ae662509b752772d0	Bacteria	Firmicutes	Clostridia	Clostridiales				1
01d850d1d69afb70f3303f260c2ef439	Bacteria	Firmicutes	Clostridia	Clostridiales				0.976543
01d9e2be8cd7d12d62d3b988cfb7da30	Bacteria	Bacteroidetes	Bacteroidia	Bacteroidales	Bacteroidaceae	Bacteroides	eggerthii	0.999986
01de6c4fba781a92035c003b4bc196a3	Bacteria	Bacteroidetes	Bacteroidia	Bacteroidales				0.778294
01e980a753a955251e8780812d80f55d	Bacteria	Firmicutes	Clostridia	Clostridiales				0.84255
01eac5a4d8dd2953d39f05ac14470239	Bacteria	Firmicutes	Clostridia	Clostridiales	Lachnospiraceae	Blautia		0.913553
01eeb534bac39b991333ab3cd8a4df1a	Bacteria	Firmicutes	Clostridia	Clostridiales	Lachnospiraceae	Blautia		0.995384
01f22ff90e76a70ece237236cfa5158b	Bacteria	Firmicutes	Clostridia	Clostridiales	Ruminococcaceae	Butyricicoccus	pullicaecorum	0.71033
01f4379fabc527ce20feff7c4a32ac80	Bacteria	Firmicutes	Clostridia	Clostridiales				0.896503
01f56a46ccbf466b7daff10974cb9f3a	Bacteria	Bacteroidetes	Bacteroidia	Bacteroidales	Porphyromonadaceae	Parabacteroides		0.998697
01f8cfdbdfe05b2a729a3b941fa67be7	Bacteria	Proteobacteria	Deltaproteobacteria	Desulfovibrionales	Desulfovibrionaceae	Desulfovibrio		0.9991
01f93de18943be197c05afbbe3d408fb	Bacteria	Firmicutes	Clostridia	Clostridiales	Ruminococcaceae	Ruminococcus		0.735532
01fc548bcbbfafdbf0735746241422c1	Bacteria	Bacteroidetes	Bacteroidia	Bacteroidales	Bacteroidaceae	Bacteroides		0.999959
0203deeb7b2635d5f21e90acff02a561	Bacteria	Actinobacteria	Coriobacteriia	Coriobacteriales	Coriobacteriaceae	Collinsella	aerofaciens	0.999954
020465ead034e78894d1a87779c99955	Bacteria	Proteobacteria	Gammaproteobacteria	Pasteurellales	Pasteurellaceae	Aggregatibacter		0.999831
020c59961bdd3111621a17ffbbdc134a	Bacteria	Firmicutes	Clostridia	Clostridiales	Ruminococcaceae	Faecalibacterium	prausnitzii	0.999986
020c6acb968571e8c5bb6467b5853a4f	Bacteria	Firmicutes	Clostridia	Clostridiales	Lachnospiraceae	Roseburia		0.953399
020f0552ee9d5ef7dcde9488a8c86d54	Bacteria	Firmicutes	Clostridia	Clostridiales	Ruminococcaceae			0.977784
02120cd06e40ad773b9244f6eccd68c6	Bacteria							0.999507
021c8b6dc636a33fc4b35f997dc6b956	Bacteria	Firmicutes	Clostridia	Clostridiales	Lachnospiraceae	Coprococcus		0.728638
021de37dc0c74d3b01ec75abbb718722	Bacteria	Actinobacteria	Coriobacteriia	Coriobacteriales	Coriobacteriaceae	Slackia		0.999884
0220fd17a17ba60716dbff257c60db56	Bacteria	Firmicutes	Clostridia	Clostridiales	Ruminococcaceae			0.924567
0223fd6c6c41580376592c33b869ecf7	Bacteria	Firmicutes	Clostridia	Clostridiales	Ruminococcaceae	Faecalibacterium	prausnitzii	0.999948
022884ea939f617d97863bcf62f4d88f	Bacteria	Firmicutes	Clostridia	Clostridiales	[Mogibacteriaceae]			0.995042
022c803c092f8335ff5fa3185eb2d99a	Bacteria	Tenericutes	Mollicutes	RF39				0.993878
023200c6e94ba0716696f7c128c7f8e6	Bacteria	Firmicutes	Erysipelotrichi	Erysipelotrichales	Erysipelotrichaceae			0.711256
023732d857afce607d7ebd583a463a51	Bacteria	Firmicutes	Clostridia	Clostridiales				0.986339
02388eff91caef0537ea83f7588aa7ac	Bacteria	Firmicutes	Clostridia	Clostridiales	Ruminococcaceae			0.989212
023ad83de9d9acd9402a8ea35a07b8e4	Bacteria	Firmicutes	Clostridia	Clostridiales	Lachnospiraceae			0.999221
023ef16e602bee0a768f04913d3cb122	Bacteria	Firmicutes	Clostridia	Clostridiales	Ruminococcaceae	Faecalibacterium		0.93564
0243e75b0ce94b5b9c379af47893c038	Bacteria	Bacteroidetes	Bacteroidia	Bacteroidales	S24-7			0.997564
02478e3e3665a4444b5db4183991d17b	Bacteria	Bacteroidetes	Bacteroidia	Bacteroidales	[Odoribacteraceae]	Butyricimonas		0.99999
024ff52af5b5e152f4bc2e8afc782d8a	Bacteria	Firmicutes	Clostridia	Clostridiales	Ruminococcaceae			0.92953
02516710f4ed754bd8a5ba6290355e64	Bacteria	Actinobacteria	Coriobacteriia	Coriobacteriales	Coriobacteriaceae			0.968114
0256754fd1602f1f134a5068ad56cca6	Bacteria	Firmicutes	Clostridia	Clostridiales	Veillonellaceae	Dialister		1
0258b1549ea5656f0e76c4f9a40d13c4	Bacteria	Actinobacteria	Coriobacteriia	Coriobacteriales	Coriobacteriaceae	Collinsella	aerofaciens	0.949207
0261479f5adafe51f55d548e49a1a9ca	Bacteria	Firmicutes	Clostridia	Clostridiales	Ruminococcaceae	Faecalibacterium	prausnitzii	0.999975
026849c750a3ef05be85aa48a461d301	Bacteria	Bacteroidetes	Bacteroidia	Bacteroidales	[Odoribacteraceae]	Butyricimonas		1
0268782d98bbd3894bfd63d142e73010	Bacteria							0.997905
0268ad68fc1b39b7906ceca37639d647	Bacteria	Firmicutes	Clostridia					0.872964
026f3cfe44e53ff51f0ab0a54331c562	Bacteria	Bacteroidetes	Bacteroidia	Bacteroidales	Bacteroidaceae	Bacteroides	barnesiae	0.999994
026f9d64dc62528b3f5b57a4c590b465	Bacteria	Firmicutes	Clostridia	Clostridiales	Peptostreptococcaceae			0.767172
0272e1229eb6eec79c73d80150f610e8	Bacteria	Firmicutes	Clostridia	Clostridiales	Ruminococcaceae	Ruminococcus		0.762958
0272f2e11356ad6e29347763d5466dc1	Bacteria	Firmicutes	Clostridia	Clostridiales	Christensenellaceae			0.785645
0277b23b64623aac501b0fc5ebef0b39	Bacteria	Bacteroidetes	Bacteroidia	Bacteroidales	Bacteroidaceae	Bacteroides		0.999826
028e3df649618c308ba8f2f7227349d8	Bacteria	Proteobacteria	Betaproteobacteria	Burkholderiales	Alcaligenaceae	Sutterella		0.995433
0292a3cd5794f8af59e7cecae535af17	Bacteria	Proteobacteria	Deltaproteobacteria	Desulfovibrionales	Desulfovibrionaceae	Desulfovibrio	D168	0.999988
02998e7317ec2b0e8d7b862883f70ea6	Bacteria							0.999488
02a2836b8fa80ac2f5131156c7d2b452	Bacteria	Firmicutes	Clostridia	Clostridiales	Christensenellaceae			0.73284
02a35a8db48f8d4d3e106c54b5130947	Bacteria	Bacteroidetes	Bacteroidia	Bacteroidales	Bacteroidaceae	Bacteroides		0.999823
02a50086aae9ea6c631de22f15200ed8	Bacteria	Firmicutes	Clostridia	Clostridiales	Lachnospiraceae			0.977333
02a9c2886f03ff2676b80de07a5c06c8	Bacteria	Firmicutes	Clostridia	Clostridiales	Lachnospiraceae	[Ruminococcus]		0.734878
02b3824b80eaae0877c133dd2230be06	Bacteria	Proteobacteria	Deltaproteobacteria	Desulfovibrionales	Desulfovibrionaceae			0.991366
02b47ed95dfebc5042896a127570b2c2	Bacteria	Bacteroidetes	Bacteroidia	Bacteroidales	Porphyromonadaceae	Parabacteroides	distasonis	0.990871
02b4c77184761d156edb3f9df5796549	Bacteria	Bacteroidetes	Bacteroidia	Bacteroidales	[Odoribacteraceae]	Odoribacter		0.999996
02b729a93b3bd02a6b7c57734b5385c2	Bacteria	Firmicutes	Clostridia	Clostridiales	Lachnospiraceae			0.754433
02bc5ae96b76c9282dc044ff2a60fae7	Bacteria	Bacteroidetes	Bacteroidia	Bacteroidales	Bacteroidaceae	Bacteroides		0.736288
02bca407e81250ee9841c0584ddf9a44	Bacteria	Firmicutes	Clostridia	Clostridiales	Ruminococcaceae	Ruminococcus		0.966319
02c3f5a3844138a10e6e13f8a96f0a24	Bacteria	Firmicutes	Clostridia	Clostridiales	Ruminococcaceae	Ruminococcus		0.775451
02c5bb2665f2b57e78cee74a2598ce5f	Bacteria	Firmicutes	Clostridia	Clostridiales	Ruminococcaceae	Anaerotruncus		0.999947
02c6005250a3a7fd1a905902b92f8473	Bacteria	Firmicutes	Clostridia	Clostridiales	Ruminococcaceae			0.985174
02c7e684220be477e2b0c352e7477209	Bacteria	Firmicutes	Clostridia	Clostridiales	Lachnospiraceae	Coprococcus		0.81068
02c900a189b9cc224351149dace4dc14	Bacteria	Actinobacteria	Coriobacteriia	Coriobacteriales	Coriobacteriaceae			0.923977
02ca223c9e1bb54ed11937cc474478af	Bacteria	Firmicutes	Clostridia	Clostridiales				0.967684
02cabaa626b4448075c8d55552dcc939	Bacteria	Bacteroidetes	Bacteroidia	Bacteroidales	[Odoribacteraceae]	Odoribacter		0.973971
02cadc0dd94e4fd9976e55ffd4dea634	Bacteria	Firmicutes	Clostridia	Clostridiales	Lachnospiraceae			0.895795
02ccc4dd0c50bccc09555c226b94b056	Bacteria	Firmicutes	Clostridia	Clostridiales				0.763585
02cefd9019ee1867d254fdd19507f180	Bacteria	Proteobacteria	Gammaproteobacteria	Pasteurellales	Pasteurellaceae	Aggregatibacter		0.917051
02d20ae8c51a456c45bab16ef1885f7d	Bacteria	Firmicutes	Clostridia	Clostridiales	[Tissierellaceae]	WAL_1855D		1
02d92ac8d27b405e73d16fac68c9adea	Bacteria	Bacteroidetes	Bacteroidia	Bacteroidales	Rikenellaceae			0.994705
02de0765c5de4b4b1c4df9da833e3857	Bacteria	Firmicutes	Bacilli	Lactobacillales	Streptococcaceae	Streptococcus		0.996768
02de3ccade20825c4933fc113dc6329d	Bacteria	Firmicutes	Clostridia	Clostridiales	Ruminococcaceae	Ruminococcus		0.841746
02dfea2aa327e3612c970af8c27c2dd1	Bacteria	Firmicutes	Clostridia	Clostridiales	Ruminococcaceae			0.884766
02e0d457b880a45c0cbaf5ec3dcf1da1	Bacteria	Firmicutes	Clostridia	Clostridiales	Ruminococcaceae	Faecalibacterium		0.753654
02e19bccb9498873969393ebaebf3ffd	Bacteria	Actinobacteria	Actinobacteria	Actinomycetales	Actinomycetaceae	Actinomyces		0.999987
02e2a6800c1c00171d0e52075b0afdde	Bacteria	Firmicutes	Clostridia	Clostridiales	Lachnospiraceae	Butyrivibrio	crossotus	0.993462
02e4782ae6b76f92f33434d7183fae11	Bacteria	Proteobacteria	Deltaproteobacteria	Desulfovibrionales	Desulfovibrionaceae	Bilophila		0.92996
02e90711d4226c94b77e1f4057f96184	Bacteria	Firmicutes	Clostridia	Clostridiales	Ruminococcaceae	Ruminococcus		0.871004
02eb86419889c8487a990a373e085120	Bacteria	Bacteroidetes	Bacteroidia	Bacteroidales	[Odoribacteraceae]	Butyricimonas		0.999994
02ebad9f4788eb21a497539b593a9c42	Bacteria	Firmicutes	Clostridia	Clostridiales	Ruminococcaceae	Ruminococcus		0.937165
02f3f97ee0a36a52da045ac9ab80ff1b	Bacteria	Firmicutes	Clostridia	Clostridiales	Lachnospiraceae	Dorea	longicatena	0.780326
02f66806ac4609bfad6f68f7ffd08223	Bacteria	Bacteroidetes	Bacteroidia	Bacteroidales				0.948294
02fa7d9fe4aec919747cb7c04552a571	Bacteria	Firmicutes	Clostridia	Clostridiales				0.738108
02faf04400d5b8771058e7d10c0c1486	Bacteria	Firmicutes	Clostridia	Clostridiales	Ruminococcaceae			0.76165
02fb736b05a83a3e69bda70aaa2fc322	Bacteria	Firmicutes	Clostridia	Clostridiales				0.746607
02fead671a3b663950215798061b4180	Bacteria	Firmicutes	Clostridia	Clostridiales	Veillonellaceae	Megasphaera		0.999999
0301e8c80d7f7c673e019b30dd5bc0c8	Bacteria	Firmicutes	Clostridia	Clostridiales	Ruminococcaceae			0.838208
030305e0af30bc042a2c07f7483ef01b	Bacteria	Firmicutes	Clostridia	Clostridiales	Clostridiaceae			0.996934
0303c387242b1bf60390e1d7e95364d7	Bacteria	Firmicutes	Bacilli	Lactobacillales	Streptococcaceae	Streptococcus		0.823175
03073aa798fae98b1e29e799508369f7	Bacteria	Firmicutes	Clostridia	Clostridiales	Lachnospiraceae	Blautia		0.996518
030a83f857174ee1a793ad1d9f89d48d	Bacteria	Firmicutes	Clostridia	Clostridiales				0.932092
030c7d8986adda35624539dd180ebfb6	Bacteria	Firmicutes	Clostridia	Clostridiales	Ruminococcaceae			0.965124
030da3c1a2d5e42b199f710691e2e853	Bacteria	Actinobacteria	Coriobacteriia	Coriobacteriales	Coriobacteriaceae	Adlercreutzia		0.999182
03126ff4bae5e6bf449979ceb749eb5d	Bacteria	Firmicutes	Clostridia	Clostridiales	Ruminococcaceae			0.916437
0312a7c2e753ed334a898ebf82fb4e87	Bacteria	Firmicutes	Clostridia	Clostridiales	Ruminococcaceae	Subdoligranulum	variabile	0.988121
031477f50f5306a1d7f18e3e0c01e3af	Bacteria	Firmicutes	Clostridia	Clostridiales				0.945157
031f11a1fcf970d277bb9451b01dbffd	Bacteria							0.999988
0322a474462af6663eb03c1003e3137f	Bacteria							0.999854
032f187f86bee1f22b113d3eb4d3a42b	Bacteria	Firmicutes	Clostridia	Clostridiales	Ruminococcaceae			0.761362
032f56fc888bd43ff87d3009f7f9c8e6	Bacteria	Firmicutes	Erysipelotrichi	Erysipelotrichales	Erysipelotrichaceae			0.997939
033185a3e9a355efe80956d3e16a9d09	Bacteria	Bacteroidetes	Bacteroidia	Bacteroidales	S24-7			0.998462
0338c0e66b5fc1f3de087906aa34c3aa	Bacteria	Firmicutes	Clostridia	Clostridiales	Ruminococcaceae	Ruminococcus		0.78907
033dc84d854046f832a1e6eb0763dd4a	Bacteria	Bacteroidetes	Bacteroidia	Bacteroidales	[Paraprevotellaceae]	Paraprevotella		0.999999
034158276c09f767baff7c923af5457c	Bacteria	Firmicutes	Clostridia	Clostridiales	Lachnospiraceae	Dorea	formicigenerans	0.984599
03477c337fb3134058c3e587fa8d6797	Bacteria	Firmicutes	Erysipelotrichi	Erysipelotrichales	Erysipelotrichaceae			0.989317
03499885dff0232dad33b1baa0fa7670	Bacteria	Firmicutes	Clostridia	Clostridiales	[Mogibacteriaceae]			0.957164
034a9a65eb2bd9d3524d85b7fa6d6797	Bacteria	Firmicutes	Clostridia	Clostridiales	Ruminococcaceae	Oscillospira		0.763677
034aeeb595917c3d1a22362095cda4df	Bacteria							0.999927
0354c84d7be6514b5e01049e8de43ae5	Bacteria	Proteobacteria	Deltaproteobacteria	Desulfovibrionales	Desulfovibrionaceae	Bilophila		0.999998
0368020aa3efa20f673c769670671dd5	Bacteria	Proteobacteria	Betaproteobacteria	Burkholderiales	Alcaligenaceae	Sutterella		0.906144
036a165caef159f91efb94dab24bb3dc	Bacteria	Firmicutes	Clostridia	Clostridiales	Ruminococcaceae	Oscillospira		0.999304
036cb0ac276678daa3855fe724bbd935	Bacteria							0.99991
03733b364ce5d62f424cfad7ab59e8bc	Bacteria	Firmicutes	Clostridia	Clostridiales				0.999999
0374e4d4eac18e8b5358f4f70ccf993b	Bacteria	Bacteroidetes	Bacteroidia	Bacteroidales	[Odoribacteraceae]	Butyricimonas		1
0376a9387b88c2ab86548ce294bf9604	Bacteria	Firmicutes	Clostridia	Clostridiales	Ruminococcaceae	Ruminococcus		0.837823
0377dec6d9a7f6fe417efaed814160fc	Bacteria	Firmicutes	Clostridia	Clostridiales	Ruminococcaceae	Subdoligranulum	variabile	0.979889
03785f09893ddb3674e575c6eef7c08e	Bacteria	Firmicutes	Bacilli	Lactobacillales	Lactobacillaceae	Lactobacillus	mucosae	0.997011
037934b78b39f4d215e200b3cc2cfde5	Bacteria	Firmicutes	Clostridia	Clostridiales	Lachnospiraceae	Dorea		0.93068
037a5d64100e9ea1a0e8f7586d2bd23e	Bacteria	Firmicutes	Clostridia	Clostridiales	Ruminococcaceae			0.867783
037b372afe5275dafbea0cc51bf3bc8d	Bacteria	Firmicutes	Clostridia	Clostridiales	Lachnospiraceae	Clostridium	clostridioforme	0.93631
037e14f48964f96bcb2c859805598fc1	Bacteria	Firmicutes	Clostridia	Clostridiales				0.945937
03857ae2a9f24f0e821d51c07596d12e	Bacteria	Firmicutes	Clostridia	Clostridiales				0.999223
038a049bb674090b1396170f5e4c37dc	Bacteria	Firmicutes	Erysipelotrichi	Erysipelotrichales	Erysipelotrichaceae			0.701573
038b7105b6eb0513ea840ce1efdddf59	Bacteria	Bacteroidetes	Bacteroidia	Bacteroidales	[Barnesiellaceae]			0.995835
038dc9bd8989042e45c92efb1dfd346d	Bacteria	Firmicutes	Clostridia	Clostridiales	Ruminococcaceae	Anaerotruncus		0.893321
038fd5661795287231430a5395ee9fd7	Bacteria	Fusobacteria	Fusobacteriia	Fusobacteriales	Fusobacteriaceae	Fusobacterium		1
03926b23be248cc7a45c2f25d204e64e	Bacteria	Actinobacteria	Coriobacteriia	Coriobacteriales	Coriobacteriaceae			0.884308
0395b70bf8b901ea9100741567002887	Bacteria	Firmicutes	Clostridia	Clostridiales				0.867826
03977f6cf91ba34e58355136b3ba05fa	Bacteria	Firmicutes	Clostridia	Clostridiales	Ruminococcaceae	Faecalibacterium	prausnitzii	0.999983
039ff44cf255466244114f2ea232ec2b	Bacteria	Firmicutes	Clostridia	Clostridiales				0.960379
03a0181a16968fa3d86bd5cd3102ac74	Bacteria	Firmicutes	Clostridia	Clostridiales	Ruminococcaceae			0.816984
03a25e901008e4b06e39b29e645b524d	Bacteria	Bacteroidetes	Bacteroidia	Bacteroidales	Bacteroidaceae	Bacteroides		0.786148
03a5706fad6d8d4c043816cc6e60ffd4	Bacteria	Firmicutes	Erysipelotrichi	Erysipelotrichales	Erysipelotrichaceae	[Eubacterium]	biforme	0.999321
03a75bb7c01f747dd9cb649172914d30	Bacteria	Bacteroidetes	Bacteroidia	Bacteroidales	Prevotellaceae	Prevotella		0.975744
03a9e74a93e59a153670f7b73c46134f	Bacteria	Firmicutes	Clostridia	Clostridiales	Ruminococcaceae	Subdoligranulum	variabile	0.997501
03b663e51a0f69d15725f751d00b85fc	Bacteria	Firmicutes	Clostridia	Clostridiales	Ruminococcaceae	Oscillospira		0.996272
03b6f5ae4914a474381d7d7e507f4c56	Bacteria	Firmicutes	Clostridia	Clostridiales				0.995867
03babfb90493c49e6b151db76038e0ac	Bacteria	Bacteroidetes	Bacteroidia	Bacteroidales	[Barnesiellaceae]			0.999999
03bb0bf24aac2f44d431f4355073e95e	Bacteria	Firmicutes	Clostridia	Clostridiales	Ruminococcaceae	Ruminococcus	bromii	0.994623
03bc2d4378acbce657d6afd3dfb4f24e	Bacteria	Firmicutes	Clostridia	Clostridiales	Lachnospiraceae			0.990178
03c1f12b7847a4bb8a5082a29e1a672f	Bacteria	Firmicutes	Bacilli	Lactobacillales	Lactobacillaceae	Lactobacillus		0.997751
03c20d09a226edd0e1c9856c9dc3d266	Bacteria	Actinobacteria	Coriobacteriia	Coriobacteriales	Coriobacteriaceae			0.996593
03c88bdee69301214205928724d823d8	Bacteria	Bacteroidetes	Bacteroidia	Bacteroidales	[Paraprevotellaceae]	Paraprevotella		1
03ca297a77bae84890c308fcd28b4f48	Bacteria	Firmicutes	Clostridia	Clostridiales	Lachnospiraceae	Lachnospira		0.997662
03cfa6b8382648ce15d6d86be6c3f851	Bacteria	Firmicutes	Clostridia	Clostridiales	Lachnospiraceae	Dorea		0.889505
03d0817121d63b4c1f26e55d104e55c1	Bacteria	Firmicutes	Clostridia	Clostridiales	Lachnospiraceae	Coprococcus		0.793541
03d8150c937f6dc43a91cce0ba8d2abe	Bacteria	Bacteroidetes	Bacteroidia	Bacteroidales	Bacteroidaceae	Bacteroides		0.738476
03d908e6124b909bd0ebec8c6860861e	Bacteria	Bacteroidetes	Bacteroidia	Bacteroidales	S24-7			0.998062
03dbf7435d7d054a99ea5bd3dd58af2c	Bacteria	Firmicutes	Clostridia	Clostridiales	Lachnospiraceae			0.888316
03dc7150b1c5eca70dddfb4d9e426b5d	Bacteria	Firmicutes	Clostridia	Clostridiales	Ruminococcaceae			0.71248
03dfdac9ab4e0890f557290ecf256819	Bacteria	Firmicutes	Bacilli	Lactobacillales	Streptococcaceae	Streptococcus		0.985088
03e0c087bb5970300eee1364401e2410	Bacteria							0.999132
03e3a121404f436bb3f162827ded6959	Bacteria	Firmicutes	Clostridia	Clostridiales	Lachnospiraceae	Blautia		0.998611
03e70d76cc06aa0eb90e50f88479d851	Bacteria	Firmicutes	Clostridia	Clostridiales				0.867013
03e7e37bb943e74d44170c3ba29e90cf	Bacteria	Bacteroidetes	Bacteroidia	Bacteroidales	Porphyromonadaceae	Parabacteroides		0.999861
03eaee98ca2bb9cf205ca7f9c5643a9d	Bacteria	Firmicutes	Clostridia	Clostridiales	[Mogibacteriaceae]			0.930761
03f3611be0b126d7492339c435672164	Bacteria	Firmicutes	Clostridia	Clostridiales	Veillonellaceae	Dialister		0.999923
03f4b3d9ee1e18eb125483c4bed0a09e	Bacteria	Firmicutes	Clostridia	Clostridiales	Lachnospiraceae			0.73954
03f5d6cd5e0603be5a01a42a8f086a77	Bacteria	Firmicutes	Clostridia	Clostridiales	Ruminococcaceae	Faecalibacterium	prausnitzii	0.99994
03f745d0576608acac19ba37081b1586	Bacteria	Bacteroidetes	Bacteroidia	Bacteroidales	Bacteroidaceae	Bacteroides	ovatus	0.999916
03fa94da124df5144a80f98e0e58f5d3	Bacteria	Firmicutes	Clostridia	Clostridiales	Ruminococcaceae			0.966046
03fce7211f78f1f893473a78f8e238a3	Bacteria	Firmicutes	Clostridia	Clostridiales	Lachnospiraceae			0.999807
0400aa373670d2f1ae5d56746039e764	Bacteria	Firmicutes	Clostridia	Clostridiales				0.814649
04016c96e1fe573d1da708862dde9bd2	Bacteria	Firmicutes	Clostridia	Clostridiales	Ruminococcaceae	Subdoligranulum	variabile	0.988296
04034cee7c9f11de2cda4e85125b468e	Bacteria	Firmicutes	Clostridia	Clostridiales	Lachnospiraceae	Ruminococcus	gauvreauii	0.959856
04074c504bad47fc1f1424f6440eadf9	Bacteria	Firmicutes	Bacilli	Lactobacillales	Lactobacillaceae	Lactobacillus	mucosae	1
0407cf238d1e5cdb0e059c60b94c9f7e	Bacteria	Fusobacteria	Fusobacteriia	Fusobacteriales	Fusobacteriaceae	Fusobacterium		1
0408217ffa94434f0bf9a28fb33df792	Bacteria	Firmicutes	Clostridia	Clostridiales				0.863647
04096ae4a06d31ebe11c88ceeebbfc3b	Bacteria	Firmicutes	Clostridia	Clostridiales	[Mogibacteriaceae]			0.944638
040fcdd2a47ba3245cfab4568cae16f1	Bacteria	Firmicutes	Clostridia	Clostridiales	Clostridiaceae	Clostridium		0.776236
04144d45f67cec973da8b104f4f0a7ee	Bacteria	Firmicutes	Clostridia	Clostridiales	Ruminococcaceae			0.793927
04164b27d360ad2ef555f93b81ff12e1	Bacteria	Firmicutes	Clostridia	Clostridiales	Ruminococcaceae	Ruminococcus		0.860435
04237b0d4e97884dbef1b45b627d102f	Bacteria	Firmicutes	Clostridia	Clostridiales				0.92672
0424175aaf4a2081104f466f61298a9e	Bacteria							0.999794
04248bbe36e23b54d48f2737cc50aa98	Bacteria	Firmicutes	Clostridia	Clostridiales				0.915457
042822c42874d772745a89ec6cfd4abd	Bacteria	Bacteroidetes	Bacteroidia	Bacteroidales	[Paraprevotellaceae]	[Prevotella]		0.999899
0428b4efd6f4e545a1f03f5ddd1ead90	Bacteria	Firmicutes	Clostridia	Clostridiales	Veillonellaceae	Phascolarctobacterium		0.998965
0429cff38700c5026d1d8ad5bce1ed3e	Bacteria	Firmicutes	Clostridia	Clostridiales	Ruminococcaceae	Oscillospira		0.918017
042a694232efff8837297bf23ecd7b7a	Bacteria	Firmicutes	Clostridia	Clostridiales				0.943063
042d129e6a146aaf6e004eea1dfb4932	Bacteria	Firmicutes	Clostridia	Clostridiales	Ruminococcaceae			0.706435
042de0166706ae23925a9b4a572e75ab	Bacteria	Firmicutes	Clostridia	Clostridiales				0.996662
0432603974cc0b91d4b18573627abb6f	Bacteria	Firmicutes	Clostridia	Clostridiales				0.973116
04327e5d58c10ff95f45296845282460	Bacteria	Firmicutes	Clostridia	Clostridiales				0.814003
0438c0e904ec81cc6fa2b942c9153b4f	Bacteria	Firmicutes	Clostridia	Clostridiales				0.904792
04400ea2374486723da052b66049d013	Bacteria	Firmicutes	Clostridia	Clostridiales	Veillonellaceae	Dialister		1
0444d1254fea3bcb52642c5fda1ff9a0	Bacteria	Proteobacteria	Gammaproteobacteria	Pseudomonadales	Moraxellaceae	Acinetobacter		0.934896
0446479d0da68a0b5913ff3609ed0ccf	Bacteria	Firmicutes	Clostridia	Clostridiales	Ruminococcaceae			0.902168
0449dfea5ca22893dfdfb3bb113eec60	Bacteria	Proteobacteria	Betaproteobacteria	Burkholderiales	Alcaligenaceae	Sutterella		1
0449e10e7cd94b04c7bc9cf15eac9f2e	Bacteria	Bacteroidetes	Bacteroidia	Bacteroidales	Prevotellaceae	Prevotella	copri	0.999995
044d06019cfa3d9d1675086060d7bb5f	Bacteria	Bacteroidetes	Bacteroidia	Bacteroidales	Bacteroidaceae	Bacteroides	uniformis	0.999871
044d1bd19c460c65ada6c128efafed19	Bacteria	Firmicutes	Clostridia	Clostridiales	Lachnospiraceae	Clostridium	clostridioforme	0.97889
0452c817c2531ec2725ea45c83cf9370	Bacteria	Actinobacteria	Coriobacteriia	Coriobacteriales	Coriobacteriaceae			0.999963
0452e8271a64c439119544ffb414d847	Bacteria	Firmicutes	Clostridia	Clostridiales	[Mogibacteriaceae]			0.961433
04534297c896d1c986cf212c0e4d30b9	Bacteria	Firmicutes	Clostridia	Clostridiales	Ruminococcaceae	Oscillospira		0.921659
0454773a1cb810b1a7873d9b01518c0f	Bacteria	Bacteroidetes	Bacteroidia	Bacteroidales	[Paraprevotellaceae]			0.713653
0454fe9003bfb825c1856217c36809b0	Bacteria	Firmicutes	Clostridia	Clostridiales	Lachnospiraceae	Clostridium	hathewayi	0.996056
04591532850f81a4efed3bb96dcaf4f8	Bacteria	Bacteroidetes	Bacteroidia	Bacteroidales	Bacteroidaceae	Bacteroides	plebeius	0.999997
045e8371d877c9b9768b28e149d84ff9	Bacteria	Firmicutes	Clostridia	Clostridiales				0.944293
0460bccc496165b1eda95097b20a33ba	Bacteria	Bacteroidetes	Bacteroidia	Bacteroidales	Rikenellaceae	Alistipes	indistinctus	0.72314
0463a508ed083470bcf61e202b2a1661	Bacteria	Bacteroidetes	Bacteroidia	Bacteroidales	[Odoribacteraceae]	Butyricimonas		0.99999
04775775235ba7c756e1dfb6bf99f8da	Bacteria	Firmicutes	Bacilli	Lactobacillales	Enterococcaceae	Enterococcus		0.985915
0479a1420c64222874610f11571219f0	Bacteria	Firmicutes	Clostridia	Clostridiales				0.946126
0479b6a5171079564bac25448f36d0e6	Bacteria	Proteobacteria	Gammaproteobacteria	Enterobacteriales	Enterobacteriaceae			1
04818f64622dcab74f2e51b265bae812	Bacteria	Firmicutes	Clostridia	Clostridiales	Lachnospiraceae			0.996588
048333139841bf66586e2c53a827d6d4	Bacteria	Firmicutes	Clostridia	Clostridiales				0.96609
0486b39ec7bf0ae79b04b2fc19ce9078	Bacteria	Firmicutes	Clostridia	Clostridiales	Lachnospiraceae	Blautia		0.999783
048ba19dce2fca35542d540af50166ab	Bacteria	Bacteroidetes	Bacteroidia	Bacteroidales	Bacteroidaceae	Bacteroides	fragilis	0.999976
048d544383203d53b583f487b1e0ddfb	Bacteria	Firmicutes	Clostridia	Clostridiales	Ruminococcaceae			0.929116
048e18a1011c026751b4129b0b2c1400	Bacteria	Firmicutes	Clostridia	Clostridiales	Lachnospiraceae			0.9987
04917e72a2995b2ec03a1f02858048d6	Bacteria	Firmicutes	Clostridia	Clostridiales	Ruminococcaceae	Faecalibacterium	prausnitzii	0.999992
049b2b63c36d9ca48b28ff34428ac875	Bacteria	Firmicutes	Clostridia	Clostridiales	[Mogibacteriaceae]			0.995258
049d0636484186c2dd0926642d586dad	Bacteria	Firmicutes	Clostridia	Clostridiales				0.999999
049dcb63be2d2f59fe6cb7889550f77a	Bacteria	Firmicutes	Clostridia	Clostridiales	Lachnospiraceae			0.979769
049fa280b03abe392698cf94e3a8f746	Bacteria	Firmicutes	Clostridia	Clostridiales	Veillonellaceae	Dialister		0.999978
04a44c63d270c5d14fd496fc690aea7a	Bacteria	Firmicutes	Clostridia	Clostridiales	Ruminococcaceae			0.722648
04b7fe8d6e1931403ad962870ce4fb13	Bacteria	Firmicutes	Clostridia	Clostridiales	Ruminococcaceae	Faecalibacterium	prausnitzii	0.999962
04b841390af6b5ca99353c417f5dd5ed	Bacteria	Firmicutes	Clostridia	Clostridiales	Lachnospiraceae	Lachnospira		0.960749
04be0f0e491b77c5b621c466b5334a3c	Bacteria							0.999919
04c0844484cdc99e553afac14dd35ce3	Bacteria	Cyanobacteria	4C0d-2	YS2				0.999742
04c0d8e6a0c83153c0c8e40e6354246b	Bacteria	Actinobacteria	Coriobacteriia	Coriobacteriales	Coriobacteriaceae			0.707907
04c3200a54b45afe6896d0c32fd31232	Bacteria	Firmicutes	Clostridia	Clostridiales	Ruminococcaceae	Subdoligranulum	variabile	0.938065
04c3e4ee77786e64abd1e2d180c96d28	Bacteria	Firmicutes	Clostridia	Clostridiales	Ruminococcaceae			0.764742
04c44300ce49fe2f69f6df0e5a3ae3a3	Bacteria	Proteobacteria	Betaproteobacteria	Burkholderiales	Alcaligenaceae	Sutterella		0.990097
04c8d84b1669a1bcbf6b1095988c6b70	Bacteria	Firmicutes	Clostridia	Clostridiales	Ruminococcaceae	Ruminococcus		0.839855
04cdc78b7d2701c64a4decf5c9a2fb2f	Bacteria	Firmicutes	Clostridia	Clostridiales	Veillonellaceae	Acidaminococcus		0.998226
04d239911413fd5f27281d3522e4192e	Bacteria							0.996261
04d457e9e49c775fc8a1946315cd427d	Bacteria	Firmicutes	Clostridia	Clostridiales	Ruminococcaceae			0.8865
04d7d5a86665b118ef39c77780de1aa3	Bacteria	Firmicutes	Clostridia	Clostridiales				0.77201
04d8413cdcb67ad9dbdc1b00183c38ed	Bacteria	Firmicutes	Clostridia	Clostridiales				0.773967
04d86fcf5406ff5dcadac26487c2d204	Bacteria	Firmicutes	Clostridia	Clostridiales				0.822222
04dc7eca922a673d3aec137445ad94c3	Bacteria	Firmicutes	Clostridia	Clostridiales				0.992619
04dcd27732435ff3efe0edd3d5f13051	Bacteria	Firmicutes	Clostridia	Clostridiales	Ruminococcaceae	Faecalibacterium	prausnitzii	0.999949
04e0544c0782ea35d6794e46c401b2a8	Bacteria	Actinobacteria	Actinobacteria	Bifidobacteriales	Bifidobacteriaceae	Bifidobacterium	bifidum	0.998692
04e06fd1bf52eebe93a2059fd1bb037f	Bacteria	Firmicutes	Clostridia	Clostridiales	Ruminococcaceae			0.907133
04e0df420c783a7601ee42a6b802b8bb	Bacteria	Bacteroidetes	Bacteroidia	Bacteroidales	Rikenellaceae			0.928992
04e2db59da95997dc5a30ffa1610a48a	Bacteria	Firmicutes	Clostridia	Clostridiales	Ruminococcaceae			0.982385
04e9f669a9026906af9b8549f792f8c5	Bacteria	Firmicutes	Clostridia	Clostridiales	Ruminococcaceae			0.994704
04f2a28b50b79bfd94b2820fcd812d66	Bacteria	Proteobacteria	Gammaproteobacteria	Enterobacteriales	Enterobacteriaceae			1
04f349ccabe58ce0c67bc8c264672a7d	Bacteria	Bacteroidetes	Bacteroidia	Bacteroidales	Bacteroidaceae	Bacteroides		0.989808
04f5e13ee6f6e1750e4fb8671d7a4882	Bacteria	Firmicutes	Clostridia	Clostridiales	Peptococcaceae			0.929414
04f644e61334d4db524d70131e41226b	Bacteria	Bacteroidetes	Bacteroidia	Bacteroidales	Prevotellaceae	Prevotella	copri	0.999991
04f7cf2d2bd9891dd3e8480a361d6021	Bacteria	Firmicutes	Clostridia	Clostridiales	Lachnospiraceae	Lachnospira		0.996246
04f87969596cfbb985403519819b0389	Bacteria							0.999589
04f91e563fd2353566c2854f88269149	Bacteria	Actinobacteria	Coriobacteriia	Coriobacteriales	Coriobacteriaceae			0.716433
04f948570d1651a83e2e4a82aa67bc41	Bacteria	Firmicutes	Clostridia	Clostridiales	Ruminococcaceae			0.797445
04fdf3fb2f5112953c0d6ec583cfb32c	Bacteria	Tenericutes	Mollicutes	RF39				0.999317
050776b9ecc9741e85ca132df0cd5e11	Bacteria	Firmicutes	Clostridia	Clostridiales	Ruminococcaceae			0.914498
0512a2cae0051d06e826a59787b53647	Bacteria	Firmicutes	Clostridia	Clostridiales	Ruminococcaceae	Ruminococcus	bromii	0.999996
0515ee13ad513156dacda713a8d10511	Bacteria	Bacteroidetes	Bacteroidia	Bacteroidales	[Odoribacteraceae]	Butyricimonas		1
051b77927a0262d10ed4bbd271d32e29	Bacteria	Bacteroidetes	Bacteroidia	Bacteroidales	Bacteroidaceae	Bacteroides	barnesiae	0.958416
0526d8290b2863ad86c33c796ff2646f	Bacteria	Bacteroidetes	Bacteroidia	Bacteroidales	S24-7			0.994967
052aa12bc5ae04f04dfc971be2137fc5	Bacteria	Actinobacteria	Coriobacteriia	Coriobacteriales	Coriobacteriaceae			0.937911
0530b41341a15375f20d4a57f4d686aa	Bacteria	Firmicutes	Clostridia	Clostridiales				0.972971
0531aff4e8ee0561c930ae3a4d988cad	Bacteria	Firmicutes	Bacilli	Lactobacillales	Streptococcaceae	Streptococcus		0.950886
0538444776238a0254b59f44b6342b1e	Bacteria	Firmicutes	Clostridia	Clostridiales	Ruminococcaceae	Ruminococcus		0.803607
05393b2c54a5194f8fb00f66564ac869	Bacteria	Firmicutes	Clostridia	Clostridiales	Ruminococcaceae	Oscillospira		0.99719
053b11ab1159ecb1a7b77f899e8e1702	Bacteria	Tenericutes	Mollicutes	RF39				0.999536
053d87ed040214c4c033e85472cbfa2e	Bacteria	Proteobacteria	Deltaproteobacteria	Desulfovibrionales	Desulfovibrionaceae	Desulfovibrio		0.970627
053d8b8cf665cfe4ba9f13d433e21350	Bacteria	Firmicutes	Clostridia	Clostridiales	Lachnospiraceae	Dorea		0.9054
0540bca0c225bfd4c9bc869a40bb4378	Bacteria	Firmicutes	Clostridia	Clostridiales	Lachnospiraceae	Coprococcus		0.757383
0541015b5c0c25bcddf8d2269003046f	Bacteria	Firmicutes	Clostridia	Clostridiales				0.713869
054e1f4714cfbc09dbfbb0c78e697427	Bacteria	Firmicutes	Clostridia	Clostridiales	Peptostreptococcaceae			0.827283
05561cd361b8cff3edbee1fcb937a35d	Bacteria	Firmicutes						0.711961
05673c9eaf75c87e944c818cecb82f76	Bacteria	Firmicutes	Clostridia	Clostridiales	Lachnospiraceae	Lachnospira		0.998293
0568c5d6a306ef569a6e3ad60fdb6861	Bacteria	Actinobacteria	Coriobacteriia	Coriobacteriales	Coriobacteriaceae	Collinsella	aerofaciens	0.999993
056dfef4df6d5f395f40d6745e024f7a	Bacteria	Firmicutes	Clostridia	Clostridiales				0.716533
057028f0d2484d1defd6eeb0dbf59cca	Bacteria	Spirochaetes	Spirochaetes	Spirochaetales	Spirochaetaceae	Treponema		0.993007
05741d97771cc193e8500212198054ab	Bacteria	Firmicutes	Clostridia	Clostridiales	Ruminococcaceae	Ruminococcus		0.749954
0574bf4b09a1c956dfd937294b738e46	Bacteria	Firmicutes	Clostridia	Clostridiales	Ruminococcaceae	Ruminococcus		0.933059
0576feee3c00b993437cf6de672ce869	Bacteria	Actinobacteria	Coriobacteriia	Coriobacteriales	Coriobacteriaceae	Adlercreutzia		0.998332
0577ab745c3df2d67bec7bf3c9e1ea85	Bacteria	Firmicutes	Clostridia	Clostridiales				0.957514
057bb26e2924863faf19e40bb5632385	Bacteria	Bacteroidetes	Bacteroidia	Bacteroidales	Prevotellaceae	Prevotella	stercorea	0.999089
057e4b2ff351231b473657c093be0369	Bacteria	Firmicutes	Clostridia	Clostridiales	Ruminococcaceae	Ruminococcus		0.745443
0581a5305bf6675c8e370bfdf93576a3	Bacteria	Firmicutes	Clostridia	Clostridiales				0.775434
0588c88d6885e1dd73e1e4b7989d7ccc	Bacteria	Firmicutes	Clostridia	Clostridiales	Ruminococcaceae	Oscillospira		0.776998
058c9d731be0b67e305c97e4bb279d5d	Bacteria	Firmicutes	Clostridia	Clostridiales	Ruminococcaceae			0.860834
059124450ea8d1824c39f2e2c4678362	Bacteria	Firmicutes	Bacilli	Lactobacillales	Lactobacillaceae	Lactobacillus	reuteri	0.999998
05a091822d88f9662ea0a00283f3dd8a	Bacteria	Firmicutes	Clostridia	Clostridiales	Lachnospiraceae	Clostridium	clostridioforme	0.94661
05a52b032d56b3b11f08082e3e7ce4b9	Bacteria	Firmicutes	Clostridia	Clostridiales	Ruminococcaceae	Subdoligranulum	variabile	0.922244
05a925a8956b85b6d81c0c8c28011b49	Bacteria	Firmicutes	Clostridia	Clostridiales	Ruminococcaceae	Faecalibacterium	prausnitzii	0.99997
05abd4ed58009b95dc662dbc216b3156	Bacteria	Firmicutes	Clostridia	Clostridiales	Ruminococcaceae	Ruminococcus		0.972727
05ac9859f5891570734616cc0429018f	Bacteria	Firmicutes	Clostridia	Clostridiales	Ruminococcaceae			0.709662
05ad91e5d34d21573d483bc4074f7a24	Bacteria	Firmicutes	Clostridia	Clostridiales	Ruminococcaceae	Ruminococcus		0.868997
05aecb193cd625628a8313242d88c088	Bacteria	Firmicutes	Clostridia	Clostridiales				0.731786
05b2d5e74e0ab992c00bd8210062b8b4	Bacteria	Firmicutes	Clostridia	Clostridiales	Veillonellaceae	Veillonella	dispar	0.762951
05b7c27857d4f5a09aa8a6b35eb00b37	Bacteria	Firmicutes	Clostridia	Clostridiales	Lachnospiraceae			0.895435
05b8cadc5c48565ffb5e242c1104aaf3	Bacteria	Fusobacteria	Fusobacteriia	Fusobacteriales	Fusobacteriaceae	Fusobacterium		0.99558
05bd2bb66257403a312bf61db53d41dc	Bacteria	Tenericutes	Mollicutes	RF39				0.986184
05bdc95246e03e78754a0fa4c41a1334	Bacteria	Firmicutes	Clostridia	Clostridiales				0.988643
05be54bc8cc2deaa1810bbca0003b3ae	Bacteria	Firmicutes	Clostridia	Clostridiales	[Mogibacteriaceae]			0.960241
05bf191216766747c44aff191e8d7a22	Bacteria	Bacteroidetes	Bacteroidia	Bacteroidales	[Odoribacteraceae]	Butyricimonas		1
05ca8713d1eae97453df01d7e88ac6d2	Bacteria	Firmicutes	Clostridia	Clostridiales	Ruminococcaceae	Anaerotruncus		1
05cc7f5c825cb41ef910ec74968b5851	Bacteria	Firmicutes	Clostridia	Clostridiales	Christensenellaceae	Christensenella		0.99593
05cdd87caa281e84b5e856c3f943b524	Bacteria	Firmicutes	Clostridia	Clostridiales				0.95668
05d0ea60cfde0ed30d27e2c2d6b6087e	Bacteria	Bacteroidetes	Bacteroidia	Bacteroidales	Bacteroidaceae	Bacteroides		0.977837
05d71c0512dd7302a6d287c14cbf71ec	Bacteria	Bacteroidetes	Bacteroidia	Bacteroidales	Bacteroidaceae	Bacteroides		0.999936
05dc3b7446e9fd2959e6283df5082217	Bacteria	Firmicutes	Clostridia	Clostridiales	Ruminococcaceae			0.943222
05e5075af21e4a11d3869621c91f36d4	Bacteria	Firmicutes	Clostridia	Clostridiales	Ruminococcaceae			0.991391
05e6cc740b7417ee48a619a932a0fa40	Bacteria	Firmicutes	Clostridia	Clostridiales	Lachnospiraceae	Blautia		0.998933
05e90a05bc031493f5e633f7feaac0ff	Bacteria	Firmicutes	Clostridia	Clostridiales				0.980724
05f94bba0ee79b0c2ac64d6dd32cc05e	Bacteria	TM7	TM7-3	CW040	F16			0.999998
05fe55123d26b41be5045723e3b2403b	Bacteria	Firmicutes	Clostridia	Clostridiales	Peptococcaceae	rc4-4		0.999866
05fff387b909fc0c3ac60eb19fd91fa0	Bacteria	Actinobacteria	Coriobacteriia	Coriobacteriales	Coriobacteriaceae	Collinsella	aerofaciens	0.880874
06060712820d4255653002bf73674787	Bacteria	Firmicutes	Clostridia	Clostridiales	Veillonellaceae	Dialister		0.999873
0606c7e13104e7971eda80bc70698853	Bacteria	Firmicutes	Clostridia					0.892699
06073695477ebfbd55eeadf743c084b8	Bacteria	Firmicutes	Clostridia	Clostridiales	Lachnospiraceae			0.97439
061510e2e5734a0f37fce9bca42feacd	Bacteria	Firmicutes	Clostridia	Clostridiales	Lachnospiraceae			0.812519
061f9cfbce8ee752646e17d6567ab4fb	Bacteria	Firmicutes	Clostridia	Clostridiales	Ruminococcaceae	Faecalibacterium	prausnitzii	0.999992
0622082e511ea3486d8fa3b988ccdc4a	Bacteria	Firmicutes	Clostridia	Clostridiales	Lachnospiraceae			0.987275
062f05ad6db2badf035ac80fa9a1f371	Bacteria	Proteobacteria	Gammaproteobacteria	Pseudomonadales	Pseudomonadaceae	Pseudomonas	fragi	0.952843
063103b520d2dd1727927e2f934214a9	Bacteria	Firmicutes	Clostridia	Clostridiales	Ruminococcaceae	Oscillospira		0.995695
0631aa629a2bf543f1ec4e64a07cae4f	Bacteria	Proteobacteria	Betaproteobacteria	Burkholderiales	Alcaligenaceae	Sutterella		0.956352
063340e2db0225b0f55369cfbc70e9a8	Bacteria	Firmicutes	Clostridia	Clostridiales	[Tissierellaceae]	Peptoniphilus		0.999951
0635327401c06b49fcf3fa2519949755	Bacteria	Firmicutes	Clostridia	Clostridiales	Clostridiaceae	SMB53		0.790359
063677a4215b8cdc34a1c422e66d7e25	Bacteria	Firmicutes	Clostridia	Clostridiales	Ruminococcaceae			0.908448
063b5f96af2a35d00bf9267f96585eea	Bacteria	Firmicutes	Clostridia	Clostridiales	[Mogibacteriaceae]			0.74168
063c06ef9c1bba3612fa49add4fe172a	Bacteria	Firmicutes	Erysipelotrichi	Erysipelotrichales	Erysipelotrichaceae	[Eubacterium]	biforme	0.99999
0643be662d3a9b981f20e758e3e0d1f0	Bacteria	Firmicutes	Clostridia	Clostridiales	Ruminococcaceae			0.997065
0647bc87d8ca106376c039741cc3ed52	Bacteria							0.999917
0647d84cd6af2ed06cbd82ae6bcf1ca8	Bacteria	Proteobacteria	Betaproteobacteria	Burkholderiales	Alcaligenaceae	Sutterella		0.981957
064b2353a4f13c5c5fc95e1c43921516	Bacteria	Firmicutes	Clostridia	Clostridiales	Lachnospiraceae	Roseburia		0.952419
064bffbca5bd7f7ee3dc261df8ac5b0f	Bacteria	Firmicutes	Clostridia	Clostridiales	Ruminococcaceae			0.841988
06536ea27f208ff25fa8ea25870978ca	Bacteria	Firmicutes	Clostridia	Clostridiales				0.859845
0653f01b3e1de69f4bde87075ac4b7cb	Bacteria	Firmicutes	Clostridia	Clostridiales				0.999074
065d41b5c227b303de9454f59f5a69cf	Bacteria	Firmicutes	Clostridia	Clostridiales				0.966626
065fe7870c0c24b97ebaba281a98c226	Bacteria	Firmicutes	Clostridia	Clostridiales	Ruminococcaceae			0.875018
0666810b38c52050a38c3b8bbba16fd8	Bacteria	Tenericutes	Mollicutes	RF39				0.992509
06694977b25ac3ada3b85354e3042bc3	Bacteria	Firmicutes	Clostridia	Clostridiales	Ruminococcaceae			0.806913
066a49f19eeff5b7a4c964745772899e	Bacteria							0.99955
066adf807d111054c7848e0a36b5d9b9	Bacteria	Cyanobacteria	Chloroplast	Streptophyta				0.978602
066b74c0877a87a9c5c3794cd179aa60	Bacteria	Firmicutes	Clostridia	Clostridiales	Lachnospiraceae	Dorea		0.806689
066c0fea4fd0d2c5ba16104512bce482	Bacteria	Firmicutes	Clostridia	Clostridiales	Veillonellaceae	Dialister		0.999841
066d17a2130cae9bdb00d1970a8119f3	Bacteria	Firmicutes	Clostridia	Clostridiales	Ruminococcaceae			0.772599
067320ad4717081973e0bc2e125f6e0a	Bacteria	Firmicutes	Clostridia	Clostridiales	Ruminococcaceae	Oscillospira		0.704305
067937cc3d4577588d87e759f4393f2a	Bacteria	Firmicutes	Clostridia	Clostridiales	Lachnospiraceae			0.86193
067e64686d3587c5e3d9c49e0ea9ec39	Bacteria	Proteobacteria	Deltaproteobacteria	Desulfovibrionales	Desulfovibrionaceae			0.995229
06894d9212ac46d7b99be6bd4f45185b	Bacteria	Firmicutes	Clostridia	Clostridiales				0.998181
06896854a0bf2b9965e99bc83e8303e8	Bacteria	Firmicutes	Clostridia	Clostridiales	Ruminococcaceae	Faecalibacterium	prausnitzii	0.999987
068b7c470b846f2dc1e9ce0b1a3c4cf1	Bacteria	Bacteroidetes	Bacteroidia	Bacteroidales	Bacteroidaceae	Bacteroides		0.983296
069bdaa0346e6d45cc5d34b890481021	Bacteria	Firmicutes	Clostridia	Clostridiales				0.974473
069c475dbe41bb52c2abbf771b03180e	Bacteria	Firmicutes	Clostridia	Clostridiales	Veillonellaceae	Megasphaera		0.998426
069d35e722bd10c366e082494c657385	Bacteria	Firmicutes	Clostridia	Clostridiales				0.997429
069da19d676cfcc678f9624961f614a4	Bacteria	Firmicutes						0.708846
06a17de43f68f66f21bf0ba6ae8443ac	Bacteria	Firmicutes	Clostridia	Clostridiales	Ruminococcaceae			0.861484
06a397c4ee9e1995707221b5c4be0cd7	Bacteria							0.999798
06a42247b36ee843b533fa19b40e59e4	Bacteria	Bacteroidetes	Bacteroidia	Bacteroidales	Prevotellaceae	Prevotella	copri	0.999929
06a4e67b07df60a19d73a01406cb1c90	Bacteria	Firmicutes	Clostridia	Clostridiales				0.764414
06ab3963cc17880f6c583e8d57194033	Bacteria	Firmicutes	Clostridia	Clostridiales	Clostridiaceae	SMB53		0.828024
06ac9521caa88139da1ac7fbcb235a96	Bacteria	Firmicutes	Clostridia	Clostridiales	Lachnospiraceae			0.853713
06afee2f9512246e138c4271f9f98941	Bacteria	Bacteroidetes	Bacteroidia	Bacteroidales	[Odoribacteraceae]	Odoribacter		0.999377
06b3b0d33f469445c22ceb6376ac0cb4	Bacteria	Firmicutes	Clostridia	Clostridiales	Ruminococcaceae			0.713582
06b6e35cb2ceeec16d8673301dce6313	Bacteria	Firmicutes	Clostridia	Clostridiales				0.999957
06b7e67929901afcdc90ba598d4f6369	Bacteria	Firmicutes	Clostridia	Clostridiales	Christensenellaceae			0.806404
06c14572bb0c54e477c771188ad98f98	Bacteria	Actinobacteria	Coriobacteriia	Coriobacteriales	Coriobacteriaceae			0.97912
06c59d9826f813ec181b1726d87a2157	Bacteria	Firmicutes	Clostridia	Clostridiales				0.811018
06c85c1a8c077f99f042085d338bb8e0	Bacteria	Firmicutes	Clostridia	Clostridiales				0.959951
06c8aaeb5b58fc1a831123e823960429	Bacteria	Actinobacteria	Coriobacteriia	Coriobacteriales	Coriobacteriaceae	Adlercreutzia		0.999378
06c9060b3b6cc72a70d8a24a24db27cc	Bacteria							0.970675
06d07cb2d1f550a8f5599fd38098b614	Bacteria	Firmicutes	Clostridia	Clostridiales	Ruminococcaceae			0.913166
06d334cdc12c389ba81c19caec3ed423	Bacteria	Firmicutes	Clostridia	Clostridiales				0.818916
06db629abab8749496370d7e2d5bc21f	Bacteria	Firmicutes	Clostridia	Clostridiales	Lachnospiraceae			0.986974
06de0e22ec88415815c599e716d2ab90	Bacteria	Bacteroidetes	Bacteroidia	Bacteroidales	S24-7			0.994238
06e021e02086054c7ea6b5b3cf325662	Bacteria	Firmicutes	Clostridia	Clostridiales	Ruminococcaceae	Subdoligranulum	variabile	0.975434
06e18b96ea35eb449eccaaf649aef72b	Bacteria	Firmicutes	Clostridia	Clostridiales				0.987226
06e85eb2156ff6603b5403ebfd05f60d	Bacteria	Firmicutes	Clostridia	Clostridiales	Ruminococcaceae	Ruminococcus		0.888401
06eb869bede6e321983e87fa96d63c82	Bacteria	Bacteroidetes	Bacteroidia	Bacteroidales				0.998573
06efb84f2f83702a34b20cfbcdf01b5b	Bacteria	Bacteroidetes	Bacteroidia	Bacteroidales	Porphyromonadaceae	Parabacteroides		0.821743
06f080d78c83ae23eb456df35cfbcd0c	Bacteria	Firmicutes	Clostridia	Clostridiales	Ruminococcaceae			0.885769
06f561fe43eaf5b97790931909b2bf1f	Bacteria	Firmicutes	Clostridia	Clostridiales	Veillonellaceae	Acidaminococcus		0.994248
06f59691ac43ffc60cedf7b92df5f90f	Bacteria	Bacteroidetes	Bacteroidia	Bacteroidales	Rikenellaceae	Alistipes	indistinctus	0.993182
06f9e2d5d1f0eac63b878aa0639db908	Bacteria	Firmicutes	Clostridia	Clostridiales	Lachnospiraceae	[Ruminococcus]		0.852622
06fe2d3275753b9a6ffcf856966b2dec	Bacteria	Firmicutes	Clostridia	Clostridiales	Ruminococcaceae			0.797647
07037d699c5c179ab38d9d994bae1609	Bacteria	Bacteroidetes	Bacteroidia	Bacteroidales	Bacteroidaceae	Bacteroides		0.957063
070a0a04043e9dbf884c905ceeeb8542	Bacteria	Firmicutes	Erysipelotrichi	Erysipelotrichales	Erysipelotrichaceae	Coprobacillus		0.755761
070ef50a01fe756b0a843011c5aec123	Bacteria	Firmicutes	Erysipelotrichi	Erysipelotrichales	Erysipelotrichaceae	Catenibacterium		1
070fc4187b9c571ba12a61a97a3320d1	Bacteria	Firmicutes	Clostridia	Clostridiales	Christensenellaceae			0.944109
0713c84dc9eead48ce31fa6e50c4ba49	Bacteria	Firmicutes	Clostridia	Clostridiales				0.708635
0715bf6a79906d5bd579834caa74352a	Bacteria	Firmicutes	Clostridia	Clostridiales				0.924511
07178949ee2ea40e1d4e3528df5149c4	Bacteria	Firmicutes	Clostridia	Clostridiales				0.734923
071909fe307ae85736956b769929d6ad	Bacteria	Firmicutes	Clostridia	Clostridiales	Veillonellaceae	Dialister		1
0719748755ccf133c0eb6c6ac78f37ba	Bacteria	Firmicutes	Clostridia	Clostridiales	Ruminococcaceae	Faecalibacterium	prausnitzii	0.999938
071a0af1deb8ba1d299e89c2ac7ae876	Bacteria	Firmicutes	Clostridia	Clostridiales	Ruminococcaceae	Subdoligranulum	variabile	0.93388
071c68c97d6032c6cd15f52c2fed80ac	Bacteria	Firmicutes	Clostridia	Clostridiales	Lachnospiraceae	Clostridium	bolteae	0.736421
071ddbdafe7c2f57b34784de1947efab	Bacteria	Bacteroidetes	Bacteroidia	Bacteroidales	Prevotellaceae	Prevotella	copri	0.999997
071ea3b66f37cad224b2a9a5c29e9af4	Bacteria	Bacteroidetes	Bacteroidia	Bacteroidales	Porphyromonadaceae	Parabacteroides		0.999991
07269042238473cd719f0bac05f7c1f1	Bacteria	Firmicutes	Clostridia	Clostridiales				0.991763
072e2e5379c5ce26824b5a93134fd30b	Bacteria	Firmicutes	Clostridia	Clostridiales	Lachnospiraceae			0.978379
072f7e556f02a7f45bc5ea3ed2a2324a	Bacteria	Firmicutes	Clostridia	Clostridiales				0.752329
072fea642b9132dabd7b8cf6d5800fa4	Bacteria	Firmicutes	Clostridia	Clostridiales				0.787983
073481d6c74538fd856a691ec8bc2a82	Bacteria	Bacteroidetes	Bacteroidia	Bacteroidales	[Paraprevotellaceae]	Paraprevotella		0.980061
0736ce743485ef8958b96c203fb691d9	Bacteria	Actinobacteria	Coriobacteriia	Coriobacteriales	Coriobacteriaceae			0.963071
073d918554727034a4247c0146b6e409	Bacteria	Firmicutes	Clostridia	Clostridiales	Peptostreptococcaceae	Clostridium	bartlettii	0.799802
074c14eb006553a2724eefcc8ebbb092	Bacteria	Firmicutes	Clostridia	Clostridiales	Lachnospiraceae	Clostridium	clostridioforme	0.938569
074fdd8cc9445aea10f123531c9fd2b7	Bacteria	Firmicutes	Clostridia	Clostridiales	Lachnospiraceae			0.99986
0751c6a4571b3ca72afefbc6340f0a6e	Bacteria	Firmicutes	Clostridia	Clostridiales	Ruminococcaceae	Ruminococcus	bromii	0.999933
07538655479d1981a7c43adae129652c	Bacteria	Bacteroidetes	Bacteroidia	Bacteroidales	Bacteroidaceae	Bacteroides		0.999219
07545997e9a7f235f9d8352bb5fe913f	Bacteria	Firmicutes	Clostridia	Clostridiales	Lachnospiraceae			0.773318
07557732e5dac7a653b969ae9635be84	Bacteria	Actinobacteria	Coriobacteriia	Coriobacteriales	Coriobacteriaceae	Collinsella	aerofaciens	0.999997
0757c33c2a3ed8c014baf3a99360f9e4	Bacteria	Firmicutes	Clostridia	Clostridiales	Veillonellaceae	Selenomonas		0.998829
075927823e28bd9be1c319b960df8cb7	Bacteria	Firmicutes	Clostridia	Clostridiales	Ruminococcaceae	Ruminococcus	bromii	0.999989
075c06fe2e3e43e49b4fea760e579341	Bacteria	TM7	TM7-3					0.999942
075e2dc88e759b16aa31e9ecde8e7f72	Bacteria	Proteobacteria	Gammaproteobacteria	Enterobacteriales	Enterobacteriaceae			1
07600d173cfa4420cdeaeaccbcd49a55	Bacteria	Actinobacteria	Coriobacteriia	Coriobacteriales	Coriobacteriaceae	Collinsella	aerofaciens	0.999983
076307c23a75aff2980b5f930195ba4a	Bacteria	Bacteroidetes	Bacteroidia	Bacteroidales	Prevotellaceae	Prevotella	stercorea	0.999955
0763b066a44b8fcd1d18a9305726c7ea	Bacteria	Firmicutes	Clostridia	Clostridiales	Veillonellaceae	Acidaminococcus		0.992717
0763c11e66ca9a73ce8cc0d4d03f5272	Bacteria	Firmicutes	Clostridia	Clostridiales	Lachnospiraceae			0.993442
0768660113376853fe58828053d8df4b	Bacteria	Bacteroidetes	Bacteroidia	Bacteroidales	[Barnesiellaceae]	Barnesiella	intestinihominis	0.851734
076aa19cb86ffb68531f2fe9f3b0331a	Bacteria	Actinobacteria	Coriobacteriia	Coriobacteriales	Coriobacteriaceae	Collinsella	aerofaciens	0.985437
076aacfd71618c09b0dddf1eaef6479e	Bacteria							0.999748
07701e6d1cd72e9a95a3db1d1e00723f	Bacteria	Bacteroidetes	Bacteroidia	Bacteroidales	Prevotellaceae	Prevotella	stercorea	0.999993
077178c00bf27fb111df997a530dfdf0	Bacteria	Bacteroidetes	Bacteroidia	Bacteroidales				0.796244
07787bd194eff7b5ef84ebf2b7fa7513	Bacteria	Bacteroidetes	Bacteroidia	Bacteroidales	Bacteroidaceae	Bacteroides	fragilis	0.999993
0779ee6ac764095200f5e6efb34ec6bf	Bacteria	Bacteroidetes	Bacteroidia	Bacteroidales	[Paraprevotellaceae]	[Prevotella]		0.999943
077d2b21ca002ee34d8372ad12a60129	Bacteria	Firmicutes	Clostridia	Clostridiales	Lachnospiraceae	Lachnospira		0.789252
077d3aac64ceac65734a492138ec1734	Bacteria	Firmicutes	Clostridia	Clostridiales	Veillonellaceae	Mitsuokella		0.995717
077dbbee7710691dd350beb7525b1f61	Bacteria	Firmicutes	Clostridia	Clostridiales				0.795917
077f49593be86b5a900ffb00fce537a3	Bacteria	Firmicutes	Clostridia	Clostridiales	Ruminococcaceae	Oscillospira		0.998989
077fe7f25b46fbe8497be8b3e90ed491	Bacteria	Firmicutes	Clostridia	Clostridiales				0.975341
07839d80b2023fea745758510bdd831a	Bacteria	Firmicutes	Clostridia	Clostridiales	Ruminococcaceae	Ruminococcus		0.93425
0785e1ff5584c1cb6fc793916afa28ca	Bacteria	Firmicutes	Clostridia	Clostridiales	Lachnospiraceae	Butyrivibrio	crossotus	0.999818
0786200a25e74f5a23ccdb67c216cf44	Bacteria	Firmicutes	Clostridia	Clostridiales				0.872252
0787597a070c31a160a33d9eefa9ce65	Bacteria	Firmicutes	Clostridia	Clostridiales	Peptostreptococcaceae	Clostridium	bartlettii	0.968896
0788797a8d643fe410e24632135a371d	Bacteria	Bacteroidetes	Bacteroidia	Bacteroidales	Prevotellaceae	Prevotella		0.910839
07887c03d729433e413b6aec3b399dc7	Bacteria	Firmicutes	Clostridia	Clostridiales	Lachnospiraceae			0.998387
0788fa3c8503c9b3e63ab9697f7235b2	Bacteria	Firmicutes	Clostridia	Clostridiales				0.971616
078993c8dbc75e53196f4c317af989b5	Bacteria	Firmicutes	Clostridia	Clostridiales	[Mogibacteriaceae]			0.971478
078c6e0c80fdc11a2355681507e1f111	Bacteria	Firmicutes	Clostridia	Clostridiales	Ruminococcaceae			0.984615
078daf0b20a2f0b6c9ca46e19c1f2ecf	Bacteria	Firmicutes	Clostridia	Clostridiales	Lachnospiraceae			0.964126
0792c379340ce70b634632346ac831ae	Bacteria	Proteobacteria	Deltaproteobacteria	Desulfovibrionales	Desulfovibrionaceae	Bilophila		0.999997
07954706e76602690575f72337489ede	Bacteria	Firmicutes	Clostridia	Clostridiales	[Mogibacteriaceae]			0.992954
0795dae131ea07f59cc6352dd36b7fd1	Bacteria	Proteobacteria	Gammaproteobacteria	Enterobacteriales	Enterobacteriaceae	Morganella		0.999999
079b6d690ce6ddc84b4f9e22f0e3bd9b	Bacteria	Firmicutes	Clostridia	Clostridiales	Lachnospiraceae			0.981322
079be722123a031fdf7ee2b401a243e9	Bacteria	Proteobacteria	Betaproteobacteria					0.890319
079c8dfa310ffc7e665f552caa282cc6	Bacteria							0.998972
079dd389a2c5a85f10adbd3338cf6d5d	Bacteria	Firmicutes	Erysipelotrichi	Erysipelotrichales	Erysipelotrichaceae	[Eubacterium]	dolichum	0.999996
079fd7f0264e607a738e370573cd228d	Bacteria	Tenericutes	Mollicutes	RF39				0.910861
07a758b159eefe0ff7746ab2aeb71b1f	Bacteria	Firmicutes	Clostridia	Clostridiales	Ruminococcaceae	Oscillospira		0.829186
07a9bf8d49518f5746f320cf9909b6c1	Bacteria	Proteobacteria	Gammaproteobacteria	Pasteurellales	Pasteurellaceae	Haemophilus	parainfluenzae	0.997635
07a9c39cfe1ff1c4da34fb67e2c72db8	Bacteria	Firmicutes	Clostridia	Clostridiales	Ruminococcaceae	Faecalibacterium	prausnitzii	0.999971
07ac2a90a587a5ae4c069870d2985354	Bacteria							0.998877
07b0ff20ba01da4aef59dda44f08275f	Bacteria	Firmicutes	Clostridia	Clostridiales	Lachnospiraceae			0.918548
07b31b65bc4c3b5c208b9083b7bf8528	Bacteria	Firmicutes	Clostridia	Clostridiales	Ruminococcaceae			0.949293
07b5a50d59044351bb8f7ac3b0d67bf4	Bacteria	Firmicutes	Clostridia	Clostridiales	Veillonellaceae	Mitsuokella	multacida	0.728591
07becbf2fde207fa8474046aebd0d512	Bacteria	Firmicutes	Clostridia	Clostridiales	Lachnospiraceae			0.999837
07bef7fa0937bcca3f6d644855af58fe	Bacteria	Firmicutes	Clostridia	Clostridiales				0.91784
07c0d27895561dec2f4d9a67e058513a	Bacteria	Firmicutes	Clostridia	Clostridiales	Ruminococcaceae			0.797522
07c0f01816f97d7d6ab9fb56012f5bc7	Bacteria	Firmicutes	Clostridia	Clostridiales	Ruminococcaceae	Oscillospira		0.989451
07c432e0bcfd1cc7d1186bea3e3e0c69	Bacteria	Firmicutes	Clostridia	Clostridiales	Ruminococcaceae	Ruminococcus	bromii	0.999996
07cb999cd163094d631df151b0d00461	Bacteria	Proteobacteria	Betaproteobacteria	Burkholderiales	Alcaligenaceae	Sutterella		0.998864
07cfe4c846d992798c649e59a0c40955	Bacteria	Bacteroidetes	Bacteroidia	Bacteroidales	[Odoribacteraceae]	Odoribacter		0.999997
07d3699143a6a4926db0e24f034d28f5	Bacteria	Firmicutes	Clostridia	Clostridiales	Lachnospiraceae	Blautia		0.99768
07d5af2b910cfaf73b19b4b0fa655a35	Bacteria	Firmicutes	Clostridia	Clostridiales	Ruminococcaceae			0.772312
07d60d79bde0858e7a969606d8e75ee9	Bacteria	Firmicutes	Clostridia	Clostridiales	Ruminococcaceae			0.94408
07d8e5601a6d45ddae9799897d9ec98c	Bacteria	Firmicutes	Clostridia	Clostridiales	Christensenellaceae			0.863444
07d9a847b666844218cf6f6a6c52d997	Bacteria	Firmicutes	Clostridia	Clostridiales	Ruminococcaceae	Faecalibacterium	prausnitzii	0.999994
07dccf4592db091554d6bae52c885479	Bacteria	Firmicutes	Clostridia	Clostridiales				0.981843
07e16795e4cacbe4bbdf4920a432ac34	Bacteria	Bacteroidetes	Bacteroidia	Bacteroidales	S24-7			0.99442
07f5e79ca259c043d64df9f6de3ca86a	Bacteria	Firmicutes	Clostridia	Clostridiales	Lachnospiraceae	Dorea		0.910093
07f6dd06a2741f4d471fbbefce393e38	Bacteria	Firmicutes	Clostridia	Clostridiales	Lachnospiraceae	Coprococcus		0.838964
07f92393efe0feb3424129029745e72b	Bacteria	Firmicutes	Clostridia	Clostridiales	Peptostreptococcaceae	Peptostreptococcus		0.999999
07fb7579dce5889368800e51eb969d84	Bacteria	Bacteroidetes	Bacteroidia	Bacteroidales	Bacteroidaceae	Bacteroides		0.990137
07fffb0563bf47ab9d31ecaee809172c	Bacteria	Firmicutes	Clostridia	Clostridiales	Ruminococcaceae	Faecalibacterium	prausnitzii	0.871606
08041ceefde72cca8413d2928478fae9	Bacteria	Firmicutes	Clostridia	Clostridiales	Ruminococcaceae			0.710362
0804b2cc1d77eaba6638143bba76fc1e	Bacteria	Firmicutes	Clostridia	Clostridiales	Lachnospiraceae			0.986784
0805a3591debbe1f4cd56d9f033c76a5	Bacteria	Firmicutes	Clostridia	Clostridiales	Lachnospiraceae	Clostridium	clostridioforme	0.752253
0807dcb8b78d656b168c130bb03687e7	Bacteria	Firmicutes	Clostridia	Clostridiales	Lachnospiraceae			0.974563
080a085d97147071ebe56014f9400503	Bacteria							0.999976
0811b9967d9876407ea0e1016ccd516a	Bacteria	Actinobacteria	Coriobacteriia	Coriobacteriales	Coriobacteriaceae			0.853398
0813d1135299e0990a2c0a4f58867d19	Bacteria	Firmicutes	Clostridia	Clostridiales	Ruminococcaceae			0.910983
081529e444f2ff3b789470d581c736c1	Bacteria	Firmicutes	Clostridia	Clostridiales				0.995737
0820b00e4807b9696896b1be01308f2c	Bacteria	Firmicutes	Clostridia	Clostridiales	Lachnospiraceae			0.982888
08313244357dfbe5ff9c9ab202b42404	Bacteria	Bacteroidetes	Bacteroidia	Bacteroidales	Bacteroidaceae	Bacteroides		0.99999
0835474e70cfb49fe7576b2b01c3bd1f	Bacteria	Firmicutes	Clostridia	Clostridiales	Lachnospiraceae	Dorea		0.886815
0838294e318d57af85d2fbd4f3856554	Bacteria	Bacteroidetes	Bacteroidia	Bacteroidales	[Paraprevotellaceae]			0.961221
083e1207ebc4c1b7f6e64d3288cfff7b	Bacteria	Firmicutes	Clostridia	Clostridiales	Ruminococcaceae			0.710765
084106760121e4843b87d6a85c313a01	Bacteria	Bacteroidetes	Bacteroidia	Bacteroidales	[Odoribacteraceae]	Odoribacter		0.999662
084117f1d0b8c608734af9ab11b753f2	Bacteria	Firmicutes	Clostridia	Clostridiales				0.93998
0845604fb2eb2fba5ce4790bbf5750c7	Bacteria	Firmicutes	Clostridia	Clostridiales	Lachnospiraceae			0.895578
084e2e5cc0dad6be41d6da282de7bc29	Bacteria	Firmicutes	Clostridia	Clostridiales				0.722839
085272bbef6dd4995842d459547e3c92	Bacteria	Firmicutes	Clostridia	Clostridiales	Veillonellaceae	Megasphaera		0.999986
0855323b160580bcf63144384cbd4272	Bacteria	Firmicutes	Clostridia	Clostridiales	Clostridiaceae	Clostridium	perfringens	0.99842
08607bbe101abfae8a7a8a7334e5e2bb	Bacteria	Firmicutes	Clostridia	Clostridiales	Ruminococcaceae	Oscillospira		0.917777
08654f512bcca2875e6fff2281791c91	Bacteria	Firmicutes	Clostridia	Clostridiales				0.963657
0866852dffa423909d03cd0926f6c219	Bacteria	Firmicutes	Clostridia	Clostridiales	Ruminococcaceae	Ruminococcus		0.961538
0867be6dca8d93d8e841aa600f63a1fd	Bacteria	Firmicutes	Clostridia	Clostridiales	Clostridiaceae	02d06		0.980196
0868c852678cb872659e331eeb5e59ff	Bacteria	Firmicutes	Clostridia	Clostridiales	Lachnospiraceae	Coprococcus		0.837335
08702b45df497dbe6702be6f2096c593	Bacteria	Bacteroidetes	Bacteroidia	Bacteroidales	[Paraprevotellaceae]	[Prevotella]		0.99989
0870d1a133eafda2b99e0a32247baa73	Bacteria	Firmicutes	Clostridia	Clostridiales				0.958479
0874c9ca17aeece38a356fe28fd66d35	Bacteria	Firmicutes	Clostridia	Clostridiales				0.994192
0875501c76c25f553ac7f4e5e550d238	Bacteria	Firmicutes	Clostridia	Clostridiales	Ruminococcaceae	Faecalibacterium	prausnitzii	0.910206
08814a07db896b27dc3bd32bf3ac02a0	Bacteria	Firmicutes	Clostridia	Clostridiales	Lachnospiraceae			0.945246
0885a603af30351f1a04b0cf41126fd4	Bacteria	Firmicutes	Clostridia	Clostridiales	Ruminococcaceae	Ruminococcus		0.827889
0887324e443ac8cf622ed59c7919f5ab	Bacteria	Firmicutes	Clostridia	Clostridiales	Ruminococcaceae			0.761764
0888f989a39a18732f1c72929be7889e	Bacteria	Firmicutes	Clostridia	Clostridiales	Lachnospiraceae	Coprococcus		0.770998
0890b417772c40ed76ae7d0fcc26fb26	Bacteria	Firmicutes	Erysipelotrichi	Erysipelotrichales	Erysipelotrichaceae	Holdemania		0.999998
089765a7a6fbc9f08e71dcad80c04f7a	Bacteria	Firmicutes	Clostridia	Clostridiales				0.970473
089b196b0a48def281cd229769b0ebe8	Bacteria	Firmicutes	Clostridia	Clostridiales	Ruminococcaceae	Oscillospira		0.827561
08a2fc8b8fcf31c519c79fd671393961	Bacteria	Firmicutes	Clostridia	Clostridiales	Ruminococcaceae	Oscillospira		0.997277
08a48c0024ff671623cdd8d34bf74896	Bacteria	Firmicutes	Clostridia	Clostridiales	Veillonellaceae	Phascolarctobacterium		0.953396
08a4cfc14a7a7d0fefa3d6dfe054a051	Bacteria	Firmicutes	Clostridia	Clostridiales				0.842245
08ada1dcf77b2d50b4423c7a9c0f89bc	Bacteria	Firmicutes	Clostridia	Clostridiales	Veillonellaceae	Phascolarctobacterium		0.981431
08afb7ae874aa2d19fc1b19b2647d194	Bacteria	Firmicutes	Clostridia	Clostridiales	Ruminococcaceae	Oscillospira		0.928586
08bf8b95ff95c63f2271222ecb51705c	Bacteria	Firmicutes	Clostridia	Clostridiales	Peptococcaceae	Peptococcus		0.998897
08c1a2d34a0080cd7bb7fde77aad7439	Bacteria	Firmicutes	Clostridia	Clostridiales				0.9452
08c60bd081dd74d7666c33653b46e233	Bacteria	Firmicutes	Clostridia	Clostridiales	Ruminococcaceae			0.780403
08cab2eecd6453a765b2dcef8b0f1039	Bacteria	Firmicutes	Clostridia	Clostridiales	Lachnospiraceae			0.989824
08ccba90c09af7399dbcab273baf7253	Bacteria	Firmicutes	Clostridia	Clostridiales	Ruminococcaceae	Oscillospira		0.754369
08cd64d3ea030a0ea40a55fb5216ff7d	Bacteria	Firmicutes	Clostridia	Clostridiales	Ruminococcaceae			0.953821
08cf233f558b9d99d9b212efddfd8444	Bacteria	Actinobacteria	Coriobacteriia	Coriobacteriales	Coriobacteriaceae	Eggerthella	lenta	0.999993
08d0a3dc31c3542d6e40a26864c5aecf	Bacteria	Elusimicrobia	Elusimicrobia	Elusimicrobiales	Elusimicrobiaceae			0.999994
08d280eb728d2fe5fa5422dfc865ddac	Bacteria	Firmicutes	Clostridia	Clostridiales	Ruminococcaceae	Ruminococcus		0.898522
08d2b5cddf0fe5ca8259d686aa7497c2	Bacteria	Firmicutes	Clostridia	Clostridiales	Ruminococcaceae	Faecalibacterium	prausnitzii	0.999989
08d5193f469eefd2866506411fd0ff61	Bacteria	Bacteroidetes	Bacteroidia	Bacteroidales	Prevotellaceae	Prevotella	copri	0.999982
08d970eb225f25f65c0ab33d76bf3b0a	Bacteria							0.951096
08db04ed99362fbad8da3a43b618b801	Bacteria	Firmicutes	Clostridia	Clostridiales	Ruminococcaceae			0.925887
08e01b172bff3729e81a66638d86c1e5	Bacteria	Firmicutes	Clostridia	Clostridiales	Veillonellaceae	Dialister		0.999464
08e2089ab17760709e2490bb4c78f6e7	Bacteria	Firmicutes	Clostridia	Clostridiales	Ruminococcaceae			0.968346
08e22ad0e796f248dcede3eea73914f8	Bacteria							0.999901
08e68e785091aa5c536da05e53420908	Bacteria	Firmicutes	Bacilli	Lactobacillales	Streptococcaceae	Streptococcus		0.73947
08e97ca81d74522618e1795145bcb9a2	Bacteria	Firmicutes	Clostridia	Clostridiales	Ruminococcaceae			0.993231
08f0c3d509ee00a641ae43581f50a22f	Bacteria	Bacteroidetes	Bacteroidia	Bacteroidales	Prevotellaceae	Prevotella	copri	0.999983
08f4d0777c4f2a084c3c14899a0cd24f	Bacteria	Firmicutes	Clostridia	Clostridiales	Ruminococcaceae			0.891394
08f7d79e090efe5c3709634ad31b927c	Bacteria	Firmicutes	Erysipelotrichi	Erysipelotrichales	Erysipelotrichaceae	Catenibacterium		0.976012
08fbc8c66e4dce12807f8c443596e409	Bacteria	Firmicutes	Clostridia	Clostridiales	Lachnospiraceae	Catonella		1
08fd31c936143aebb5846ffc91d960ac	Bacteria	Firmicutes	Clostridia	Clostridiales				0.95722
090648e09188c3a0d8892f1e49eb0f65	Bacteria	Firmicutes	Clostridia	Clostridiales	Ruminococcaceae			0.952997
090a948fd90deac6051edd47f8232689	Bacteria	Firmicutes	Clostridia	Clostridiales				0.719958
09148bcd7af90e8d6a2724f6c40b6c93	Bacteria	Proteobacteria	Alphaproteobacteria	RF32				0.992661
0918b468ee3eb06b2598f6b55ebdb565	Bacteria	Firmicutes	Clostridia	Clostridiales	Ruminococcaceae			0.955223
0919b9884e6c32f817957e8789bda4f7	Bacteria							0.999764
091b19065eca20c86dad3555c51c35cd	Bacteria							0.999763
0920995a638b797ec1c238dcaba125c7	Bacteria	Actinobacteria	Actinobacteria	Actinomycetales	Actinomycetaceae	Actinomyces		0.999987
092de25049de8d9b896d9775a5db77e1	Bacteria	Firmicutes	Bacilli	Lactobacillales	Lactobacillaceae	Lactobacillus	reuteri	1
0930e4e4d67310b0ec8075ec338d5e7e	Bacteria	Firmicutes	Bacilli	Lactobacillales	Streptococcaceae	Streptococcus		0.759248
0931200a69d8616353b24f60440f4af6	Bacteria	Firmicutes	Clostridia	Clostridiales	Ruminococcaceae			0.822833
09384c0a8709e2545cd9a41e9bdd6245	Bacteria	Firmicutes	Bacilli	Lactobacillales	Streptococcaceae	Streptococcus		0.914853
093de2a5bc948aa43c1943e1a485dacd	Bacteria	Bacteroidetes	Bacteroidia	Bacteroidales	Bacteroidaceae	Bacteroides		0.999698
0940171a40fbead3d5da9b9e7c1ca93a	Bacteria	Firmicutes	Clostridia	Clostridiales	Clostridiaceae	02d06		0.763611
0941f97c12338ec1c92a3627e26261bf	Bacteria	Firmicutes	Clostridia	Clostridiales	Lachnospiraceae			0.913448
094240c0c7c3afc15324af3bca75ef0f	Bacteria							0.999547
0942da840ea23956c9500d0a7d9489de	Bacteria	Firmicutes	Clostridia	Clostridiales	Ruminococcaceae			0.714989
09445b8e4667c41eb730f9ad9b50a6e2	Bacteria	Firmicutes	Clostridia	Clostridiales	Ruminococcaceae	Ruminococcus		0.733486
0944863c8b476098b44eb14ba7450291	Bacteria	Firmicutes	Erysipelotrichi	Erysipelotrichales	Erysipelotrichaceae	Holdemania		0.999994
0948292500274a3e377a1e2aeb4a593a	Bacteria							0.99924
0949ded6b930164f2b3706c4ba2dcdea	Bacteria	Firmicutes	Clostridia	Clostridiales	Lachnospiraceae	Blautia		0.992739
094c87dc641234e15f625f1b4521b160	Bacteria	Actinobacteria	Coriobacteriia	Coriobacteriales	Coriobacteriaceae			0.99573
094cee7e0ce4bb40cf6a543f17f66567	Bacteria	Firmicutes	Bacilli	Lactobacillales	Streptococcaceae			0.999994
09666020b7bb76bd1bd2e21031da11b0	Bacteria	Proteobacteria	Gammaproteobacteria	Enterobacteriales	Enterobacteriaceae			0.963143
09781f30023fc7a11cbe1066d68c1a37	Bacteria	Firmicutes	Clostridia	Clostridiales	Ruminococcaceae			0.84627
09795ac9756f8d2d2a9841259cabcb95	Bacteria	Firmicutes	Erysipelotrichi	Erysipelotrichales	Erysipelotrichaceae			0.999966
097c293ddb8ff6c199a5615adb58c96c	Bacteria	Firmicutes	Clostridia	Clostridiales	Ruminococcaceae	Subdoligranulum	variabile	0.968563
097dbd2ecd706c38f332cf2dc59cfbac	Bacteria	Firmicutes	Clostridia	Clostridiales				0.755996
09800fcca62f528763d4ee3ac8d1922b	Bacteria	Firmicutes	Clostridia	Clostridiales	Veillonellaceae	Megasphaera		0.999997
098e5f6dda650f68250dfab2d9183194	Bacteria	Firmicutes	Clostridia	Clostridiales				0.955445
098f006fc070f8000dd25b98318298fc	Bacteria	Firmicutes	Clostridia	Clostridiales	Ruminococcaceae	Faecalibacterium	prausnitzii	0.999926
0994a7718c6bca643a85c09ef0d4c303	Bacteria	Firmicutes	Clostridia	Clostridiales	Ruminococcaceae	Faecalibacterium	prausnitzii	0.999982
0995f86d370f5f874fbb0e23424109dd	Bacteria	Firmicutes	Clostridia	Clostridiales				0.943741
099b9b62f2b9f17edc33d013c1a11191	Bacteria	Firmicutes	Erysipelotrichi	Erysipelotrichales	Erysipelotrichaceae	[Eubacterium]		0.999957
099c3de9365fd39d1f31c102f7090994	Bacteria	Firmicutes	Clostridia	Clostridiales	Lachnospiraceae			0.990525
09a30b9124b1b005ab33a7b29b898eca	Bacteria	Firmicutes	Clostridia	Clostridiales	[Mogibacteriaceae]			0.98327
09a36528c03a1c836896067335b07c78	Bacteria	Firmicutes	Clostridia	Clostridiales	Lachnospiraceae			0.996522
09a4df86873750edf607855af84f9333	Bacteria	Firmicutes	Clostridia	Clostridiales	Ruminococcaceae	Faecalibacterium	prausnitzii	0.999972
09a7368ce6c79f2eb6ead620848089fb	Bacteria	Actinobacteria	Coriobacteriia	Coriobacteriales	Coriobacteriaceae			0.846443
09aaa963b8671b52a8eb8dad2f155697	Bacteria	Firmicutes	Clostridia	Clostridiales	Ruminococcaceae			0.983772
09b51f1332413d22e9af603e962e90a6	Bacteria	Firmicutes	Clostridia	Clostridiales				0.915732
09b775409ba66bea14ca30d707cdbbd5	Bacteria	Bacteroidetes	Bacteroidia	Bacteroidales	Bacteroidaceae	Bacteroides	coprophilus	0.80665
09bc307ca6f144590cae7976829d1e11	Bacteria	Firmicutes	Clostridia	Clostridiales				0.96334
09c6459dc7852de30b4c7d93bc8da8d1	Bacteria	Bacteroidetes	Bacteroidia	Bacteroidales	Prevotellaceae	Prevotella		0.970144
09c8c875132c04033edf1a97560cf720	Bacteria	Firmicutes	Clostridia	Clostridiales				0.788637
09c96f5ae8857a4ac5bd4a0b44ddf8ea	Bacteria	Proteobacteria	Deltaproteobacteria	Desulfovibrionales	Desulfovibrionaceae	Bilophila		0.999999
09ca5d472db8e1955e29259159e86e4e	Bacteria							0.99963
09cc2df1eae397a3c5f5d2f0223e1eb9	Bacteria	Firmicutes	Clostridia	Clostridiales	Ruminococcaceae			0.703007
09cfa7b72ac73ba3317b237b9d5a2892	Bacteria	Actinobacteria	Coriobacteriia	Coriobacteriales	Coriobacteriaceae	Slackia		0.999944
09d1b8d95d149af0ecab24aafcfa4900	Bacteria	Firmicutes	Clostridia	Clostridiales	[Mogibacteriaceae]			0.977511
09d3d5d0c2490feb4599bf76ba7e8f91	Bacteria	Firmicutes	Clostridia	Clostridiales	Ruminococcaceae	Ruminococcus		0.938626
09d616408a87df8d6ffd244c8665f545	Bacteria	Bacteroidetes	Bacteroidia	Bacteroidales	Prevotellaceae	Prevotella	stercorea	1
09decf5641ca7c936cc04893984ff1f2	Bacteria	Firmicutes	Clostridia	Clostridiales				0.974645
09e1020e8aeb4c3ac888905897f8c5f1	Bacteria							0.999539
09eed4447c16449606d5cf0b042285dd	Bacteria	Firmicutes	Clostridia	Clostridiales	Ruminococcaceae	Ruminococcus		0.864388
09f0d8de5a3a0b7ef90cba6af2b816e7	Bacteria	Bacteroidetes	Bacteroidia	Bacteroidales	Prevotellaceae	Prevotella	stercorea	0.999901
09f0df7f66a3e3b4125eafdcc85928fc	Bacteria	Firmicutes	Clostridia	Clostridiales	Peptostreptococcaceae	Clostridium	difficile	0.907487
09f4b6db08f232c19253d7547d40d477	Bacteria	Firmicutes	Clostridia	Clostridiales	Ruminococcaceae	Faecalibacterium	prausnitzii	0.999991
09ffe6a7504f65fb54f6c399793f72b2	Bacteria	Firmicutes	Clostridia	Clostridiales				0.88197
0a068ce58e7ba3606cc01c44e2016637	Bacteria	Firmicutes	Clostridia	Clostridiales	Veillonellaceae	Phascolarctobacterium		0.999341
0a0e795d46e3a09701bff79e608f217f	Bacteria							0.99996
0a1053f02b462d387b3d844bd922dcf4	Bacteria	Firmicutes	Clostridia	Clostridiales	Ruminococcaceae	Ruminococcus	flavefaciens	0.998307
0a12bd4811474016d44300f39580b11f	Bacteria	Firmicutes	Clostridia	Clostridiales	Lachnospiraceae			0.871415
0a1441818237cde2042bbcb10dc1ed2b	Bacteria	Firmicutes	Clostridia	Clostridiales	Peptococcaceae	Peptococcus		0.999942
0a146ea76511efc819c6dc69593813e3	Bacteria	Firmicutes	Clostridia	Clostridiales	Veillonellaceae	Veillonella		1
0a16656340062b065e15b2beba4d6d72	Bacteria	Firmicutes						0.770543
0a18f8ac472a088a3cca7dd06623dbbf	Bacteria	Firmicutes	Clostridia	Clostridiales	Ruminococcaceae	Oscillospira		0.99919
0a2240b8bad8bc27050c15ebf02fb285	Bacteria	Firmicutes	Clostridia	Clostridiales	Ruminococcaceae	Ruminococcus		0.838131
0a29c02ecd7fed40d63a1555cb838346	Bacteria	Firmicutes	Bacilli	Lactobacillales	Streptococcaceae	Streptococcus		0.769093
0a2c3936caede72a2578b627418556e2	Bacteria	Firmicutes	Clostridia	Clostridiales	Lachnospiraceae			0.999699
0a303039144ec2e339196a18b67adac2	Bacteria	Firmicutes	Clostridia	Clostridiales	Ruminococcaceae	Faecalibacterium	prausnitzii	0.999974
0a39fc8ada35aea496afd44f8b7734fc	Bacteria	Firmicutes	Clostridia	Clostridiales				0.929365
0a47e2254769009d1ec01670738efedc	Bacteria	Firmicutes	Clostridia	Clostridiales	Ruminococcaceae	Ruminococcus		0.776254
0a4f1217f204ace97fac19a5db337806	Bacteria	Firmicutes	Clostridia	Clostridiales	Ruminococcaceae			0.894698
0a549a096719dd0147761a15442e4fb5	Bacteria	Firmicutes	Clostridia	Clostridiales	Lachnospiraceae	Blautia		0.999123
0a5a0fea6e224a057665e428cc309359	Bacteria	Firmicutes	Clostridia	Clostridiales	Ruminococcaceae			0.97235
0a5b7dc4e48fd75194d2652ffef5b044	Bacteria	Firmicutes	Clostridia	Clostridiales				0.938821
0a5e1044bebf4eef432df5b0e24e1fc6	Bacteria	Actinobacteria	Actinobacteria	Actinomycetales	Corynebacteriaceae	Corynebacterium		0.993232
0a5e126213df56a44c260589b42059d3	Bacteria	Firmicutes	Bacilli	Lactobacillales	Lactobacillaceae	Lactobacillus	salivarius	1
0a62007d1f56790c12c11cd104657743	Bacteria	Firmicutes	Clostridia	Clostridiales	Lachnospiraceae	Blautia		0.996041
0a63d7058c2cf65beca9b6e51c7277c8	Bacteria	Bacteroidetes	Bacteroidia	Bacteroidales	Prevotellaceae	Prevotella	melaninogenica	0.986869
0a64f89553ede69b0ca8df1d1c732a65	Bacteria	Bacteroidetes	Bacteroidia	Bacteroidales	Prevotellaceae	Prevotella	stercorea	0.999996
0a748c137ac41371ce684ccd9aee9e48	Bacteria	Proteobacteria	Alphaproteobacteria	RF32				0.949315
0a7d65660c6aeacddcdc89f5f0414a0d	Bacteria	Firmicutes	Clostridia	Clostridiales	Ruminococcaceae			0.876882
0a8358fc380c817b01cb03e5c7f7e43c	Bacteria	Firmicutes	Clostridia	Clostridiales				0.999771
0a845ae330305600575d67f95e4bdf4f	Bacteria	Firmicutes	Clostridia	Clostridiales	Lachnospiraceae	Blautia		0.998545
0a8e4ba979fec1f1fcf0f4b7d513ef02	Bacteria	Firmicutes	Bacilli	Lactobacillales	Streptococcaceae	Streptococcus		0.768222
0a94f3837058b10b398ac957a0cbcabb	Bacteria	Firmicutes	Clostridia	Clostridiales	Lachnospiraceae	Coprococcus		0.700513
0a981bcec9614053e5a09bcbd062e452	Bacteria	Firmicutes	Clostridia	Clostridiales				0.98231
0aa25b1f7888b5f71078951e218b3621	Bacteria	Proteobacteria	Gammaproteobacteria	Aeromonadales	Succinivibrionaceae	Succinatimonas	hippei	0.999962
0aa49f2113b6a35e5904e509ee48e8c8	Bacteria	Bacteroidetes	Bacteroidia	Bacteroidales				0.910243
0aa602bbedc3669248f76824aa329725	Bacteria	Firmicutes	Clostridia	Clostridiales	Lachnospiraceae	Clostridium	symbiosum	0.996521
0aa9018a201b85615c074e04adb05de3	Bacteria	Firmicutes	Clostridia	Clostridiales				0.987082
0aaa5c5f9a7ae6def7bace8a2224e823	Bacteria	Firmicutes	Clostridia	Clostridiales	Veillonellaceae	Phascolarctobacterium		0.996605
0aadde121d20e22729c0493f2152f7cb	Bacteria	Firmicutes	Clostridia	Clostridiales	Lachnospiraceae	Lachnospira		0.994362
0aaf71d230d38337824a97030b2eb3c0	Bacteria	Firmicutes	Clostridia	Clostridiales	Lachnospiraceae			0.99809
0ab3049c75370e67f2dea35bca192152	Bacteria	Firmicutes	Erysipelotrichi	Erysipelotrichales	Erysipelotrichaceae	Holdemania		1
0ab792270d05bbef625aa96f358fa880	Bacteria	Firmicutes	Clostridia	Clostridiales	Peptostreptococcaceae	Peptostreptococcus		1
0aba82d41868eb73a261b60ef16d6a21	Bacteria	Firmicutes	Clostridia	Clostridiales	Lachnospiraceae	Dorea		0.755234
0ac6c2d9b7cc34c6552565f95d060900	Bacteria	Firmicutes	Erysipelotrichi	Erysipelotrichales	Erysipelotrichaceae			0.988105
0ace716686b2c79d629f1d0e4be4c97e	Bacteria	Bacteroidetes	Bacteroidia	Bacteroidales				0.987563
0acfa52541d80f095c5aefc60e0cfdb7	Bacteria	Firmicutes	Clostridia	Clostridiales				0.907902
0ad4015b360ac2bee22346e25f5748c8	Bacteria							0.999996
0ad8f51a9e26ebf89c749f2d72dae75c	Bacteria	Firmicutes	Clostridia	Clostridiales	Ruminococcaceae	Ruminococcus		0.745815
0adae630e625bc824080d7618f2eab60	Bacteria	Tenericutes	RF3	ML615J-28				0.861321
0ae00eda1412b55d4d979273db07fc9a	Bacteria	Firmicutes	Bacilli	Lactobacillales	Streptococcaceae			0.999999
0ae09d0d8d1c451369337ae4d553599d	Bacteria	Firmicutes	Clostridia	Clostridiales				0.979992
0af501e647bb134cfac2ecec76dd46de	Bacteria	Firmicutes	Clostridia	Clostridiales	Lachnospiraceae			0.996004
0af83a0515cb612251926bac8b0afd22	Bacteria	Firmicutes	Clostridia	Clostridiales				0.760346
0b006f1f4f38d4584b90043da841b929	Bacteria	Firmicutes	Clostridia	Clostridiales	Lachnospiraceae			0.99513
0b027e9ad2437977b21f6679ab30050a	Bacteria	Firmicutes	Clostridia	Clostridiales	Ruminococcaceae	Subdoligranulum	variabile	0.98673
0b03b82c78124711e62ef741fbdbd479	Bacteria							0.999823
0b064945518d46232b5c6d8264094f6c	Bacteria	Bacteroidetes	Bacteroidia	Bacteroidales	Rikenellaceae			0.996609
0b0cdbc248cefeb9c882dbe6f3cf0a19	Bacteria	Bacteroidetes	Bacteroidia	Bacteroidales	Bacteroidaceae	Bacteroides	fragilis	0.999251
0b0ddc883170a19ed4692e9f01ebef70	Bacteria	Bacteroidetes	Bacteroidia	Bacteroidales	Prevotellaceae	Prevotella	copri	0.999995
0b16b503bbb4ff65530ada9418c54b36	Bacteria	Firmicutes	Clostridia	Clostridiales				0.883868
0b16f89dfef8c92a451978af3cf05c60	Bacteria	Actinobacteria	Coriobacteriia	Coriobacteriales	Coriobacteriaceae			0.96014
0b19a009975b037405e5d139382c12bb	Bacteria	Bacteroidetes	Bacteroidia	Bacteroidales	Bacteroidaceae	Bacteroides		0.999939
0b19d7f22c594ef4bc6fdc7aea370a52	Bacteria	Firmicutes	Clostridia	Clostridiales	Ruminococcaceae	Oscillospira		0.994468
0b1a6e77769b5b3955742fa5e47d5959	Bacteria	Firmicutes	Erysipelotrichi	Erysipelotrichales	Erysipelotrichaceae			0.998765
0b22463377535d4fd0a2df61a00cd233	Bacteria	Firmicutes	Clostridia	Clostridiales	Lachnospiraceae			0.99835
0b256b61849ef9d01117769b8263daaf	Bacteria	Proteobacteria	Gammaproteobacteria	Pseudomonadales	Moraxellaceae	Acinetobacter		0.999992
0b29937af9747fb5b59ab30ea1884a04	Bacteria	Firmicutes	Clostridia	Clostridiales	Lachnospiraceae	Dorea		0.84915
0b2ab57eb3d8ac260e46d9e7f54faa09	Bacteria	Firmicutes	Clostridia	Clostridiales	Lachnospiraceae	Anaerostipes		0.847353
0b3196518092c2d0995beb39ddcb5c36	Bacteria	Firmicutes	Clostridia	Clostridiales	Lachnospiraceae			0.997533
0b38f5c1256beaad1d5dd67bf004013c	Bacteria	Firmicutes	Clostridia	Clostridiales	Lachnospiraceae	Butyrivibrio		0.995031
0b421a70dc6d55a68abe0511a12959ed	Bacteria	Firmicutes	Clostridia	Clostridiales	Ruminococcaceae	Oscillospira		0.72577
0b48a47f714f061edf7d5ee303108d01	Bacteria	Firmicutes	Clostridia	Clostridiales				0.914385
0b4b913c357e4d642c597af8a1099c73	Bacteria	Firmicutes	Clostridia	Clostridiales	Ruminococcaceae	Oscillospira		0.987331
0b4c497c43117717af6f57dedd9aa316	Bacteria	Actinobacteria	Coriobacteriia	Coriobacteriales	Coriobacteriaceae			0.997022
0b4e35d789b96e2c16fdf1873a40a9ce	Bacteria	Firmicutes	Clostridia	Clostridiales	Clostridiaceae			0.999995
0b557f4e1aad90cb9d18a1b92a741008	Bacteria	Firmicutes	Clostridia	Clostridiales				0.965055
0b572d7348fba02773be2f21cbec6f10	Bacteria	Firmicutes	Bacilli	Lactobacillales	Streptococcaceae	Streptococcus		0.790408
0b5d6d414de1bb2672d9419d33049c12	Bacteria	Bacteroidetes	Bacteroidia	Bacteroidales	Bacteroidaceae	Bacteroides	caccae	1
0b5e6ce49cd7b49c55d4b17d7de09b2e	Bacteria	Firmicutes	Bacilli	Lactobacillales	Lactobacillaceae	Lactobacillus	vaginalis	0.996367
0b642322a3deb9a15132618abbb59aad	Bacteria	Firmicutes	Clostridia	Clostridiales	Lachnospiraceae	Blautia	producta	0.999649
0b64745c694e110633f01b833af90aae	Bacteria	Actinobacteria	Coriobacteriia	Coriobacteriales	Coriobacteriaceae			0.994412
0b6af39cf4f030e72d252dd0e04f8a9a	Bacteria	Firmicutes	Clostridia	Clostridiales				0.983705
0b6dc2e1523b10b9eae7e706510a22d9	Bacteria							0.999971
0b6e45a24a35a5dff39b16a8fc4d84a9	Bacteria	Proteobacteria	Deltaproteobacteria	Desulfovibrionales	Desulfovibrionaceae	Bilophila		0.974299
0b6fd9562a7196608d6522807b161cfb	Bacteria	Firmicutes	Clostridia	Clostridiales	Ruminococcaceae	Ruminococcus		0.969725
0b7555b6aa3e33b38cba4a3143b5687e	Bacteria	Firmicutes	Clostridia	Clostridiales				0.995519
0b7edaceb985c00f7256db4655d9f856	Bacteria	Firmicutes	Clostridia	Clostridiales	Lachnospiraceae	Roseburia		0.957019
0b83f463e14d2d452acc158c798db271	Bacteria	Firmicutes	Clostridia	Clostridiales	Ruminococcaceae	Oscillospira		0.74149
0b854fe9560545405dccc96d1af3ae5b	Bacteria	Firmicutes	Clostridia	Clostridiales	Lachnospiraceae			0.99978
0b87488fc7cde3a31480101078a39a38	Bacteria	Firmicutes	Clostridia	Clostridiales	Lachnospiraceae			0.991517
0b888878d730fafce5682a364f8e889e	Bacteria	Firmicutes	Clostridia	Clostridiales	Ruminococcaceae			0.965757
0b8dc43bb62ebaf8050709510654741d	Bacteria	Firmicutes	Clostridia	Clostridiales	Lachnospiraceae	Roseburia	inulinivorans	0.838066
0b8e78c4ae040d74d7794e67a5d7ba84	Bacteria	Firmicutes	Clostridia	Clostridiales	Ruminococcaceae	Ruminococcus		0.987723
0b98aa263ddb9c84cdf6d0d4ea9b321b	Bacteria	Bacteroidetes	Bacteroidia	Bacteroidales	Bacteroidaceae	Bacteroides	plebeius	0.999996
0b99db6498cf679dabbae46e824b4a54	Bacteria	Firmicutes	Clostridia	Clostridiales				0.788137
0b9a45f4f94fe1c7055fc30a6f575131	Bacteria	Bacteroidetes	Bacteroidia	Bacteroidales	[Odoribacteraceae]	Butyricimonas		0.776917
0b9faaf66c4ae05cf6490bc19f45aac9	Bacteria	Firmicutes	Clostridia	Clostridiales	Ruminococcaceae	Oscillospira		0.973743
0b9fba083a7528f6800572eb127f2bd3	Bacteria	Firmicutes	Clostridia	Clostridiales	Ruminococcaceae			0.888025
0b9fd3ce5697bad2416d439f22270827	Bacteria	Proteobacteria	Betaproteobacteria	Burkholderiales	Alcaligenaceae	Sutterella		0.997989
0ba15f351e2e3f5f13d9b5916d571f5b	Bacteria	Proteobacteria	Deltaproteobacteria	Desulfovibrionales	Desulfovibrionaceae			0.993845
0ba526fc52948049ca8b8be5612bb2c7	Bacteria	Firmicutes	Clostridia	Clostridiales	Ruminococcaceae			0.785428
0ba657df36e835303facd19efb2a71b5	Bacteria	Firmicutes	Clostridia	Clostridiales	Lachnospiraceae			0.992024
0ba6d804b881414062d3eb287e58a3b9	Bacteria	Bacteroidetes	Bacteroidia	Bacteroidales	Bacteroidaceae	Bacteroides		0.918947
0ba7c2b81c8cef8ce3648939c4e4df92	Bacteria	Firmicutes	Clostridia	Clostridiales	Ruminococcaceae	Faecalibacterium	prausnitzii	0.999977
0bacf72d00a8f733f72df541b1c50c1e	Bacteria	Bacteroidetes	Bacteroidia	Bacteroidales	Porphyromonadaceae	Parabacteroides	distasonis	0.999325
0bb5e7eb25cdc05fa447466b95f6bf7e	Bacteria	Firmicutes	Clostridia	Clostridiales	Ruminococcaceae			0.739758
0bbaa2177468785944e7588197fe2a33	Bacteria	Firmicutes	Clostridia	Clostridiales	Lachnospiraceae	Clostridium	clostridioforme	0.771327
0bbb60d114076ce2a4e874f28d3da077	Bacteria	Firmicutes	Clostridia	Clostridiales	Veillonellaceae	Dialister		1
0bbd5afc1475fdc75307f1217f6d7e81	Bacteria	Firmicutes	Clostridia	Clostridiales	Ruminococcaceae	Oscillospira		0.897418
0bbd954a7f0a3143e76f3d5777936249	Bacteria	Bacteroidetes	Bacteroidia	Bacteroidales	[Odoribacteraceae]	Butyricimonas		1
0bca0e6dad64e190f90093005a19f237	Bacteria	Firmicutes	Clostridia	Clostridiales	Ruminococcaceae			0.812438
0bdbf4dc9e9c72656124e50dd2e0d6a2	Bacteria	Proteobacteria	Betaproteobacteria	Burkholderiales	Alcaligenaceae	Sutterella		0.999999
0bdc543308c1a5dcfb12e538aa3a423c	Bacteria	Firmicutes	Clostridia	Clostridiales				0.984993
0be219e3ebf7571c4cd5313495cd1bf7	Bacteria	Firmicutes	Clostridia	Clostridiales	Ruminococcaceae	Ruminococcus		0.907189
0be63eb51924968ce839adc5021101c9	Bacteria	Firmicutes	Clostridia	Clostridiales	Ruminococcaceae			0.788012
0bed7ff3f3cb9754c3985229aaa59496	Bacteria	Firmicutes	Clostridia	Clostridiales	Clostridiaceae	SMB53		0.968784
0bf15b52b1ee446d4c6a3518312dd894	Bacteria	Firmicutes	Clostridia	Clostridiales	Ruminococcaceae	Ruminococcus		0.790947
0bf5de10123a506b6e67204c55b27846	Bacteria	Bacteroidetes	Bacteroidia	Bacteroidales				0.97309
0bf71027ca4fe228ce9b848c8701a161	Bacteria	Firmicutes	Clostridia	Clostridiales	Lachnospiraceae	Blautia	obeum	0.865027
0bf7657a0164762dd5e7a454bec7ada1	Bacteria	Firmicutes	Clostridia	Clostridiales	Lachnospiraceae			0.836413
0c007a7c7e1924b96a68a1068d48ddc7	Bacteria	Firmicutes	Clostridia	Clostridiales				0.760564
0c03e90db941aab33967150c81198894	Bacteria	Firmicutes	Clostridia	Clostridiales				0.992782
0c07371d450bb2fe1bbbd9a6968d4d24	Bacteria	Firmicutes	Clostridia	Clostridiales				0.946903
0c0b1a7fd692f1d45ac57bb0715fa524	Bacteria	Firmicutes	Clostridia	Clostridiales	Lachnospiraceae			0.998731
0c0edb6a1cbaabd5f096434a42c92b2b	Bacteria	Firmicutes	Clostridia	Clostridiales	Lachnospiraceae	Lachnospira		0.999606
0c110eba6eca9856bf814c51f092d81f	Bacteria	Firmicutes	Clostridia	Clostridiales	Ruminococcaceae	Oscillospira		0.823543
0c1132a62db0400b54508fb35613e0a7	Bacteria	Firmicutes	Clostridia	Clostridiales	Lachnospiraceae			0.98801
0c1340d2f94d5acc073a46f9b81a4a7f	Bacteria	Bacteroidetes	Bacteroidia	Bacteroidales				0.855643
0c1754760cdfea62b8eb2b5ba03dbad4	Bacteria	Firmicutes	Clostridia	Clostridiales	Christensenellaceae			0.700622
0c177dc646c8392dbe2e7ef862e154a4	Bacteria	Firmicutes	Clostridia	Clostridiales	Ruminococcaceae			0.850857
0c1805cff2ce8e9eec129fc26c58147e	Bacteria	Firmicutes	Clostridia	Clostridiales	Lachnospiraceae	Roseburia	faecis	0.844185
0c1911356095c65f77baf0510f895a89	Bacteria	Firmicutes	Clostridia	Clostridiales	Lachnospiraceae	Dorea	formicigenerans	0.983165
0c1b486df97fb6d2ee1931d4d1b39d68	Bacteria	Firmicutes	Clostridia	Clostridiales				0.855494
0c1fc57466684faf6c4cb576432f0b7d	Bacteria	Firmicutes	Erysipelotrichi	Erysipelotrichales	Erysipelotrichaceae	[Eubacterium]	dolichum	0.984488
0c2d82de74981ae4e3204e367ac6c143	Bacteria	Actinobacteria	Actinobacteria	Actinomycetales	Actinomycetaceae	Actinomyces		0.999985
0c3003cc075a74561ba4dc3e99879c48	Bacteria	Firmicutes	Clostridia	Clostridiales	Lachnospiraceae	Dorea		0.832669
0c3036e7c22247bc6e035de34fbdce49	Bacteria	Firmicutes	Clostridia	Clostridiales	Lachnospiraceae	Coprococcus		0.842199
0c3094f26c5d4d1bcf2ef8a2ba257de0	Bacteria	Firmicutes	Clostridia	Clostridiales	Lachnospiraceae			0.994514
0c4780d97cb4aa5499826aa5ecae6949	Bacteria	Firmicutes	Erysipelotrichi	Erysipelotrichales	Erysipelotrichaceae	RFN20		0.805272
0c47f9fe52317789466a1a88c3a2f6c5	Bacteria	Firmicutes	Clostridia	Clostridiales				0.951668
0c4cc34a7b35e918c4e3c3bc98ea76bc	Bacteria	Firmicutes	Clostridia	Clostridiales	Veillonellaceae	Mitsuokella		0.977689
0c4f61c01af4631f1b914ce5c4d9b9e1	Bacteria	Firmicutes	Clostridia	Clostridiales				0.789675
0c5743450e0a0dbfbd68068968efb5fe	Bacteria	Firmicutes	Clostridia	Clostridiales	Christensenellaceae	Christensenella		0.999982
0c57e8fdfc594d6f54c42816bb79b96a	Bacteria	Firmicutes	Erysipelotrichi	Erysipelotrichales	Erysipelotrichaceae	Catenibacterium		0.978459
0c59279fe90510e3a198a04c0fa3a0d8	Bacteria	Bacteroidetes	Bacteroidia	Bacteroidales	Rikenellaceae			0.887961
0c5b8bb9775596bb27f58bee765852b2	Bacteria	Bacteroidetes						0.777852
0c5bedb407821a0b92dd7a0dec147feb	Bacteria	Firmicutes	Clostridia	Clostridiales				0.954389
0c5c8d629ae69aab739846a70385d1c7	Bacteria	Bacteroidetes	Bacteroidia	Bacteroidales				0.985215
0c5ee249d381d9063397a169ce96905d	Bacteria	Firmicutes	Clostridia	Clostridiales	Ruminococcaceae	Ruminococcus		0.827548
0c69462b67a067d9503fe2c8b8649801	Bacteria	Firmicutes	Clostridia	Clostridiales	Lachnospiraceae			0.967692
0c6b8ec2336495eeaecf0d31fcb5e60f	Bacteria	Firmicutes	Clostridia	Clostridiales	Ruminococcaceae	Ruminococcus		0.941909
0c6c62faa11fc08e274a4926348c6007	Bacteria	Spirochaetes	Spirochaetes	Spirochaetales	Spirochaetaceae	Treponema		0.783907
0c77d767334ca12699e359858a90a5c1	Bacteria	Firmicutes	Clostridia	Clostridiales				0.95913
0c7d7c75e02241b506fe816baf404ecf	Bacteria	Firmicutes	Clostridia	Clostridiales	Lachnospiraceae	Blautia		0.997347
0c7ec60c132dbecc2c8bea166eb91d9d	Bacteria	Firmicutes	Clostridia	Clostridiales	Ruminococcaceae	Oscillospira		0.998814
0c8210f0ee9bd8a203c57adb34b009f0	Bacteria	Firmicutes	Clostridia	Clostridiales	Lachnospiraceae	Butyrivibrio	crossotus	0.812209
0c830b7824d6f3e6f91135fdc1929440	Bacteria	Firmicutes	Clostridia	Clostridiales	Veillonellaceae	Dialister		0.999944
0c8b155cd1fe8b5a3a85ef21e3645e2e	Bacteria	Firmicutes	Clostridia	Clostridiales				0.740284
0c90c136f5b84a152d7817d7b9ba1a0c	Bacteria	Firmicutes	Clostridia	Clostridiales	Ruminococcaceae	Faecalibacterium	prausnitzii	0.990641
0c9171623942011afdf8528e7a698a69	Bacteria	Bacteroidetes	Bacteroidia	Bacteroidales	[Paraprevotellaceae]			0.799689
0c920feb82e1826d72816ca110562f57	Bacteria	Bacteroidetes	Bacteroidia	Bacteroidales	Bacteroidaceae	Bacteroides	ovatus	0.827324
0c9f19932e59b191774ab567d4d696b2	Bacteria	Bacteroidetes	Bacteroidia	Bacteroidales	Prevotellaceae	Prevotella	copri	0.999994
0ca102b93c34f28ff173f3c8caaf6792	Bacteria	Bacteroidetes	Bacteroidia	Bacteroidales	Prevotellaceae	Prevotella	copri	0.999996
0caa26059794baed0855b66530f4e0ea	Bacteria	Bacteroidetes	Bacteroidia	Bacteroidales	[Barnesiellaceae]			0.99966
0cb45b41f372a21d3364dfa2d1df8170	Bacteria	Firmicutes	Clostridia	Clostridiales	Ruminococcaceae	Oscillospira		0.998643
0cbe23d523c5d03eca9bf47fa73144c6	Bacteria	Firmicutes	Clostridia	Clostridiales				0.807199
0cc192741234ed4138867e9fbf7817c3	Bacteria	Firmicutes	Clostridia	Clostridiales				0.994577
0cc7f17c52c8d75d70df72006e6e7262	Bacteria	Actinobacteria	Coriobacteriia	Coriobacteriales	Coriobacteriaceae			0.712359
0cca8c6fcec78ee0f3a618ca3625bd80	Bacteria	Firmicutes	Clostridia	Clostridiales	Ruminococcaceae	Faecalibacterium	prausnitzii	0.938917
0cce96a9aeec0b456e9b463dc4019420	Bacteria	Firmicutes	Clostridia	Clostridiales	[Mogibacteriaceae]			0.826825
0cdd93a3b52119ae3b900daaf2962991	Bacteria	Firmicutes	Clostridia	Clostridiales				0.908519
0cdf57869a2fadcd95bbce330b55c285	Bacteria	Firmicutes	Clostridia	Clostridiales				0.997446
0ce1181e4c4239efc0707b09f032448e	Bacteria	Firmicutes	Clostridia	Clostridiales				0.802781
0ce15b1e2941b0fd76a50473519ca588	Bacteria	Actinobacteria	Coriobacteriia	Coriobacteriales	Coriobacteriaceae	Adlercreutzia		0.798854
0ce2247de425b776a06826636c39ee2e	Bacteria	Bacteroidetes	Bacteroidia	Bacteroidales	S24-7			0.978092
0ce6723c22970c04b3813ac4f1149591	Bacteria	Bacteroidetes	Bacteroidia	Bacteroidales	Bacteroidaceae	Bacteroides	plebeius	0.999989
0ce7c31334b2b616e02f32b95e696b73	Bacteria	Firmicutes	Clostridia	Clostridiales				0.936103
0ce7c907255be849a819fdfd9e86e06b	Bacteria	Bacteroidetes	Bacteroidia	Bacteroidales	S24-7			0.998904
0ce9e99da10fdd613845f185819ae8a2	Bacteria	Firmicutes	Clostridia	Clostridiales	Lachnospiraceae			0.882042
0cea0792f000d3509b289e8b66bed863	Bacteria	Firmicutes	Clostridia	Clostridiales	Ruminococcaceae	Faecalibacterium	prausnitzii	0.999983
0cfa25a1a128288bb2d1c379038500a7	Bacteria	Firmicutes	Clostridia	Clostridiales	Ruminococcaceae			0.88094
0cfca1ecaa69ea6c29d353b22edec12b	Bacteria	Firmicutes	Clostridia	Clostridiales	Veillonellaceae	Megasphaera		0.999911
0d061e26781e9213eb1acbc964ddfe43	Bacteria	Firmicutes	Bacilli	Lactobacillales	Lactobacillaceae	Lactobacillus	vaginalis	0.999979
0d0a70fcc044cfc0a44de44fda301641	Bacteria	Bacteroidetes	Bacteroidia	Bacteroidales	Bacteroidaceae	Bacteroides		0.999965
0d0be902185a2d0602308494e22f4060	Bacteria	Firmicutes	Clostridia	Clostridiales	Lachnospiraceae	Dorea	formicigenerans	0.992331
0d12e95ad02e601b073329f437bde6f6	Bacteria	Firmicutes	Clostridia	Clostridiales	Ruminococcaceae			0.996295
0d17f4fc76604f1e260556bafbd39616	Bacteria	Firmicutes	Clostridia	Clostridiales	Lachnospiraceae			0.98909
0d1b0c32f8cb3a488ef6ddbd7aad83e9	Bacteria	Firmicutes	Clostridia	Clostridiales	Lachnospiraceae			0.803247
0d1c94f28a0d6551582063b5cfe13e9a	Bacteria	Firmicutes	Clostridia	Clostridiales	Ruminococcaceae			0.932021
0d1cb0ae42117378812204ebe12ece10	Bacteria	Firmicutes	Clostridia	Clostridiales	Ruminococcaceae	Oscillospira		0.755633
0d1d69b6ccb7339da58526290552965d	Bacteria	Firmicutes	Clostridia	Clostridiales				0.838437
0d244e498e4afaa46f81b02bb851e423	Bacteria	Firmicutes	Clostridia	Clostridiales	Ruminococcaceae	Faecalibacterium	prausnitzii	0.999947
0d246d1cc210241a4e0bdd8b33650961	Bacteria	Firmicutes	Clostridia	Clostridiales	Ruminococcaceae			0.716764
0d2480a1bfd1696cc3b78788393eea62	Bacteria	Firmicutes	Clostridia	Clostridiales	Lachnospiraceae			0.937485
0d2598983ad8813ceac1f2b1adee30cb	Bacteria	Firmicutes	Clostridia	Clostridiales	[Mogibacteriaceae]			0.995307
0d284db85f43f281dd6a8cd5b120d5f3	Bacteria	Firmicutes	Clostridia	Clostridiales	Ruminococcaceae			0.902713
0d33bfb8f8bbe4073d6f4c9a7f0eabc1	Bacteria	Firmicutes	Clostridia	Clostridiales	Lachnospiraceae	Coprococcus	eutactus	0.987913
0d4016bce38b9bfc5b1067b416106147	Bacteria	Firmicutes	Clostridia	Clostridiales	Lachnospiraceae	Clostridium	clostridioforme	0.981566
0d42f24962b274297b854e1c2739d13a	Bacteria	Firmicutes	Clostridia	Clostridiales	Lachnospiraceae			0.99892
0d4ac6cc7f2b255846d4736fa97478b7	Bacteria							0.999932
0d4b9c0273e90075d18d25e68991b920	Bacteria	Bacteroidetes	Bacteroidia	Bacteroidales	Prevotellaceae	Prevotella	copri	0.99999
0d4d7bc9b806e5be7f6a079829846761	Bacteria	Firmicutes	Clostridia	Clostridiales	Lachnospiraceae	Blautia		0.99241
0d4dacb2688293482f3a8624c4907932	Bacteria							0.999928
0d5134b04f77f5fcc646c6288659e0b6	Bacteria	Firmicutes	Clostridia	Clostridiales	Eubacteriaceae	Anaerofustis		0.99708
0d514832fd5cdf5e3594cb9f5345634b	Bacteria	Firmicutes	Clostridia	Clostridiales	Ruminococcaceae			0.713605
0d540544bf1ce0919d58548345eff03b	Bacteria	Verrucomicrobia	Opitutae	[Cerasicoccales]	[Cerasicoccaceae]			0.948624
0d54ff6000bd0e2b586faae84e362d04	Bacteria	Firmicutes	Clostridia	Clostridiales	Ruminococcaceae			0.900954
0d555c7c9639f853c5242f62a9b95592	Bacteria	Bacteroidetes	Bacteroidia	Bacteroidales				0.886074
0d5958f3a98ca9e0f240f9d22448834c	Bacteria	Firmicutes	Clostridia	Clostridiales	Ruminococcaceae	Ruminococcus		0.960983
0d5b68c5e20d48c5cfc124246f88b229	Bacteria	Actinobacteria	Actinobacteria	Actinomycetales	Actinomycetaceae	Actinomyces		0.966455
0d5b9f34a2eba6855f9f3dff2c065f37	Bacteria	Firmicutes	Clostridia	Clostridiales	Lachnospiraceae	Blautia		0.998847
0d60f140568c2384a29dd6bce8531f8d	Bacteria	Actinobacteria	Actinobacteria	Actinomycetales	Micrococcaceae	Rothia	mucilaginosa	0.778802
0d72443560190b273d17d48318da87eb	Bacteria	Firmicutes	Clostridia	Clostridiales	Ruminococcaceae	Oscillospira		0.880017
0d7268749b85021f784ef2f9c234d7cb	Bacteria	Firmicutes	Bacilli	Lactobacillales	Leuconostocaceae	Leuconostoc		0.996121
0d7553b3a92f78281dd0a76ec11d7593	Bacteria	Firmicutes	Clostridia	Clostridiales				0.843335
0d89de4e6b148a5ab4b59a94e5944f71	Bacteria	Firmicutes	Clostridia	Clostridiales	Ruminococcaceae			0.915845
0d93d3bb760af1c466dbc496840d9836	Bacteria	Firmicutes	Clostridia	Clostridiales	Peptostreptococcaceae	Peptostreptococcus		1
0d94d954449f79f7b2220f612cb130a1	Bacteria	Firmicutes	Clostridia	Clostridiales				0.937267
0d9c06449e40b366e285504ca5751246	Bacteria	Proteobacteria	Gammaproteobacteria	Enterobacteriales	Enterobacteriaceae	Kluyvera	ascorbata	0.921311
0d9c7a8eaa0e62521e80697ebc27be46	Bacteria	Firmicutes	Clostridia	Clostridiales	Ruminococcaceae			0.904656
0da10115b7a4a39cff4b641f337a6899	Bacteria	Firmicutes	Clostridia	Clostridiales				0.89729
0da3b5d95dcad1ee163a67cefac92ec5	Bacteria	Firmicutes	Clostridia	Clostridiales	Lachnospiraceae			0.981481
0da79c162e339b62fcc1f061ccfcb2e0	Bacteria	Firmicutes	Clostridia	Clostridiales				0.992848
0dab120f4310708d04d8b42e0e66d2ef	Bacteria	Firmicutes	Clostridia	Clostridiales				0.713038
0dab3ae2c00da0a9f577e20ecb215797	Bacteria	Firmicutes	Clostridia	Clostridiales	Lachnospiraceae	Blautia		0.999339
0dab7052284883de4b6e08064edcfbcc	Bacteria	Firmicutes	Clostridia	Clostridiales	Lachnospiraceae	Lachnospira		0.992985
0db2870ae543f5c4f57e089e1de083f8	Bacteria	Firmicutes	Clostridia	Clostridiales	Lachnospiraceae	Blautia	obeum	0.88053
0db9503df201da535bc82b644f449176	Bacteria	Firmicutes	Clostridia	Clostridiales				0.716418
0dba9f8b96790d15aed32e088ee9e06e	Bacteria	Firmicutes	Clostridia	Clostridiales	Lachnospiraceae	Clostridium	clostridioforme	0.807142
0dbba16dad20595334f790599ba4e12a	Bacteria	Tenericutes	Mollicutes	RF39				0.997841
0dbca5f46ddf9390096e27d0dc684817	Bacteria	Firmicutes	Bacilli	Lactobacillales	Streptococcaceae	Streptococcus		0.943223
0dc33f567f815fc9d11ee4862918ae9a	Bacteria	Bacteroidetes	Bacteroidia	Bacteroidales	Rikenellaceae			0.972923
0dc532dd7f7a02924b26cae46902396b	Bacteria	Bacteroidetes	Bacteroidia	Bacteroidales	S24-7			0.993783
0dc78ca1b2d802d911f127488df98514	Bacteria	Firmicutes	Clostridia	Clostridiales	[Mogibacteriaceae]			0.997291
0dcc6821fe46c5e0995030384d6b3c66	Bacteria	Firmicutes	Clostridia	Clostridiales	Christensenellaceae			0.860044
0dcdf4a5991b40f705f8e10824853935	Bacteria	Bacteroidetes	Bacteroidia	Bacteroidales	Bacteroidaceae	Bacteroides		0.966495
0dd37c10a88936f44509d5b29475b2bf	Bacteria	Firmicutes	Clostridia	Clostridiales	Lachnospiraceae	[Ruminococcus]		0.917835
0ddcc90cdaf2f9139cd038c35de7385f	Bacteria	Firmicutes	Clostridia	Clostridiales	Ruminococcaceae	Faecalibacterium	prausnitzii	0.999957
0de4dd2ed14ae2230cfc72e6c596342d	Bacteria	Firmicutes	Clostridia	Clostridiales	Lachnospiraceae	Blautia		0.99679
0dead3e5395cab030526152f958d963a	Bacteria	Firmicutes	Clostridia	Clostridiales	Lachnospiraceae	Roseburia	inulinivorans	0.871247
0dee5966cd5081192675d424a048c826	Bacteria	Firmicutes	Clostridia	Clostridiales	Lachnospiraceae	Coprococcus	catus	0.999994
0df23e1041c5a9f64e600599d394c7dd	Bacteria	Firmicutes	Clostridia	Clostridiales	Ruminococcaceae			0.972203
0df3f5fdc9b880c4edd8a43912204c98	Bacteria	Firmicutes	Clostridia	Clostridiales	Clostridiaceae	Clostridium	disporicum	0.857494
0df798ba480e82216b86341feb2c1a87	Bacteria	Actinobacteria	Coriobacteriia	Coriobacteriales	Coriobacteriaceae			0.773354
0df7f6da97f2ba65768cfd500f22922d	Bacteria	Firmicutes	Clostridia	Clostridiales				0.991103
0dfa52e88f1881bd11cd164c4a2fbffb	Bacteria	Firmicutes	Clostridia	Clostridiales	Lachnospiraceae			0.974404
0e0198beea08b393606eddc149bcc6d7	Bacteria	Firmicutes	Clostridia	Clostridiales	Lachnospiraceae	Moryella		0.999628
0e028e455c63765d8ec35d4584634c59	Bacteria	Tenericutes	Mollicutes	RF39				0.998231
0e0415d60bde82cb0d3c7a539b2ac691	Bacteria	Firmicutes	Clostridia	Clostridiales	Ruminococcaceae	Faecalibacterium	prausnitzii	0.999971
0e07e411b241c59e7d44edaaa65a87c3	Bacteria	Firmicutes	Clostridia	Clostridiales	Ruminococcaceae	Subdoligranulum	variabile	0.926463
0e07fa3e6bfa6b98dc1dcd83480759d7	Bacteria							0.999986
0e0ee48da4c5df2c373d40263e53aaa4	Bacteria	Firmicutes	Clostridia	Clostridiales	Ruminococcaceae			0.959164
0e235378a3d38fb50fc9c85b7587cbd3	Bacteria	Proteobacteria	Deltaproteobacteria	Desulfovibrionales	Desulfovibrionaceae	Bilophila		0.99708
0e325073c86557e97b9ef47984051726	Bacteria	Bacteroidetes	Bacteroidia	Bacteroidales	Prevotellaceae	Prevotella	copri	0.999991
0e339bd5aaf57d0c3e5931ccb34c3f1d	Bacteria	Firmicutes	Clostridia	Clostridiales	Ruminococcaceae	Faecalibacterium	prausnitzii	0.999907
0e371b5ad7f2ba477df1add1f699c020	Bacteria	Firmicutes	Clostridia	Clostridiales	Ruminococcaceae			0.893464
0e3bb35e23164b4b27afe153dee27e1a	Bacteria	Firmicutes	Clostridia	Clostridiales	Lachnospiraceae			0.981615
0e3ce7ba9e5c09b824703e1304cb39cb	Bacteria	Firmicutes	Clostridia	Clostridiales	Ruminococcaceae	Oscillospira		0.905409
0e3efe3a247b45e047cc2d22570f8ce9	Bacteria	Firmicutes	Clostridia	Clostridiales	Lachnospiraceae	Dorea		0.978989
0e404b0acd85862f50e8dd3b5aa42980	Bacteria	Firmicutes	Clostridia	Clostridiales	Ruminococcaceae	Oscillospira		0.988888
0e41cc68eb2ff772f6f417732c5f9177	Bacteria	Bacteroidetes	Bacteroidia	Bacteroidales	Rikenellaceae			0.98787
0e424cd52b7dec2795e73f78faacfaa9	Bacteria	Firmicutes	Clostridia	Clostridiales	Ruminococcaceae	Faecalibacterium	prausnitzii	0.999993
0e446d75f9502bc87b41bfe13d101404	Bacteria	Firmicutes	Clostridia	Clostridiales				0.928953
0e473fb2ad703206a814c309cef7f903	Bacteria	Bacteroidetes	Bacteroidia	Bacteroidales	Bacteroidaceae	Bacteroides	ovatus	0.795963
0e48e9026bfd86cfe135a347bd9b5e51	Bacteria	Firmicutes	Clostridia	Clostridiales	Lachnospiraceae	Roseburia	faecis	0.852953
0e4df99f62995260d6102bc4d09a602f	Bacteria	Firmicutes	Clostridia	Clostridiales	Lachnospiraceae	Coprococcus		0.706305
0e4e7eac97501e7a48726ac14f412731	Bacteria	Proteobacteria	Deltaproteobacteria	Desulfovibrionales	Desulfovibrionaceae	Desulfovibrio		0.989764
0e50a1cbee791753594ec7ffab702c5b	Bacteria	Firmicutes	Bacilli	Lactobacillales	Streptococcaceae	Streptococcus		0.944206
0e5a8324b97208c6570eb545746aaf86	Bacteria	Firmicutes	Clostridia	Clostridiales				0.903751
0e5b7ad0cffa2b6bcea6d70fcd22702f	Bacteria	Firmicutes	Clostridia	Clostridiales				0.898043
0e5c3fed90cc4ed9c067f168c2d948ee	Bacteria	Firmicutes	Clostridia	Clostridiales	Christensenellaceae			0.760068
0e5ea9608bb227dfaa52a32b2aef6fd0	Bacteria	Firmicutes	Erysipelotrichi	Erysipelotrichales	Erysipelotrichaceae	RFN20		0.85591
0e5eb137393546540ef8ba8803c67a37	Bacteria							0.999354
0e5f67c62348bcae7eb8a62d858f5a55	Bacteria	Bacteroidetes	Bacteroidia	Bacteroidales	Bacteroidaceae	Bacteroides	ovatus	0.939145
0e6283e5cd5ed6be2a85597a09742e93	Bacteria	Firmicutes	Clostridia	Clostridiales				0.889145
0e6afe3cdbd22264bea918143789ac8e	Bacteria	Firmicutes	Clostridia	Clostridiales				0.85601
0e6bf084267474af8b37dee0f6f6bc71	Bacteria	Firmicutes	Clostridia	Clostridiales	Ruminococcaceae	Oscillospira		0.995019
0e6c48ffc76df57317a09d0ba1e9af19	Bacteria	Firmicutes	Clostridia	Clostridiales	Ruminococcaceae	Oscillospira		0.997769
0e6d078d9bf0fa7499b5623f9b3e311e	Bacteria	Firmicutes	Clostridia	Clostridiales	[Mogibacteriaceae]			0.980822
0e6e7be73204738f51ca063ef5786246	Bacteria	Firmicutes	Bacilli	Lactobacillales	Streptococcaceae	Streptococcus		0.995342
0e734d55de0909843b0860c6da47ed83	Bacteria	Firmicutes	Clostridia	Clostridiales	Lachnospiraceae			0.808827
0e7434c95a689a8b116fbb2c99c55455	Bacteria	Firmicutes	Clostridia	Clostridiales	Veillonellaceae	Megasphaera		0.999999
0e746b157f57d3065e3d7f9e06e6ca98	Bacteria	Bacteroidetes	Bacteroidia	Bacteroidales	Porphyromonadaceae	Parabacteroides	distasonis	0.99548
0e749f33c2637964c997713f151b2044	Bacteria	Firmicutes	Clostridia	Clostridiales	Ruminococcaceae			0.727412
0e74a1cfd07f370c172307af1d03e971	Bacteria	Firmicutes	Clostridia	Clostridiales				0.957937
0e74b02c9dc223ebd3aac6e7252cb734	Bacteria	Bacteroidetes	Bacteroidia	Bacteroidales	Prevotellaceae	Prevotella		0.984933
0e759a080958bb16f09bf8ba32d2b80e	Bacteria	Firmicutes	Clostridia	Clostridiales	Lachnospiraceae			0.826296
0e76eddd37074ddb30850ed427b584a9	Bacteria	Proteobacteria	Betaproteobacteria	Burkholderiales	Alcaligenaceae	Sutterella		0.992296
0e852280b0a837d4ff6ed746a161c0ed	Bacteria	Firmicutes						0.913912
0e8c12858e2a74aae1bd495f246c086e	Bacteria	Firmicutes	Clostridia	Clostridiales	Veillonellaceae	Veillonella		1
0e8cf85663169a9781ce394bb846e44c	Bacteria	Bacteroidetes	Bacteroidia	Bacteroidales	Bacteroidaceae	Bacteroides	plebeius	0.999968
0e8daf3a65a1f20ba78dd0fa07a8f9aa	Bacteria	Firmicutes	Clostridia	Clostridiales	Ruminococcaceae			0.901713
0e8f7ce9f5d3c5579a8473b9e1930116	Bacteria	Firmicutes	Clostridia	Clostridiales	Ruminococcaceae	Faecalibacterium	prausnitzii	0.999961
0e90835cd637cbbf45fed2f74aca7890	Bacteria	Firmicutes	Clostridia	Clostridiales	Lachnospiraceae			0.998098
0e9ba317b179aa3d8243a0c9fdfeff3a	Bacteria	Firmicutes	Clostridia	Clostridiales	Ruminococcaceae	Oscillospira		0.742049
0e9c212e30e86e47a2254f897679ee3a	Bacteria	Firmicutes	Clostridia	Clostridiales	Ruminococcaceae			0.81306
0ea3588bc31e5f87a7a7ed4afc9d7be9	Bacteria	Firmicutes	Clostridia	Clostridiales	Lachnospiraceae			0.978395
0ea688b14730011d5fac6b209f1407d9	Bacteria	Firmicutes	Clostridia	Clostridiales	Ruminococcaceae	Oscillospira		0.997346
0ea8d72275239f1a60a72cadfcdb0aa4	Bacteria	Bacteroidetes	Bacteroidia	Bacteroidales	Bacteroidaceae	Bacteroides		0.999219
0eac2b7b9568889b3a4a3036603544f1	Bacteria	Firmicutes	Clostridia	Clostridiales	[Mogibacteriaceae]			0.747577
0ead3c3dab446b497e0b3c12aa3e9559	Bacteria	Bacteroidetes	Bacteroidia	Bacteroidales	Bacteroidaceae	Bacteroides		0.999966
0eb239b179a6140052cefc31dfad48b1	Bacteria	Firmicutes	Clostridia	Clostridiales				0.999994
0eb339d57827e66cd46af7bdfb9f7a20	Bacteria	Firmicutes	Clostridia	Clostridiales				0.832386
0eb37522ba1bb44f10249291541863dc	Bacteria	Firmicutes	Clostridia	Clostridiales	Lachnospiraceae	Lachnobacterium		0.997492
0eb47787887bcdb3f3be601398cffeb6	Bacteria	Firmicutes	Clostridia	Clostridiales	[Tissierellaceae]	Peptoniphilus		0.999977
0ec107c9fb6019476ab195b3e8a8dd14	Bacteria	Bacteroidetes	Bacteroidia	Bacteroidales	Rikenellaceae			0.94917
0ec3c815682435ebb3a4a30ccc8ba80b	Bacteria	Proteobacteria	Deltaproteobacteria	Desulfovibrionales	Desulfovibrionaceae	Desulfovibrio		0.967262
0ec495341e99a9495a7761979dfeb3e3	Bacteria	Firmicutes	Clostridia	Clostridiales	Veillonellaceae	Phascolarctobacterium		0.95297
0ec93d9e7dd03099c8646ae1c223a202	Bacteria	Actinobacteria	Coriobacteriia	Coriobacteriales	Coriobacteriaceae			0.794703
0ecb71cdb683d10318b95a316064cd39	Bacteria	Bacteroidetes	Bacteroidia	Bacteroidales	Prevotellaceae	Prevotella	stercorea	1
0eccfbd04f0ab70d1784637610adf33b	Bacteria	Firmicutes	Clostridia	Clostridiales	Lachnospiraceae			0.97449
0ecdd1c544f81765f27c885847238625	Bacteria	Firmicutes	Clostridia	Clostridiales				0.931711
0ece29baf6e06887948a62395419d65d	Bacteria	Firmicutes	Clostridia	Clostridiales	Ruminococcaceae	Ruminococcus		0.783816
0ece72225ae9e0cffaa590d39a82de2c	Bacteria	Bacteroidetes	Bacteroidia	Bacteroidales	Rikenellaceae			0.98778
0ed21044a5092b1c4e8fdb54e060e2db	Bacteria	Firmicutes	Erysipelotrichi	Erysipelotrichales	Erysipelotrichaceae	Clostridium	ramosum	0.999918
0ed45ffdcc08fd99c6e16a1d2185e807	Bacteria	Firmicutes	Clostridia	Clostridiales	Ruminococcaceae			0.79177
0ed7a25b77ec2f95272fbb65aeadfcc9	Bacteria	Proteobacteria	Gammaproteobacteria	Enterobacteriales	Enterobacteriaceae	Kluyvera	ascorbata	0.929757
0ed9d7df7f1138236b5bfbf7b8212770	Bacteria	Firmicutes	Clostridia	Clostridiales				1
0edce9ff7ec0feb469134b25a66bd2d6	Bacteria	Firmicutes	Clostridia	Clostridiales	Ruminococcaceae			0.968681
0ee0cff3e1905f8809e6837ea9cc2d47	Bacteria	Firmicutes	Clostridia	Clostridiales				0.983543
0ee2245f079fa6eaa67667a3a8aa169f	Bacteria	Firmicutes	Clostridia	Clostridiales	Christensenellaceae			0.815305
0ee2dc4a37f89ba97edbaff5ee8406a6	Bacteria	Firmicutes	Clostridia	Clostridiales	[Mogibacteriaceae]			0.996666
0ee4674d1d022d6c1a277185689cac5e	Bacteria	Firmicutes	Clostridia	Clostridiales				0.983432
0eec185ec5e9781e4e95486d295d4766	Bacteria	Firmicutes	Clostridia	Clostridiales	Lachnospiraceae	Dorea	formicigenerans	0.960353
0eed0813e0cf73e16499a96350637c52	Bacteria	Firmicutes	Clostridia	Clostridiales	Lachnospiraceae			0.841526
0eee5816d0b720381cf1f9148c5fc4b7	Bacteria	Firmicutes	Clostridia	Clostridiales	Veillonellaceae	Dialister		0.999927
0ef67f4121235a9c680dc6b337fcccb8	Bacteria	Firmicutes	Clostridia	Clostridiales	Lachnospiraceae	Blautia		0.997859
0ef7ca562f455278ba1d7229abf18b89	Bacteria	Firmicutes	Clostridia	Clostridiales	Eubacteriaceae	Anaerofustis		0.921635
0efcb94cb03f3ee97f65b7c14e951c14	Bacteria	Firmicutes	Clostridia	Clostridiales	Ruminococcaceae	Oscillospira		0.992321
0f040f30488c440fe768ee59b547dda8	Bacteria	Firmicutes	Clostridia	Clostridiales	Ruminococcaceae			0.741224
0f052435f37c6229b76322c55c0392ae	Bacteria	Firmicutes	Clostridia	Clostridiales	Ruminococcaceae	Ruminococcus		0.757755
0f098049431dda640dfdb730e151af27	Bacteria	Firmicutes	Clostridia	Clostridiales				0.931735
0f0d57b5356d3de477bf6061f9d94aab	Bacteria	Actinobacteria	Coriobacteriia	Coriobacteriales	Coriobacteriaceae			0.940362
0f1073784db439a550ee7cb83b50152a	Bacteria	Firmicutes	Erysipelotrichi	Erysipelotrichales	Erysipelotrichaceae	Clostridium	ramosum	0.890593
0f13e3da07bc6b3f74940cd2053b1a93	Bacteria	Firmicutes	Clostridia	Clostridiales	Lachnospiraceae			0.998037
0f21755d426f4ac8a4e601fc1ae501b3	Bacteria	Bacteroidetes	Bacteroidia	Bacteroidales	Rikenellaceae			0.991035
0f219b1c8624e0313ff66700fa1d38b2	Bacteria	Firmicutes	Clostridia	Clostridiales	Ruminococcaceae			0.95942
0f285cb6f06d3074041e9ee5ffd7b1a1	Bacteria	Firmicutes	Clostridia	Clostridiales	Lachnospiraceae	Coprococcus		0.701947
0f3419a8af5613e1fefbc8a966484347	Bacteria	Firmicutes	Clostridia	Clostridiales	Lachnospiraceae			0.975341
0f384ff632b3f365e527f7d3cbcc193d	Bacteria	Tenericutes	Mollicutes					0.923949
0f38a68b1dc5ecb0c439126eb8945a17	Bacteria	Firmicutes	Clostridia	Clostridiales	Ruminococcaceae	Oscillospira		0.999601
0f3e4889b846ba665259a0b43e71085c	Bacteria	Actinobacteria	Actinobacteria	Actinomycetales	Actinomycetaceae	Actinomyces		0.988326
0f4235bfdc70bb009b5660fb2c1efd3e	Bacteria	Bacteroidetes	Bacteroidia	Bacteroidales	[Paraprevotellaceae]	[Prevotella]		0.99986
0f43a700acc179f5656d507c7c25c0bc	Bacteria	Firmicutes	Clostridia	Clostridiales				0.905405
0f552f2a93fb2cec30e2ca97cd76f9f6	Bacteria	Firmicutes	Clostridia	Clostridiales	Ruminococcaceae			0.817962
0f5b2478324ca4fcb2f608e4b7f276a6	Bacteria	Firmicutes	Clostridia	Clostridiales	Lachnospiraceae	Blautia	producta	0.772478
0f5d2d6268f38034df8acb449eac5687	Bacteria	Firmicutes	Clostridia	Clostridiales	Lachnospiraceae	Blautia		0.998041
0f6807c9ffb6ab816b9e5f6990dd9e73	Bacteria	Firmicutes	Clostridia	Clostridiales	Ruminococcaceae	Oscillospira		0.934941
0f6bed209eccdd1ba6dc9ef638084801	Bacteria	Tenericutes	Mollicutes	RF39				0.995531
0f6cf7a27180d063627757f4c952be69	Bacteria	Firmicutes	Clostridia	Clostridiales	Ruminococcaceae	Oscillospira		0.998966
0f6df652473189653fdebd39e7ebbf0a	Bacteria	Firmicutes	Clostridia	Clostridiales				0.962716
0f70b125c7a73ae559352d3ac0ccc07d	Bacteria							0.999671
0f7187d0829858fb912ca9e1eb5a76d5	Bacteria	Firmicutes	Clostridia	Clostridiales	Ruminococcaceae	Subdoligranulum	variabile	0.989429
0f71db74f17b81dbb15c3beef7d039b9	Bacteria	Firmicutes	Clostridia	Clostridiales	Lachnospiraceae	Coprococcus		0.724415
0f72e3e9aa42b80ca00ccc2e8b6a45d6	Bacteria							0.999273
0f7757642d8415d21b249b296c210354	Bacteria	Firmicutes	Clostridia	Clostridiales	Ruminococcaceae			0.856399
0f78c818cc17867f4a60dfbd3878f9b7	Bacteria	Actinobacteria						0.702195
0f7b4be40a3a0ebc08ee186c9619df4d	Bacteria	Firmicutes	Clostridia	Clostridiales	Lachnospiraceae			0.977153
0f7de55237a4037daa005fec1e4b8777	Bacteria	Firmicutes	Clostridia	Clostridiales	Ruminococcaceae	Ruminococcus	bromii	0.994123
0f7e4907fc19db03774c11d0a2d27579	Bacteria	Firmicutes	Clostridia	Clostridiales	Ruminococcaceae			0.99656
0f82a5922ec65dd0fd4aacca88665e5f	Bacteria	Actinobacteria	Actinobacteria	Actinomycetales	Actinomycetaceae	Actinomyces		0.999986
0f889b2d0b8903648dc1a82ae2865be3	Bacteria	Fusobacteria	Fusobacteriia	Fusobacteriales	Fusobacteriaceae	Fusobacterium		0.987787
0f8e94e896296b54bd97425b49dcfaa7	Bacteria	Firmicutes	Clostridia	Clostridiales	Peptostreptococcaceae			0.770307
0f93e3d5c57fb639af687d02e7835d5a	Bacteria	Bacteroidetes	Bacteroidia	Bacteroidales	[Odoribacteraceae]	Butyricimonas		1
0f9422fb8ad853e20fe4530bd425f4d2	Bacteria	Firmicutes	Clostridia	Clostridiales				0.8489
0f95f89b70f78630354fc566ade01fc9	Bacteria	Firmicutes	Clostridia	Clostridiales				0.984484
0f9c8ecdec81beaa3cae09f0350831f7	Bacteria	Firmicutes	Clostridia	Clostridiales				0.840733
0fa1820aedbd6ae7aebd80ad54483e3f	Bacteria	Firmicutes	Clostridia	Clostridiales	Ruminococcaceae	Anaerotruncus		1
0fa1e0cb05894fd27ae0712189a06a66	Bacteria	Firmicutes	Clostridia	Clostridiales	Ruminococcaceae			0.927279
0fa3dc3108a5ee7d04d1e1b24b5fda4e	Bacteria	Firmicutes	Clostridia	Clostridiales				0.995947
0fa850d86c326867eb100df9624d7b71	Bacteria	Bacteroidetes	Bacteroidia	Bacteroidales	Prevotellaceae	Prevotella	copri	0.999996
0fa9d18438436985f9612fe86af08ead	Bacteria	Bacteroidetes	Bacteroidia	Bacteroidales	Bacteroidaceae	Bacteroides	barnesiae	0.999996
0fb0a810561fd51d214f7aa728f458ef	Bacteria	Firmicutes	Clostridia	Clostridiales	Lachnospiraceae	Dorea		0.915292
0fb35a194591a35b1bd5c9a41d93b9f7	Bacteria	Firmicutes	Clostridia	Clostridiales				0.96888
0fb4558e53f6e87c032345203abca673	Bacteria	Firmicutes	Clostridia	Clostridiales	Lachnospiraceae	Roseburia	inulinivorans	0.801095
0fbad771b7f080c93c7c017b8f0d4bb7	Bacteria	Firmicutes	Clostridia	Clostridiales	Lachnospiraceae			0.99425
0fbe9c600c4b2bf752b0d579f2cd59de	Bacteria	Firmicutes	Clostridia	Clostridiales	Christensenellaceae			0.74076
0fc38c4bdebcb5bf0f55a76ae50182d7	Bacteria	Firmicutes	Clostridia	Clostridiales	Ruminococcaceae	Ruminococcus		0.971817
0fcd615f0d8323d55d596da61dfc3491	Bacteria	Firmicutes	Clostridia	Clostridiales	Ruminococcaceae			0.974801
0fcf551c613c4513adf5712d2ddb9981	Bacteria	Firmicutes	Clostridia	Clostridiales				0.973197
0fd1eda263285491c0b144abe4714b23	Bacteria	Firmicutes	Clostridia	Clostridiales				0.996694
0fd20f3223be15710faba0dff987d9f2	Bacteria	Firmicutes	Clostridia	Clostridiales	Lachnospiraceae	Dorea	formicigenerans	0.97282
0fd4f769d1180d5dd6c24d66289400be	Bacteria	Firmicutes	Clostridia	Clostridiales	Ruminococcaceae	Faecalibacterium	prausnitzii	0.99999
0fd925898d0413df77c04f3d500dfb41	Bacteria	Proteobacteria	Gammaproteobacteria	Enterobacteriales	Enterobacteriaceae	Shigella	boydii	0.720861
0fd945bb232271511330700ff2a3fbaa	Bacteria	Firmicutes	Clostridia	Clostridiales				0.837346
0fdd3f086f4e8b9bff5f708c44d35363	Bacteria	Firmicutes	Clostridia	Clostridiales	Lachnospiraceae	Blautia	producta	0.995748
0fe24301289c774949bf842eb4abdca5	Bacteria	Firmicutes	Clostridia	Clostridiales	Ruminococcaceae	Ruminococcus		0.970759
0fe368a8fb1c8bb047b189bef3a88471	Bacteria	Firmicutes	Clostridia	Clostridiales	Veillonellaceae	Phascolarctobacterium		0.999987
0fe373d4ec09bd035b71ace41242aff8	Bacteria	Firmicutes	Clostridia	Clostridiales	Ruminococcaceae			0.958695
0feb0aa79f03782dfbfb7571c2c6a678	Bacteria	Bacteroidetes	Bacteroidia	Bacteroidales				0.719993
0feb4d3ef094cbd61e8d45f83be33778	Bacteria	Bacteroidetes	Bacteroidia	Bacteroidales	Bacteroidaceae	Bacteroides	uniformis	0.999848
0ff5642ebadd152dfaa6d0c1a9b20a12	Bacteria	Firmicutes	Erysipelotrichi	Erysipelotrichales	Erysipelotrichaceae			0.999969
0ff599b5114bf38fc870caec9d2188aa	Bacteria	Firmicutes	Clostridia	Clostridiales	Ruminococcaceae			0.712774
0ffbea8d4d77b32ccafab20c9357f879	Bacteria	Firmicutes	Clostridia	Clostridiales	Lachnospiraceae	Lachnospira		0.93043
0ffc9dfd91a0035f18504ebcc988ec91	Bacteria	Firmicutes	Erysipelotrichi	Erysipelotrichales	Erysipelotrichaceae	cc_115		0.999979
1000988816a46ff15159430acd34b595	Bacteria	Firmicutes	Clostridia	Clostridiales				0.950015
10039727b8cfd13fbeea34bbb883833a	Bacteria	Firmicutes	Clostridia	Clostridiales	Lachnospiraceae			0.99501
1004c475cbc704a3e7a08064defee80b	Bacteria	Firmicutes	Clostridia	Clostridiales	Ruminococcaceae	Ruminococcus		0.855046
1004cbee0044960c1cf39d3919333495	Bacteria	Firmicutes	Clostridia	Clostridiales	Ruminococcaceae			0.818182
100727b65831e60913b12538c57da6a3	Bacteria	Bacteroidetes	Bacteroidia	Bacteroidales	Bacteroidaceae	Bacteroides		0.713754
10073bb787d1b22c3344978e6b2f2518	Bacteria	Bacteroidetes	Bacteroidia	Bacteroidales	[Barnesiellaceae]	Barnesiella	intestinihominis	0.976454
1008af20d85e32edb6d53a911eeb15d8	Bacteria	Firmicutes	Clostridia	Clostridiales				0.745456
100d91b285957cbda4deff32176ee083	Bacteria	Firmicutes	Erysipelotrichi	Erysipelotrichales	Erysipelotrichaceae	Bulleidia		0.977208
1014914054955c4a8c0ad5d3a54b8575	Bacteria	Fusobacteria	Fusobacteriia	Fusobacteriales	Fusobacteriaceae	Fusobacterium		0.999978
101a803ab37ecadd03f731e3214ef8ab	Bacteria	Bacteroidetes	Bacteroidia	Bacteroidales	Rikenellaceae			0.972404
1020464d9cbf76e4df99ac415ae62687	Bacteria	Firmicutes	Clostridia	Clostridiales	Lachnospiraceae	Blautia		0.999637
102840e4ddbbc0c8d241ed089831f49f	Bacteria	Firmicutes	Clostridia	Clostridiales				0.998219
102f68adb21001a26fd9ea63b6ca9532	Bacteria	Firmicutes	Clostridia	Clostridiales	Ruminococcaceae	Faecalibacterium	prausnitzii	0.999965
103312820da5fbe9edec034219b30142	Bacteria	Bacteroidetes	Bacteroidia	Bacteroidales	Bacteroidaceae	Bacteroides	caccae	0.99986
1033cae79488106bd70f69719d74bc15	Bacteria	Firmicutes	Clostridia	Clostridiales	Ruminococcaceae	Ruminococcus		0.804967
10372f860623e76755789643fe23bb20	Bacteria	Firmicutes	Clostridia	Clostridiales				0.941949
10373e4971192ac92fc95f357250bdc1	Bacteria	Firmicutes	Clostridia	Clostridiales	Lachnospiraceae	Blautia		0.997996
103e51fb1e9226401841f33fee4508ce	Bacteria	Bacteroidetes	Bacteroidia	Bacteroidales	[Paraprevotellaceae]	[Prevotella]		0.99982
103f6d494f59a155092f18c6114126a7	Bacteria	Firmicutes	Clostridia	Clostridiales				0.929383
104039739974537fe9aa432657d0bb54	Bacteria	Firmicutes	Clostridia	Clostridiales	[Mogibacteriaceae]			0.984612
104777a47da8a53d8394398ae6957122	Bacteria	Bacteroidetes	Bacteroidia	Bacteroidales	Prevotellaceae	Prevotella	stercorea	0.999998
1049f83d862ce2f846fe2f537c5e236b	Bacteria	Firmicutes	Clostridia	Clostridiales	Ruminococcaceae	Faecalibacterium	prausnitzii	0.999961
104c3a6b8e6cd2ba421edc527bd7adc3	Bacteria	Firmicutes	Bacilli	Lactobacillales	Lactobacillaceae	Lactobacillus	vaginalis	0.999998
105441e64d94dd804af66253fadec69a	Bacteria	Firmicutes	Clostridia	Clostridiales	Clostridiaceae	Clostridium	hiranonis	0.977532
10563d74aca02aa977aebf50aa9574ca	Bacteria	Bacteroidetes	Bacteroidia	Bacteroidales				0.999539
105a27cf291bded272f371a834736725	Bacteria	Firmicutes	Clostridia	Clostridiales				0.954353
105cbf75f3b77649ed07735ef81c6be4	Bacteria	Firmicutes	Clostridia	Clostridiales	Lachnospiraceae			0.950213
10617941bb09f2d4e5f2e0178fe32f2d	Bacteria							0.999994
106512c43abafc6c8d3960e617b70b3b	Bacteria	Firmicutes	Clostridia	Clostridiales	Clostridiaceae	Sarcina		0.990337
1067448a893b1db62bcda763ae07070d	Bacteria	Firmicutes	Clostridia	Clostridiales	Ruminococcaceae			0.715619
106d6d15ea225d6dde15ed4f2939f92a	Bacteria	Firmicutes	Clostridia	Clostridiales	[Mogibacteriaceae]			0.817556
10731f1c87f87e7ebe21e31832eb11c3	Bacteria	Firmicutes	Clostridia	Clostridiales	Ruminococcaceae			0.846898
1078771611c1c68d112da57857f079c8	Bacteria	Firmicutes	Clostridia	Clostridiales	Ruminococcaceae			0.973556
107c19d6fc03e29b9ac0a22fb28653f3	Bacteria	Firmicutes	Clostridia	Clostridiales				0.715759
1081ad341fa2f5ebd6aec5f4952efb58	Bacteria	Firmicutes	Clostridia	Clostridiales				0.966316
108483d4d97170bb52656e2399ec7a8d	Bacteria	Firmicutes	Clostridia	Clostridiales	Lachnospiraceae	Blautia		0.993035
1086d14df32c27b471d3b2c84b80fcba	Bacteria	Firmicutes	Clostridia	Clostridiales	Ruminococcaceae	Subdoligranulum	variabile	0.999763
108e9133deecc86f727bfa903d80b740	Bacteria	Bacteroidetes	Bacteroidia	Bacteroidales	S24-7			0.99675
1090e07a88eb50d2c9a3065c643c7715	Bacteria	Firmicutes	Clostridia	Clostridiales	Lachnospiraceae			0.80532
10983d4f674c25bbf0929db3eb7ab521	Bacteria	Firmicutes	Clostridia	Clostridiales	Lachnospiraceae	Dorea		0.900057
1098f0cc1b73b688e9baed291c546938	Bacteria	Firmicutes	Clostridia	Clostridiales	Lachnospiraceae			0.996068
109be65b4d6b77b86c323247dd523e51	Bacteria	Firmicutes	Clostridia	Clostridiales				0.944877
10a62bd8081f73fe5f7b6a07dc18cae7	Bacteria	Firmicutes	Clostridia	Clostridiales	Ruminococcaceae	Ruminococcus		0.970718
10a8e39bbd72a1fb55341f2daa622e51	Bacteria	Firmicutes	Clostridia	Clostridiales				0.866322
10b3c7e1aa9e3f1db37f86af38bd739a	Bacteria	Bacteroidetes	Bacteroidia	Bacteroidales	Bacteroidaceae	Bacteroides		0.725408
10b4ce53da64d6207c67016b308b9c91	Bacteria	Firmicutes	Clostridia	Clostridiales	Ruminococcaceae			0.883409
10b7edeb816c76ae11fa8477ec16ef76	Bacteria	Actinobacteria	Coriobacteriia	Coriobacteriales	Coriobacteriaceae			0.71712
10b835540a88f4d8e5789dc0d7794dc0	Bacteria	Firmicutes	Clostridia	Clostridiales	Ruminococcaceae			0.843584
10b8be9ba5513cae10aa44bad6b7763d	Bacteria	Firmicutes	Clostridia	Clostridiales	Lachnospiraceae			0.993926
10ba379ef7e879ea35e4723492cea439	Bacteria	Firmicutes	Clostridia	Clostridiales	Lachnospiraceae	Oribacterium		0.999225
10bacb53f57684c83ebfe84076b6a4bb	Bacteria	Firmicutes	Clostridia	Clostridiales	Ruminococcaceae			0.908408
10bcc6c0a26809c2f5198097a01989f5	Bacteria	Firmicutes	Clostridia	Clostridiales	Veillonellaceae	Dialister		1
10c0239ed05018b9bba6b98b7415a7ce	Bacteria	Firmicutes	Clostridia	Clostridiales				0.999998
10c0ae6cafbe8833ff5357f63955856d	Bacteria	Firmicutes	Clostridia	Clostridiales	Lachnospiraceae			0.938343
10c5f8872a8af5b2e33414b56fec9b68	Bacteria	Proteobacteria	Gammaproteobacteria	Enterobacteriales	Enterobacteriaceae			1
10ca74bde896ae7bf6f0ce5e6d20396a	Bacteria	Bacteroidetes	Bacteroidia	Bacteroidales	S24-7			0.961814
10ca9e27f756ec11e81ce9be898c0ce8	Bacteria	Firmicutes	Clostridia	Clostridiales				0.879299
10d66773d7b318ab491f88553e2c869a	Bacteria							0.998346
10dd64b910120cec727392454c2e27c9	Bacteria	Actinobacteria	Actinobacteria	Actinomycetales	Actinomycetaceae	Actinomyces		0.999991
10e41075924ddae730dbd189b6362dff	Bacteria	Firmicutes	Clostridia	Clostridiales				0.98287
10e4e7ee4f97e1af8e8723810c3e8030	Bacteria	Bacteroidetes	Bacteroidia	Bacteroidales	Porphyromonadaceae	Parabacteroides		0.87054
10eeab268b3800938c428dd6e32c166b	Bacteria	Firmicutes	Clostridia	Clostridiales	Lachnospiraceae	Roseburia	inulinivorans	0.861124
10f4ba3360b9c9c264ee00d9fa38810f	Bacteria	Firmicutes	Clostridia	Clostridiales	Lachnospiraceae	Dorea	formicigenerans	0.952549
10fa05942aa8aa5a64270399b8602ceb	Bacteria	Firmicutes	Bacilli	Lactobacillales	Streptococcaceae	Streptococcus		0.751364
10fa164e5399deec78aa2dc56da8b5c7	Bacteria	Firmicutes	Clostridia	Clostridiales	Ruminococcaceae			0.788304
10fb094f175b844b733bc6669ea049a9	Bacteria	Bacteroidetes	Bacteroidia	Bacteroidales	[Odoribacteraceae]	Butyricimonas		0.886114
10fee0a4625cdf84cbf2cc56d9eb6fc9	Bacteria	Firmicutes	Clostridia	Clostridiales	Lachnospiraceae	Clostridium	citroniae	0.781436
1106ef68ebca62f7f0daae2f9c070224	Bacteria	Actinobacteria	Coriobacteriia	Coriobacteriales	Coriobacteriaceae			0.948703
11077b84ad7ac51107fff2dd0119d104	Bacteria	Verrucomicrobia	Verrucomicrobiae	Verrucomicrobiales	Verrucomicrobiaceae	Akkermansia	muciniphila	1
1108bd4bd2bfea80edbe7ad1dfc614bb	Bacteria	Firmicutes	Clostridia	Clostridiales	Lachnospiraceae	[Ruminococcus]		0.702261
11102c2cfe9509eb1fe17d7bf6eaee98	Bacteria	Firmicutes	Clostridia	Clostridiales	Ruminococcaceae	Oscillospira		0.970762
11110963843bdb4e031cc3886b719c3f	Bacteria	Firmicutes	Clostridia	Clostridiales	Ruminococcaceae	Oscillospira		0.997174
111132a5d6d7fdae51a878de570d60a7	Bacteria	Firmicutes	Clostridia	Clostridiales	Ruminococcaceae	Faecalibacterium	prausnitzii	0.999969
1114311ac161fdc9b5216a595b3f83a6	Bacteria	Firmicutes	Clostridia	Clostridiales	Ruminococcaceae	Faecalibacterium	prausnitzii	0.999971
1118353e1de8d7ba08f253ddefcc93ff	Bacteria	Firmicutes	Clostridia	Clostridiales	Lachnospiraceae	Clostridium	hathewayi	0.943262
111c5c75d515a997c08fc356e3502a22	Bacteria	Firmicutes	Clostridia	Clostridiales				0.959753
112113e58a83d744f1f9caf15fa4df99	Bacteria	Bacteroidetes	Bacteroidia	Bacteroidales				0.908705
1121c14145928e0fafc28c1fb3f5b035	Bacteria	Firmicutes	Clostridia	Clostridiales	Veillonellaceae	Veillonella		0.999999
1122016b34d28993230a367c25394fcb	Bacteria	Firmicutes	Clostridia	Clostridiales	Lachnospiraceae	Blautia		0.99696
11223eb17be1c35e9d14056a6d4feb44	Bacteria	Firmicutes	Clostridia	Clostridiales	Ruminococcaceae			0.732636
1130104ac642c6923f9be0492ec84855	Bacteria	Tenericutes	Mollicutes	RF39				0.851042
1131a225c7fb8434bb1dcb7ecc814e96	Bacteria	Firmicutes	Clostridia	Clostridiales	Ruminococcaceae			0.871563
113310610bbcc774d0f1a3126b92f8d4	Bacteria	Firmicutes	Clostridia	Clostridiales				0.973075
113737de8793993e89763af3ccccd31a	Bacteria	Firmicutes	Clostridia	Clostridiales	Lachnospiraceae			0.844462
11462a5dd3be7b43213b9fa298f190ca	Bacteria	Firmicutes	Erysipelotrichi	Erysipelotrichales	Erysipelotrichaceae	Catenibacterium		0.951491
1150912ee7cbd09e60f3d6ff75390ea5	Bacteria	Firmicutes	Clostridia	Clostridiales	Ruminococcaceae			0.831182
115294a344bb7adce7006f25f65a9f70	Bacteria	Firmicutes	Clostridia	Clostridiales	Lachnospiraceae	Coprococcus	eutactus	0.982476
1157b95b21bd5d458af64a94960e3495	Bacteria	Bacteroidetes	Bacteroidia	Bacteroidales	Prevotellaceae	Prevotella	copri	0.999995
115c53f6f2599066370ee39e402cdc25	Bacteria	Firmicutes	Clostridia	Clostridiales				0.725708
115cf5266a563b99d019e50b935d8706	Bacteria	Firmicutes	Clostridia	Clostridiales	Lachnospiraceae	Blautia		0.867015
1162dcf95b3a8ed1e8f3d2fc146dacbd	Bacteria	Firmicutes	Clostridia	Clostridiales	Ruminococcaceae	Faecalibacterium	prausnitzii	0.999984
116a80ae08c2f66821dbc1c39018e774	Bacteria	Bacteroidetes	Bacteroidia	Bacteroidales	Bacteroidaceae	Bacteroides		0.943442
116b8ad9658b6e8eb2ea8c4e62b1dc73	Bacteria	Firmicutes	Clostridia	Clostridiales	Ruminococcaceae	Subdoligranulum	variabile	0.940762
116ddd11c095cbd3ca884b12ccd4d792	Bacteria	Firmicutes	Clostridia	Clostridiales	Lachnospiraceae	[Ruminococcus]	gnavus	0.864443
116f028c8438d03674e026f40341cc2d	Bacteria	Verrucomicrobia	Verrucomicrobiae	Verrucomicrobiales	Verrucomicrobiaceae	Akkermansia	muciniphila	0.999999
1172bfa3ba0296cc6e8906ca1e13bafa	Bacteria	Firmicutes	Clostridia	Clostridiales	Ruminococcaceae	Oscillospira		0.962877
1179a507c5760a4d36947e1c684f2fae	Bacteria	Firmicutes	Clostridia	Clostridiales				0.949077
117acc4136a91e13691a927fc0a5de46	Bacteria	Firmicutes	Bacilli	Lactobacillales	Streptococcaceae	Streptococcus	anginosus	0.999996
117bda0f2831ef89c5c1ee29b9ee7ce0	Bacteria	Firmicutes	Clostridia	Clostridiales	Ruminococcaceae	Oscillospira		0.985605
117c3d58ac6bd8df8f2c08c02b162fdd	Bacteria	Firmicutes	Clostridia	Clostridiales	Clostridiaceae	Clostridium	perfringens	0.999246
1181ae87bbbb88ea39144add9a46e3ba	Bacteria	Firmicutes	Clostridia	Clostridiales	Christensenellaceae			0.968594
118547b6a1baaef7b4ca2241b74d872a	Bacteria	Firmicutes	Clostridia	Clostridiales	Lachnospiraceae	Blautia		0.994589
1191ccac06ba624fe40529634096a056	Bacteria	Firmicutes	Clostridia	Clostridiales	Lachnospiraceae			0.978452
119a0e32243778133c49658bb8d884e7	Bacteria	Firmicutes	Clostridia	Clostridiales	Ruminococcaceae	Ruminococcus		0.80274
119de2f3b4e28c4fd086efb40ff085db	Bacteria	Bacteroidetes	Bacteroidia	Bacteroidales	Porphyromonadaceae	Parabacteroides	distasonis	0.997934
[truncated: 16,435 more rows]
